# Supplementary material for: GABA/Glutamate Neuron Differentiation Imbalance and Increased AKT/mTOR Signaling in CNTNAP2−/− Cerebral Organoids
Source: Biol Psychiatry Glob Open Sci. 2024 Nov 8;5(1):100413. doi: 10.1016/j.bpsgos.2024.100413 (PMC11699409; doi:10.1016/j.bpsgos.2024.100413)
Supplement: Key Resources Table [file mmc2.xlsx]

## Sheet: Key Resources Table
KEY RESOURCES TABLE
Resource Type	Specific Reagent or Resource	Source or Reference	Identifiers	Additional Information
Add additional rows as needed for each resource type	Include species and sex when applicable.	Include name of manufacturer, company, repository, individual, or research lab. Include PMID or DOI for references; use “this paper” if new.	Include catalog numbers, stock numbers, database IDs or accession numbers, and/or RRIDs. RRIDs are highly encouraged; search for RRIDs at https://scicrunch.org/resources.	Dilution / Concentration
Antibody	Anti-AKT, Rabbit	Cell Signaling Technologies	9272S	1:1000
Antibody	Anti -Caspr/CNTNAP2, Rabbit	Abcam	ab153856	1:2000
Antibody	Anti-GAD1, Rabbit	Sigma-Aldrich	MAB5406	1:200
Antibody	Anti-HSC70, Mouse	Santa Cruz Biotechnology	sc-7298	1:1000
Antibody	Anti-Ki67, Mouse	Agilent Technologies	M724029-2	1:200
Antibody	Anti-NANOG, , Rabbit	Cell Signaling Technologies	3580S	1:100
Antibody	Anti-NESTIN, Mouse	Cell Signaling Technologies	33475	1:200
Antibody	Anti-OCT-3/4, Mouse	Santa Cruz Biotechnology	sc-5279	1:100
Antibody	Anti-phospho-AKT (S473), Rabbit	Cell Signaling Technologies	9271S	1:1000
Antibody	Anti-PAX6, Rabbit	Cell Signaling Technologies	60433S	1:200
Antibody	Anti-phospho-rpS6 (S240/244), Rabbit	Cell Signaling Technologies	2211S	1:1000
Antibody	Anti-rpS6, Mouse	Santa Cruz Biotechnology	sc74459	1:1000
Antibody	Anti-SOX2, Mouse	Santa Cruz Biotechnology	sc365823	1:200
Antibody	Anti-TBR1, Rabbit	Cell Signaling Technologies	49661S	1:250
Antibody	Anti-TUJ1, Mouse	Santa Cruz Biotechnology	sc-80005	1:200
Antibody	Anti-DLX2, Mouse	Santa Cruz Biotechnology	sc-393879	1:200
Antibody	Anti-TTF-1 (NKX2.1), Mouse	Santa Cruz Biotechnology	sc-53136	1:200
Antibody	Anti-GSH2, Rabbit	Abcam	ab229239	1:500
Antibody	Donkey-anti mouse 680	LI-COR Biosciences	926-68072	1:1000
Antibody	Donkey-anti rabbit 800	LI-COR Biosciences	926-32213	1:1000
Antibody	Goat-anti mouse 800	LI-COR Biosciences	926-32210	1:1000
Antibody	Goat-anti rabbit 680	LI-COR Biosciences	926-68071	1:1000
Antibody	Goat-anti-mouse 488	Thermo Fisher Scientific	A-11001	1:1000
Antibody	Goat-anti-mouse 568	Thermo Fisher Scientific	A-11004	1:1000
Antibody	Goat-anti-rabbit 488	Thermo Fisher Scientific	A-11008	1:1000
Antibody	Goat-anti-rabbit 568	Thermo Fisher Scientific	A-11011	Rabbit
Cell Line	XCL1 human iPSCs	XCell Science	IP-001-1V	Male Control Line
Cell Line	XCL1-CNTNAP2-/- Knock-out human iPSCs	XCell Science	CNTNAP2-/-	Male CNTNAP2 KO line
Commercial Assay Or Kit	5-ethynyl- 2’-deoxyuridine (EdU) kit	Invitrogen	C-10337
Commercial Assay Or Kit	RNeasy Micro kit	Qiagen	74004
Commercial Assay Or Kit	LUNA 1-step RT-qPCR kit	New England Biolabs	E3005L
Deposited Data; Public Database	ProteomeXchange Consortium	DOI: 10.1093/nar/gky1106	ProteomeXchange (RRID:SCR_004055)
Deposited Data; Public Database	Proteomics Identifications (PRIDE)	DOI: 10.1093/nar/gky1106	Proteomics Identifications (PRIDE) (RRID:SCR_003411)
Deposited Data; Public Database	Mendeley	UPON ACCEPTANCE
Organism/Strain	Cntnap2-/- male mice /017482	JAX laboratories	RRID:IMSR_JAX:017482
Software; Algorithm	DIA-NN 1.8	https://doi.org/10.1038/s41592-019-0638-x		Data-Independent Acquisition by Neural Networks
Software; Algorithm	Perseus software (1.6.15.0)	https://doi.org/10.1038/nmeth.3901
Software; Algorithm	Image Studio Software	Li-COR Biosciences	Image Studio Lite (RRID:SCR_013715)
Software; Algorithm	Trimmomatic v.0.36	https://doi.org/10.1093/bioinformatics/btu170
Software; Algorithm	STAR aligner v.2.5.2b	https://github.com/hbctraining/Intro-to-rnaseq-hpc-O2?tab=readme-ov-file
Software; Algorithm	DESeq2	https://doi.org/10.1186/s13059-014-0550-8
Software; Algorithm	GeoMx DSP	Nanostring
Software; Algorithm	g:Profiler	doi:10.1093/nar/gkad347	g:Profiler (RRID:SCR_006809)
Software; Algorithm	Image J software (Fiji)	doi:10.1038/nmeth.2019	Fiji (RRID:SCR_002285)
Software; Algorithm	GraphPad Prism 8	GraphPad Software, Boston, Massachusetts USA, www.graphpad.com.	-	-

## Sheet: Instructions
Key Resource Table
The journals of the Society of Biological Psychiatry support efforts in the biomedical research community to improve transparency and reproducibility in published research. Thus, Biological Psychiatry and Biological Psychiatry: Cognitive Neuroscience and Neuroimaging are pleased to participate in the initiative to include a Key Resources Table in published articles.
Authors are asked to submit this table at first revision, which may be uploaded using the "Key Resources Table" item type. This table will then be published as supplemental information.
The Key Resources Table is designed to promote reproducibility and thus, should include the resources and relevant details necessary to reproduce the study's results. It does not need to be exhaustive. Extensive lists (e.g., oligonucleotides, etc.) may be supplied in a supplementary table and the table referenced here. We strongly encourage the use of RRID identifiers that provide persistent, uni…
Resource categories
Note: For all categories, indicate sex and species when applicable
● Antibody - include host organism common name and clonality (e.g., “mouse monoclonal”)
● Biological sample - any other biological entity, ranging from isolated tissue to defined population
● Cell line - if a primary cell line, describe in Additional Information
● Chemical compound, drug - commercially available reagents
● Commercial assay/kit - detection assays; labeling and sample preparation kits
● Deposited data or public database - include both raw data from this paper deposited into a repository and public repository databases (postmortem tissue; genetic consortia data; etc.)
● Genetic reagent - applies to mutations and variants in whole organism, including transgenically introduced constructs
● Peptide, recombinant protein - commercially available reagents
● Recombinant DNA reagent - traditional cultured clones, plasmids, cDNAs, etc., including recombinant DNA libraries
● Sequence-based reagent - oligonucleotides, primers, etc.; indicate sequence
● Software, algorithm - include version number and URL for download
● Organism/Strain - applies to whole organism
● Transfected construct - in cell line; indicate species of cell line or construct component
● Other - miscellaneous other categories, including histological stains

## Sheet: Example Table
EXAMPLE KEY RESOURCES TABLE
Resource Type	Specific Reagent or Resource	Source or Reference	Identifiers	Additional Information
Add additional rows as needed for each resource type	Include species and sex when applicable.	Include name of manufacturer, company, repository, individual, or research lab. Include PMID or DOI for references; use “this paper” if new.	Include catalog numbers, stock numbers, database IDs or accession numbers, and/or RRIDs. RRIDs are highly encouraged; search for RRIDs at https://scicrunch.org/resources.	Include any additional information or notes if necessary.
Antibody	rabbit anti-E2F2	Abcam	Abcam Cat# ab50917, RRID:AB_869541
Antibody	total actin	MP Biomedicals	Cat#8691002, RRID:AB_2335304
Antibody	E2F3	Santa Cruz	C-18, Cat#SC-878, RRID:AB_2096807
Bacterial or Viral Strain	AAV-hSyn-DIO-hM3D(Gq)-mCherry	University of North Carolina Vector Core	N/A
Bacterial or Viral Strain	HSV-wtSmurf1	PMID: 10458166	Addgene plasmid # 11752
Biological Sample	postmortem brain tissue	Harvard Brain Tissue Resource Center	RRID:SCR_003316
Cell Line	control 03231 iPSC line	National Institute of Neurological Disorders and Stroke repository	NINDS # ND03231; RRID:SCR_004520
Chemical Compound, Drug	Terazosin	Sigma-Aldrich	N/A
Commercial Assay Or Kit	Bio-Rad DC Protein Assay	Bio-Rad Laboratories, Inc.	# 5000111
Commercial Assay Or Kit	TruSeq Stranded mRNA Sample Prep Kit v2	Illumina, Inc.	Cat. No. RS-122-2101
Deposited Data; Public Database	GSE17806, GSE53987, GSE35978, GSE13564, GSE80655, and GSE25219	NCBI GEO DataSets	RRID:SCR_005012; https://www.ncbi.nlm.nih.gov/gds
Organism/Strain	Mouse: C57BL/6J, male	The Jackson Laboratory	RRID:IMSR_JAX:000664
Sequence-Based Reagent	Primers for RT-qPCR, see Table S1	This paper	N/A
Software; Algorithm	HTSeq Python package	https://doi.org/10.1093/bioinformatics/btp120; https://doi.org/10.1093/bioinformatics/btu638	RRID:SCR_005514
Software; Algorithm	MATLAB v9.1	Mathworks	RRID:SCR_001622
