# Supplementary material for: GABA/Glutamate Neuron Differentiation Imbalance and Increased AKT/mTOR Signaling in CNTNAP2−/− Cerebral Organoids
Source: Biol Psychiatry Glob Open Sci. 2024 Nov 8;5(1):100413. doi: 10.1016/j.bpsgos.2024.100413 (PMC11699409; doi:10.1016/j.bpsgos.2024.100413)
Supplement: Table S1 [file mmc4.xlsx]

## Sheet: Table S1. README
- LOG (P-value)	negative log10 of P value
Difference	fold change WT over KO
Genes	Official Gene Name
First.Protein.Description	Annotation for protein corresponfing to gene name
ANOVA Significant	+ sign indicates statistical significance in ANOVA
-Log ANOVA p value	negative log10 of P value
ANOVA q-value	ANOVA q-value
XX_YY	XX: Biological Replicate, YY: Technical Replicate
07_1	CONTROL_D30
07_2	CONTROL_D30
07_3	CONTROL_D30
08_1	CONTROL_D30
08_2	CONTROL_D30
08_3	CONTROL_D30
09_1	CONTROL_D30
09_2	CONTROL_D30
09_3	CONTROL_D30
10_1	KO_D30
10_2	KO_D30
10_3	KO_D30
11_1	KO_D30
11_2	KO_D30
11_3	KO_D30
12_1	KO_D30
12_2	KO_D30
12_3	KO_D30
13_1	CONTROL_D60
13_2	CONTROL_D60
13_3	CONTROL_D60
14_1	CONTROL_D60
14_2	CONTROL_D60
14_3	CONTROL_D60
15_1	CONTROL_D60
15_2	CONTROL_D60
15_3	CONTROL_D60
16_1	KO_D60
16_2	KO_D60
16_3	KO_D60
17_1	KO_D60
17_2	KO_D60
17_3	KO_D60
18_1	KO_D60
18_2	KO_D60
18_3	KO_D60

## Sheet: D30 and D60
- LOG (P-value)	Difference	Genes	First.Protein.Description	ANOVA Significant	-Log ANOVA p value	ANOVA q-value	07_1	07_2	07_3	08_1	08_2	08_3	09_1	09_2	09_3	10_1	10_2	10_3	11_1	11_2	11_3	12_1	12_2	12_3	13_1	13_2	13_3	14_1	14_2	14_3	15_1	15_2	15_3	16_1	16_2	16_3	17_1	17_2	17_3	18_1	18_2	18_3
1.57588	-1.26621	A2M	Alpha-2-macroglobulin	+	3.58629	2.15401e-05	18.9231	18.6382	18.0323	18.2813	18.8492	17.8881	18.5682	18.8108	17.2375	15.8204	18.0815	17.1301	14.3442	18.3241	15.9524	17.3202	18.0617	18.7983	19.3103	19.5682	19.5473	17.3809	18.4533	17.8007	19.1122	19.0204	19.7216	15.6249	15.1704	17.209	14.744	16.9562	17.889	16.5862	18.7387	16.8406
0.0861559	-0.0203768	AAAS	Aladin	+	6.95372	0	19.6821	20.0082	19.887	19.7328	20.0203	19.688	19.9479	19.7995	19.7831	19.5707	20.0193	19.5099	19.725	20.0475	20.1924	19.7588	19.6869	19.8548	19.7533	19.713	20.0258	19.3601	19.8081	19.7855	19.6544	19.8299	19.7098	19.7769	20.0313	19.8632	19.7401	19.6648	20.0157	19.6435	19.7513	20.1544
0.877355	-0.239348	AACS	Acetoacetyl-CoA synthetase	+	20.7713	0	19.6874	19.6636	19.7038	18.9415	19.9428	19.3032	19.2341	19.9673	19.4074	18.9889	19.6721	19.2017	19.0448	19.6945	19.0936	19.0074	19.6332	19.3608	18.7846	19.2717	19.2124	19.8635	20.2439	20.2977	18.1447	19.4501	19.3489	18.1107	19.1146	19.0639	18.7608	18.5979	19.231	18.7016	18.5343	19.0165
0.322006	0.312394	AAGAB	Alpha- and gamma-adaptin-binding protein p34	+	3.21377	6.12493e-05	15.9646	17.0742	16.9873	15.3581	15.6741	17.6497	15.511	15.9519	15.1408	17.5571	17.233	16.8031	17.0681	15.5231	17.0674	15.1559	16.5977	15.1178	15.8665	16.0281	17.4043	17.3844	15.1062	15.0411	16.8197	18.0366	17.7114	15.8858	14.3154	15.6785	15.738	16.9991	12.8446	15.4908	14.8248	14.7697
1.00816	-0.287028	AAK1	AP2-associated protein kinase 1;AP2-associated protein kinase 1	+	1.20001	0.0104141	19.6693	19.5772	19.6143	20.2057	19.8858	20.592	19.8354	19.6298	20.3915	19.8492	19.3892	19.8125	19.8254	19.2549	19.8066	20.1643	19.4626	19.2529	20.0798	19.3576	19.1438	19.6661	19.2169	19.3142	20.2897	19.7617	19.9396	19.9126	19.3395	19.1732	19.8235	19.5464	19.3003	19.8873	19.8913	19.2852
7.23538	-1.20798	AAMDC	Mth938 domain-containing protein	+	19.9635	0	20.4193	20.4537	20.489	20.4078	20.5221	20.4551	20.0849	20.3442	20.3022	18.8928	19.4373	18.8478	19.5776	19.6268	19.3341	18.5575	19.2063	19.1264	19.7733	20.1191	20.0434	19.3485	19.6763	19.4701	19.7453	20.0591	20.151	19.8925	19.9719	20.1751	20.0589	19.8106	20.2915	19.537	19.6499	19.8548
2.34245	-0.411254	AAMP	Angio-associated migratory cell protein	+	8.74109	0	19.6611	19.7094	19.3629	19.787	19.5727	19.2169	19.9963	19.5526	19.8148	19.2834	19.1765	19.2634	19.6011	19.312	19.4098	19.3666	18.9561	18.6036	19.7396	19.7521	19.8257	20.5563	20.0289	20.1836	19.7571	19.4708	19.4656	19.6247	18.9763	19.165	19.5135	19.386	19.1234	19.1406	18.9304	18.5077
0.900723	-0.244307	AAR2	Protein AAR2 homolog	+	4.12017	5.24541e-06	19.5795	19.1437	19.8936	19.7365	19.7344	19.2623	19.5767	19.4696	19.6322	19.3335	19.5039	19.2769	19.3889	19.5805	18.3134	19.4499	19.4839	19.4989	19.6052	19.2728	19.1692	18.9945	19.8044	19.5351	18.7912	19.5852	19.092	18.9294	19.2072	19.2646	18.2027	18.7185	19.183	19.4712	19.1713	19.3864
0.262033	0.0262241	AARS1	Alanine--tRNA ligase, cytoplasmic	+	20.2727	0	24.2573	24.1935	24.2253	24.0828	23.9858	24.0897	24.1715	24.105	24.2177	24.305	24.203	24.329	24.134	24.0812	24.195	24.0994	24.0712	24.1469	24.2586	24.2501	24.2884	24.5601	24.5332	24.5531	24.2618	24.4037	24.381	24.7044	24.6087	24.6663	24.7323	24.7772	24.673	24.7098	24.7426	24.6009
0.031258	0.0102039	AARS2	Alanine--tRNA ligase, mitochondrial	+	7.79727	0	20.1294	20.1142	20.0778	20.5357	20.2864	20.4974	20.3593	20.2067	20.1121	20.5242	20.184	20.459	20.5665	20.2003	20.4771	20.4097	19.8354	19.7545	20.5213	20.2546	20.1098	20.2831	19.9949	19.7029	20.7623	20.6236	20.5471	20.5157	20.217	20.0641	20.5584	20.6276	20.2912	20.528	20.4638	20.0672
3.94924	-0.47332	AARSD1	Isoform 3 of Alanyl-tRNA editing protein Aarsd1	+	8.31487	0	20.1593	20.1988	20.0636	19.8713	19.9761	20.0932	19.7497	19.8874	19.3938	19.4721	19.6778	19.1902	19.4848	19.4771	19.5263	19.4183	19.4164	19.4704	20.0446	20.3408	20.3579	20.469	20.5432	20.5665	19.7143	20.1321	20.0784	19.8373	19.8584	19.7582	19.7549	19.7898	20.0502	19.6873	19.5372	19.8066
2.11453	0.428392	AASDHPPT	L-aminoadipate-semialdehyde dehydrogenase-phosphopantetheinyl transferase	+	15.1076	0	22.4111	22.3524	22.423	21.7291	22.184	21.6404	21.8755	22.2524	21.62	22.255	22.7488	22.2645	22.1163	22.6066	22.4187	22.3746	22.8312	22.7277	21.5612	22.1419	22.1355	21.9899	22.389	22.4124	21.869	22.3745	22.396	22.5459	22.9418	22.9509	22.6416	22.6355	22.9672	22.5888	22.5127	22.8561
5.53175	0.82777	AASS	Alpha-aminoadipic semialdehyde synthase, mitochondrial	+	24.2908	0	19.0172	18.5219	18.8498	18.5879	18.8854	18.7413	19.0554	19.3451	19.2795	19.7571	19.5691	19.4453	19.873	20.1318	19.7978	19.7305	19.898	19.5308	19.2219	19.2942	19.2959	19.8504	19.9204	19.7742	18.2904	18.7805	18.6629	19.3536	19.7414	19.2873	19.5025	19.6382	19.8262	19.825	19.8532	19.9497
1.25063	-0.236248	AATF	Protein AATF	+	12.1824	0	18.788	19.1034	18.9218	19.2344	18.9529	18.9586	19.5817	19.3006	19.4136	18.8808	19.0568	18.7365	19.2308	19.1351	19.0581	18.7265	18.7157	18.5884	19.7571	19.8345	19.877	20.0756	19.6727	19.7528	18.5244	18.6615	18.5121	19.4119	19.1637	19.0888	19.1361	18.9806	19.1239	19.5557	19.1488	19.2108
4.18208	0.649323	ABAT	4-aminobutyrate aminotransferase, mitochondrial	+	42.3578	0	20.9367	20.9252	20.8948	20.3523	20.5283	20.2538	20.423	20.4237	20.5267	21.2311	21.3646	21.1183	20.9175	21.0744	20.9007	21.6054	21.5098	21.3868	20.9549	20.9472	20.8851	21.2915	21.4336	21.3735	20.3721	20.5332	20.5378	21.8562	21.7552	21.7738	21.5806	21.6109	21.5411	21.9773	21.946	21.9499
1.24535	0.893022	ABCA2	ATP-binding cassette sub-family A member 2		0.489721	0.0882546	15.9126	13.663	15.3988	13.8674	15.3037	16.08	16.5841	15.3038	15.6325	16.6549	16.1812	16.9386	16.8691	17.057	16.6526	15.4879	14.4836	15.4581	12.5353	16.1657	15.5435	16.4531	16.8817	15.8934	16.4068	16.4869	15.0086	15.0349	14.6009	16.2911	14.8793	16.6879	16.498	15.5807	15.4931	14.3886
0.0835499	0.0717657	ABCA3	Phospholipid-transporting ATPase ABCA3	+	7.69891	0	15.079	16.0394	15.9433	15.0626	15.4521	15.345	16.0235	14.71	16.5203	15.4799	16.6118	15.585	16.9376	15.2383	16.1344	15.0954	14.9726	14.7661	15.8098	14.8897	15.2211	17.5644	16.8857	16.896	17.1936	16.5768	17.0463	17.3452	16.4271	16.1163	16.8186	16.2295	16.1894	13.5936	16.2858	15.7692
0.322089	0.236247	ABCA4	Retinal-specific phospholipid-transporting ATPase ABCA4	+	1.53308	0.0042274	16.5754	16.5954	16.0413	14.573	16.1713	15.1349	15.6585	16.0668	16.4193	15.2867	16.9324	15.1167	16.4403	15.606	16.9313	16.0959	16.7842	16.1687	17.3698	17.8377	17.7631	15.2978	17.1419	16.8938	15.6551	16.0647	15.8589	16.7906	17.2795	17.278	16.5186	17.5438	17.3691	18.4705	18.2409	18.1424
0.18787	0.118828	ABCA8	ABC-type organic anion transporter ABCA8	+	10.1565	0	14.995	14.8601	15.5814	15.5809	15.1307	14.2835	16.3674	15.0311	15.9562	15.6995	15.8795	14.5652	15.1624	15.2911	15.4352	16.0701	15.5234	15.2294	14.9629	15.8841	15.4511	16.8117	16.8941	14.3278	17.7005	17.7562	17.3535	14.1637	14.7261	14.2771	15.8739	16.3205	15.4353	15.122	15.7672	14.142
3.31941	1.50013	ABCB10	ATP-binding cassette sub-family B member 10, mitochondrial	+	8.68625	0	15.97	16.8142	14.5298	16.4127	16.5814	15.6902	16.6503	16.3584	14.6694	17.4301	17.7439	18.0635	17.7446	17.6848	17.3581	16.2501	18.0453	16.8571	17.7261	17.6547	17.4951	17.9093	17.2903	16.4884	17.4659	17.769	17.7606	17.2688	17.9327	17.7431	17.8323	18.2294	18.0881	18.0423	17.6295	17.8662
0.428611	0.102384	ABCB6	ATP-binding cassette sub-family B member 6, mitochondrial	+	15.518	0	20.035	20.1712	19.5651	20.1785	20.0994	20.2326	19.7536	20.0656	20.0871	19.9854	20.4952	20.4619	20.1633	20.2608	19.8642	20.1714	19.9091	19.7985	20.9116	21.1131	21.0773	21.4885	21.5195	21.4681	20.9039	21.1105	21.2863	20.8013	20.8805	20.8066	20.8792	20.8501	20.5559	20.3716	20.4928	20.6323
4.04637	0.450071	ABCB7	ATP-binding cassette sub-family B member 7, mitochondrial	+	3.69456	1.15753e-05	19.7784	19.555	19.6803	19.1972	19.7147	19.532	19.2134	19.6859	19.5578	20.0598	20.0807	20.0082	20.0056	20.2798	19.8137	19.8239	19.8254	20.0682	19.1683	19.8779	19.8515	19.8202	20.0054	20.0101	19.6369	19.9036	19.7004	20.0079	20.1702	20.111	19.72	20.0133	20.1645	19.8881	19.8553	20.1466
2.70786	1.18253	ABCB8	Mitochondrial potassium channel ATP-binding subunit	+	3.79851	8.74954e-06	15.3972	14.7021	15.8804	15.8393	14.9688	13.6312	15.8023	16.138	16.1685	16.9013	17.0387	16.6504	16.5972	16.1543	17.2601	15.857	15.9926	16.7191	15.2783	16.6982	16.2644	15.607	17.1611	14.6902	14.7175	16.7312	16.9966	15.5825	17.4238	15.3748	15.5785	17.8042	16.182	17.3156	15.8682	17.158
7.53328	-1.2607	ABCC1	Multidrug resistance-associated protein 1	+	17.8093	0	18.44	18.444	18.4924	18.7052	18.7552	18.3871	18.3428	18.6573	18.3784	17.1682	17.437	17.519	16.772	17.0601	16.9315	17.0771	17.9122	17.3791	18.4598	18.5708	18.6592	17.6651	18.39	18.0316	18.0846	18.8837	18.8108	16.8938	17.5889	17.4609	16.4524	16.5362	17.0283	17.0614	16.5633	17.3892
2.04709	1.29116	ABCC4	ATP-binding cassette sub-family C member 4	+	5.78915	0	15.802	16.0787	14.7077	15.5408	16.079	15.438	15.4723	15.7231	14.5553	16.936	17.5749	17.6293	17.5798	17.837	17.396	15.4022	16.2347	14.4273	16.1997	15.905	14.6454	16.1831	15.2662	14.6951	15.9107	15.6802	15.8628	17.2355	17.5299	17.3174	17.5284	17.4691	17.828	16.5568	15.9295	15.4436
3.95893	-1.90078	ABCD1	ATP-binding cassette sub-family D member 1	+	10.0667	0	17.3654	17.3316	17.2066	17.2972	17.0079	17.7362	16.8414	16.7219	17.6618	14.5732	14.9201	16.2896	15.6352	15.2861	16.5805	13.1357	15.32	16.3227	18.2322	18.4693	18.0467	18.2355	18.4518	18.6151	17.8508	17.6053	17.2869	16.5484	16.299	14.9483	17.4035	15.2578	14.807	14.849	14.9101	14.592
5.56572	0.367742	ABCD3	ATP-binding cassette sub-family D member 3	+	14.5189	0	20.5851	20.4829	20.5057	20.3526	20.4278	20.2388	20.3319	20.5629	20.4296	20.949	20.7576	20.6191	20.7434	20.7936	20.8129	20.7648	20.8074	20.979	19.9977	20.4298	20.4159	20.6293	20.675	20.5809	20.2467	20.4131	20.4706	20.7395	21.0119	20.9838	20.8047	20.9924	20.8939	21.049	20.9319	21.0305
1.365	-0.107898	ABCE1	ATP-binding cassette sub-family E member 1	+	14.5159	0	21.8067	21.7812	22.0187	21.9476	21.8696	22.0052	21.8226	21.799	21.9074	21.6707	21.8848	21.9742	21.6684	21.8048	21.8871	21.6766	21.7494	21.6709	21.6322	21.7797	21.7193	22.0864	21.9808	22.0713	21.4511	21.6165	21.5909	21.6435	21.6617	21.7313	21.6852	21.8104	21.6807	21.459	21.6031	21.5287
0.158296	-0.0207422	ABCF1	ATP-binding cassette sub-family F member 1	+	19.7424	0	22.4483	22.3949	22.3472	22.3414	22.2451	22.2061	22.5196	22.3626	22.5039	22.4956	22.3303	22.4524	22.4991	22.2872	22.3552	22.3485	22.2512	22.1628	22.4789	22.4513	22.2899	22.7178	22.548	22.6291	22.3111	22.1107	22.0064	22.4018	22.2449	22.2906	22.3527	22.2514	22.0926	22.1265	22.1747	22.0387
1.25383	0.231593	ABCF2	ATP-binding cassette sub-family F member 2	+	9.34858	0	21.887	21.8976	21.8322	21.4942	22.0386	21.1014	21.8435	21.9917	21.9225	21.8966	22.1476	21.8186	22.15	22.234	22.018	21.7623	22.0491	22.0167	21.7032	21.9615	21.9925	22.4387	22.5778	22.4583	21.6181	21.6251	21.6023	22.1072	22.0247	22.089	22.1081	21.9746	22.1756	22.1116	21.9167	22.0359
2.62467	-0.653019	ABCF3	ATP-binding cassette sub-family F member 3	+	3.87074	8.06747e-06	18.9522	19.086	18.1038	19.3022	19.0656	19.4493	19.1775	19.014	19.2008	18.2843	18.2767	18.6	18.5	18.6328	18.8446	18.527	18.3274	17.4815	18.1314	18.6237	18.1337	18.9093	18.769	19.0737	19.0918	19.387	19.5398	18.9541	18.6986	18.5284	18.0663	18.2292	17.3049	18.7232	18.3382	17.8517
0.89333	-0.0963514	ABHD10	Palmitoyl-protein thioesterase ABHD10, mitochondrial;Palmitoyl-protein thioesterase ABHD10, mitochondrial	+	23.4457	0	21.1009	20.8695	21.0364	21.0566	20.9538	20.8431	20.8976	20.6773	20.8042	20.7831	20.6352	20.8317	20.7442	20.8016	20.7151	21.0149	20.9227	20.9237	20.8294	20.9713	21.0546	21.2867	21.3371	21.1815	21.1593	21.347	21.4059	21.3607	21.367	21.3919	21.4747	21.4866	21.5179	21.1824	21.2182	21.1628
0.10152	-0.0453158	ABHD11	Protein ABHD11	+	10.0928	0	19.3612	18.8488	18.5083	19.4508	19.7625	19.4146	20.0535	19.4191	19.2539	19.5769	19.3206	19.0602	19.5676	19.4221	19.0895	19.425	18.9697	19.2334	19.7797	19.7422	19.6612	19.9848	19.669	19.7276	20.1911	20.2532	20.5519	18.7644	19.13	19.3335	19.6659	19.6829	19.4069	19.9196	19.4145	19.4073
0.215119	-0.0961781	ABHD12	Lysophosphatidylserine lipase ABHD12	+	7.89716	0	19.5301	19.6489	19.5393	19.3733	19.3444	18.6808	18.7914	19.5339	18.4019	19.007	19.2684	18.4472	18.879	19.3585	18.9802	19.3086	19.4489	19.2808	18.9861	19.2893	19.0251	18.9667	19.3089	18.9236	19.3474	19.8323	19.7999	19.297	19.7526	19.499	19.1194	19.2688	19.2955	19.5359	19.4201	19.9051
0.104679	0.109946	ABHD13	Protein ABHD13	+	3.80456	8.75593e-06	17.8087	15.2858	17.4429	17.1304	17.6171	16.4992	18.1045	18.0467	17.3376	17.9441	18.1024	15.7975	16.669	17.1804	17.8036	16.8409	17.7772	18.1474	15.4172	16.3071	16.7733	16.6924	17.4801	18.2509	17.1158	15.1114	16.928	17.8756	17.7294	18.1164	16.6725	17.5232	17.8825	16.6279	17.4632	18.1198
8.63796	-2.42505	ABHD14B	Protein ABHD14B	+	29.3435	0	20.6086	20.6666	20.7965	20.9123	20.9471	20.9007	20.2111	20.4124	20.4324	18.5112	18.2904	18.2824	19.2044	18.5609	18.1989	18.1617	17.4741	17.3783	21.0032	21.1361	21.1889	20.3162	20.3104	20.349	22.1191	22.0567	22.1074	18.1429	18.8089	18.557	19.1664	18.6621	18.7433	18.4466	18.438	18.605
4.41739	0.622173	ABHD16A	Phosphatidylserine lipase ABHD16A	+	27.8009	0	20.0306	20.1699	19.995	19.3014	19.899	19.3506	19.5169	19.9871	19.8204	20.3619	20.5634	20.3756	20.2723	20.493	20.2789	20.4148	20.5087	20.4018	20.2544	20.2683	20.2871	20.4572	20.5841	20.4284	19.8996	20.3772	20.1472	20.8603	20.9926	20.8742	21.0135	20.9152	20.9335	20.8718	20.6957	20.9296
4.02227	0.947075	ABHD6	Monoacylglycerol lipase ABHD6	+	10.4744	0	17.7739	17.3924	17.701	18.3739	18.4712	18.1403	18.2577	17.7768	17.9314	19.3414	18.7852	19.1139	19.494	19.1259	19.0602	18.796	18.4548	18.1709	16.836	15.4208	16.1914	18.04	16.8979	16.6112	18.7903	18.5904	18.6949	19.7042	19.4349	19.5033	20.5148	20.2688	20.2525	18.7981	18.8999	18.5161
1.74023	-0.23487	ABI1	Abl interactor 1;Abl interactor 1	+	17.9785	0	20.3773	20.2301	20.1775	20.3166	20.575	20.3895	20.3891	20.1578	19.93	20.0212	20.1131	19.676	20.0839	20.0522	19.8258	20.1253	20.2064	20.3252	20.5201	20.4845	20.495	20.4919	20.4331	20.6211	20.5248	20.7165	20.7919	20.3688	20.3868	20.3074	20.4576	20.499	20.6249	20.674	20.4171	20.5046
9.49208	0.829596	ABI2	Abl interactor 1;Isoform 2 of Abl interactor 2	+	22.9264	0	21.2403	21.2564	21.2148	20.9513	21.165	21.2635	20.9794	21.225	21.0655	21.9241	21.8485	21.8933	21.9268	21.9248	21.8574	22.0602	22.2061	22.1864	20.6805	20.8044	20.6999	21.1077	20.8988	21.0483	20.9978	21.3205	21.3865	22.1254	22.0878	21.9883	22.305	22.3826	22.3491	22.1618	22.0153	21.9167
0.45033	-1.19837	ABI3BP	Target of Nesh-SH3	+	0.98678	0.0192048	16.3066	14.7989	19.5939	21.6455	20.237	18.895	21.4199	20.7793	14.5673	15.3002	15.5079	20.9716	15.3228	15.7387	21.1042	15.5087	19.989	18.0152	18.7111	20.0271	19.0782	21.0302	18.5685	14.9134	21.0552	21.1812	21.4438	19.3289	14.6183	14.8913	21.5317	21.5261	15.0007	21.1994	19.823	15.3158
0.369452	0.128327	ABL1	Isoform IB of Tyrosine-protein kinase ABL1;Isoform IB of Tyrosine-protein kinase ABL1	+	1.86202	0.00179475	17.7077	17.6381	17.4012	18.3865	18.0261	17.8606	17.7903	18.0734	18.32	18.2738	17.8712	18.5055	18.1817	17.363	17.9683	18.3418	18.0996	17.7539	17.4037	17.5046	17.2651	17.8141	17.4505	17.3329	18.2962	17.7347	17.8184	17.9872	17.768	17.3165	18.1218	18.2285	17.0636	18.4574	17.9806	17.6799
1.50067	-0.643869	ABL2	Isoform IB of Tyrosine-protein kinase ABL1;Tyrosine-protein kinase ABL2	+	1.82573	0.00197805	18.9178	18.4415	18.3438	19.9601	18.7179	19.0533	19.028	18.7007	19.2334	18.9352	17.6191	18.4162	18.8329	17.7312	19.1861	18.3968	17.1868	18.2975	18.7662	18.5833	19.044	19.1882	18.166	18.4003	19.5849	19.1479	19.4211	19.2157	18.9334	18.6423	18.9066	18.5185	18.6889	19.3006	19.0629	18.7318
4.12323	-1.37986	ABLIM1	Actin-binding LIM protein 1;Actin-binding LIM protein 1	+	20.6499	0	17.6167	17.277	17.4843	17.5033	18.0295	17.4536	18.0529	17.4678	17.9996	17.106	16.2154	15.6377	15.1697	15.5446	17.1753	16.9873	16.4859	16.1442	18.0453	18.7569	18.5902	18.8064	18.8751	18.6383	18.7913	18.9449	19.0603	15.1902	16.2464	15.4286	16.9881	15.0264	15.6949	16.1768	13.7784	15.0942
0.667822	0.647397	ABLIM3	Actin-binding LIM protein 3	+	1.2452	0.00916237	14.5208	14.4683	13.4284	14.9786	17.7115	14.7238	15.0092	15.5135	14.6548	15.5328	15.0085	16.5941	14.5896	16.6401	15.0228	17.0856	15.8814	14.4804	15.2507	17.706	17.609	17.144	17.4579	17.8947	14.2012	13.9554	15.0951	16.1842	15.3212	15.4674	14.712	14.4947	14.4161	15.9697	15.6656	15.331
1.0065	0.227604	ABR	Breakpoint cluster region protein;Active breakpoint cluster region-related protein	+	4.33663	1.5241e-06	20.0062	19.7909	19.8868	19.6	19.8084	19.288	19.2435	19.8737	19.2178	19.6605	20.1305	19.7539	19.5081	20.1677	19.6948	19.7629	20.0887	19.9967	18.7198	19.5244	19.4143	18.9299	19.4996	19.4176	19.7001	20.2741	20.0597	19.4002	19.8959	19.9403	19.7436	19.6668	20.1035	18.8138	19.0086	19.6016
0.354932	-0.44627	ABRACL	Costars family protein ABRACL	+	1.49915	0.00463808	18.2903	18.5847	20.5472	19.6825	20.2585	19.4329	16.1299	20.317	21.6494	18.6914	18.5293	19.2648	18.9408	19.8249	18.6626	19.8821	18.4091	18.671	18.5853	20.0524	20.6574	20.189	17.6336	18.1316	19.7313	19.4416	20.4997	21.9474	20.6631	20.5453	19.67	19.3639	20.3666	21.6173	20.7362	21.5091
1.11001	-0.678215	ABRAXAS1	BRCA1-A complex subunit Abraxas 1	+	3.54926	2.50313e-05	17.7387	16.1732	17.0412	15.2218	15.3559	16.0153	15.1871	15.2635	16.3622	15.9474	15.2921	15.4592	15.6503	14.9565	15.7025	14.6015	16.1983	14.4471	16.2643	15.1964	14.8113	16.1789	14.8537	15.1878	15.6117	15.3127	16.0141	16.061	16.5597	17.0058	15.1072	15.8437	15.2362	17.4065	16.77	16.5912
0.87912	-0.154955	ABRAXAS2	BRISC complex subunit Abraxas 2	+	7.07157	0	20.8283	20.7028	20.5796	21.1875	20.8475	21.1025	21.0807	20.506	20.7887	20.8443	20.7544	20.734	20.9385	20.697	20.5661	20.798	20.4113	20.4853	20.8645	20.8241	20.7559	20.7288	20.7447	20.6669	21.1889	20.8074	20.8362	20.8747	20.7476	20.6343	20.7046	20.7127	20.6642	20.8962	20.8328	20.6464
0.0522798	0.046058	ABT1	Activator of basal transcription 1	+	2.17857	0.000794626	17.1044	18.3149	17.968	17.6868	18.728	16.9649	18.8261	18.3598	17.2351	17.9689	18.1959	17.7836	16.7629	18.7591	18.7274	17.4591	18.3904	17.5553	17.91	18.7159	18.715	18.2729	19.0525	18.4471	18.2405	18.0087	19.0213	17.4445	18.4493	18.154	17.7157	17.5969	18.0143	16.9256	17.2436	17.3578
4.49967	1.79323	ABTB2	Ankyrin repeat and BTB/POZ domain-containing protein BTBD11;Ankyrin repeat and BTB/POZ domain-containing protein 2	+	12.24	0	16.793	16.4834	16.4549	14.9125	16.1512	14.4194	16.0101	15.486	15.6292	17.5001	18.235	16.8074	17.277	17.813	16.9292	17.9937	18.2374	17.686	15.9425	16.7094	16.7694	17.1307	17.8216	17.6681	15.3305	14.7009	15.211	18.1921	18.7322	18.8346	18.5538	18.6821	18.7662	18.3356	18.4451	18.5968
0.441065	-0.118376	ACAA1	3-ketoacyl-CoA thiolase, peroxisomal	+	7.12432	0	19.7506	19.4583	19.3583	19.2225	19.5916	19.184	19.2565	19.4759	18.9895	18.981	19.3447	19.2335	18.973	19.5856	19.8497	19.0198	19.0939	19.1407	19.8144	19.923	19.7754	18.9182	20.1086	20.0285	19.5071	20.3304	20.2999	19.8356	19.9817	20.1337	19.5219	19.7968	20.0633	19.4044	19.1192	19.7209
11.0725	-0.89411	ACAA2	3-ketoacyl-CoA thiolase, mitochondrial	+	35.8902	0	22.4927	22.418	22.4517	22.5605	22.5802	22.7013	22.2941	22.2557	22.3817	21.6373	21.5278	21.5648	21.57	21.6038	21.6333	21.5843	21.4402	21.5275	22.4117	22.413	22.468	22.4413	22.3634	22.4785	22.8962	22.9702	23.0181	21.7186	21.8379	21.8928	22.0119	21.9406	21.9247	21.8389	21.9313	21.8263
0.10268	0.0293123	ACACA	Acetyl-CoA carboxylase 2;Acetyl-CoA carboxylase 1;Acetyl-CoA carboxylase 1	+	5.42967	0	21.6733	21.7217	21.6612	21.3048	21.4055	20.9417	21.8482	21.8137	21.6452	21.6107	21.7661	21.6103	21.5294	21.7336	21.5608	21.3021	21.6924	21.4737	21.1042	21.1338	21.1441	21.2661	21.0597	21.0953	20.8378	21.122	21.0963	21.5863	21.8341	21.7426	21.7737	21.6264	21.8392	21.2619	21.3706	21.4319
0.0247788	0.0365185	ACAD10	Acyl-CoA dehydrogenase family member 10	+	1.515	0.00444077	16.8626	16.5786	15.3535	16.1672	17.9171	16.2929	16.9227	15.335	17.096	15.2028	17.9089	17.1691	14.9363	16.6675	16.3373	17.389	14.8463	18.397	16.9757	17.0419	17.3178	17.0652	18.0135	17.4864	16.1497	17.5246	17.0906	17.2059	17.2923	17.6416	17.3405	17.0333	16.8863	17.14	17.0692	17.9233
1.95098	0.574406	ACAD8	Isobutyryl-CoA dehydrogenase, mitochondrial	+	19.4054	0	18.4923	18.3263	17.774	18.079	18.8645	17.7373	18.0191	18.9991	17.9494	18.3135	18.9674	18.3446	18.7849	19.5379	18.8462	18.5299	19.1446	18.9415	18.2114	18.6913	18.3757	18.5596	18.9783	19.1985	18.801	19.2267	19.186	19.089	19.2603	19.3772	19.0697	19.136	19.4741	18.7869	18.7948	19.2987
2.83561	-0.373817	ACAD9	Complex I assembly factor ACAD9, mitochondrial	+	4.69083	1.57356e-06	20.428	20.4477	20.5245	20.214	20.6587	20.2295	20.2559	20.5065	20.214	19.7698	20.2786	19.7548	19.7107	20.2468	19.9631	19.8973	20.2123	20.2811	20.1444	20.7259	20.7238	20.4061	20.7884	20.8345	20.38	20.8049	20.8248	20.1268	20.4176	20.4439	20.0602	20.0725	20.5007	19.9565	20.1644	20.4967
1.44291	-0.0997482	ACADM	Medium-chain specific acyl-CoA dehydrogenase, mitochondrial	+	25.2418	0	21.8968	21.9985	21.859	21.8966	21.9297	22.0074	21.9839	21.9926	22.0701	21.6884	21.8118	21.7833	21.7878	21.984	21.9428	21.8125	22.0391	21.8874	21.4197	21.6906	21.6306	21.5849	21.717	21.7794	21.8551	21.9133	22.0075	21.2557	21.3831	21.4811	21.3548	21.3658	21.4158	21.6107	21.6329	21.7137
6.47939	-2.01961	ACADS	Short-chain specific acyl-CoA dehydrogenase, mitochondrial	+	20.2264	0	18.9503	19.476	18.9113	18.9978	19.5004	19.0126	18.013	19.3536	18.4042	17.3053	17.4841	17.3228	16.2745	16.2657	17.5268	16.2526	17.0976	16.9134	18.8058	19.1699	19.1717	19.3068	19.8687	19.6893	20.212	20.7538	20.7976	17.8798	18.3602	18.2135	18.3871	18.0891	18.6922	18.6142	18.479	18.7005
5.01047	-0.771745	ACADSB	Short/branched chain specific acyl-CoA dehydrogenase, mitochondrial	+	10.625	0	19.4455	19.6651	19.7373	20.0885	20.1835	19.8559	19.5795	19.8211	19.8652	18.7575	18.9621	18.7446	19.1797	19.3884	19.4225	18.6357	19.0911	19.1144	19.4023	19.3682	19.2377	19.9809	20.2009	19.8952	20.5455	20.539	20.5899	19.7779	19.6338	19.5663	20.1964	19.7744	19.852	19.1778	19.4344	19.276
8.6904	-0.89793	ACADVL	Isoform 3 of Very long-chain specific acyl-CoA dehydrogenase, mitochondrial	+	26.9804	0	22.1807	22.031	22.0349	22.2326	22.3144	22.2579	21.8851	22.0741	22.0651	21.0585	21.0257	21.0492	21.3053	21.5366	21.364	21.0731	21.3155	21.2665	22.1926	22.3912	22.3984	22.2378	22.3655	22.4029	22.7354	22.9849	23.0202	21.4227	21.4717	21.5473	21.5395	21.4766	21.7004	21.654	21.6139	21.6513
3.66901	-1.19176	ACAP2	Arf-GAP with coiled-coil, ANK repeat and PH domain-containing protein 2	+	4.43955	1.53935e-06	17.9943	18.1887	18.1319	18.8528	18.2097	18.835	17.6625	18.1477	18.44	17.6212	17.0758	17.58	17.6364	16.9266	17.7072	17.0361	16.2466	15.9069	17.5893	17.5234	16.969	17.1014	17.0545	16.4766	19.0084	18.1942	18.3119	18.0058	16.8183	16.9869	17.7391	17.576	16.5554	16.3813	16.8695	14.7664
1.95323	0.285509	ACAT1	Acetyl-CoA acetyltransferase, mitochondrial	+	16.6062	0	21.6418	21.6113	21.573	21.9854	21.6126	22.0197	22.087	21.939	22.1014	22.1117	21.8527	22.1568	22.4396	22.161	22.3296	22.232	21.9299	21.9274	22.7241	22.4763	22.5501	23.2006	23.0375	23.0821	22.6481	22.4991	22.5278	22.9661	22.7101	22.7859	23.0973	23.2023	22.9019	22.8803	22.8667	22.471
4.44324	0.390468	ACAT2	Acetyl-CoA acetyltransferase, cytosolic	+	40.1752	0	24.1787	24.1252	24.0985	23.9501	23.8423	24.0251	24.3297	24.3244	24.4387	24.4562	24.4751	24.5722	24.5154	24.5367	24.6801	24.5828	24.4468	24.5615	24.5286	24.4662	24.5127	24.0961	24.1581	24.1766	24.1481	24.1884	24.2689	25.3318	25.311	25.4184	25.484	25.4498	25.451	25.1199	25.1468	25.0745
8.62906	-0.663704	ACBD3	Golgi resident protein GCP60	+	20.915	0	21.032	21.0411	20.9927	20.8433	20.891	21.0381	20.8442	20.7973	20.7806	20.3006	20.2228	20.3683	20.1618	20.2747	20.3696	20.3988	20.1979	19.9926	21.311	21.2881	21.4273	21.0015	21.1307	21.2513	20.8565	20.963	20.9473	20.1664	20.3723	20.4899	20.4035	20.2111	20.3934	20.2893	20.5434	20.5339
0.209003	0.0547424	ACBD5	Isoform 2 of Acyl-CoA-binding domain-containing protein 5	+	15.2718	0	18.3961	18.3036	18.0484	18.5474	18.3433	18.3028	18.1834	18.227	17.8018	18.4916	18.5836	18.7041	18.1987	18.2393	18.0324	18.0804	18.0855	18.231	18.1696	18.1513	18.1218	18.407	18.6333	18.1752	18.1079	18.5945	18.3642	18.8019	18.6879	18.8102	18.6887	18.4496	18.6046	19.2415	19.3677	19.0931
1.3578	0.22177	ACBD6	Acyl-CoA-binding domain-containing protein 6	+	3.30912	4.41563e-05	18.0446	17.5982	18.09	18.0198	17.9718	17.7477	17.9421	18.1366	17.9407	18.0947	18.0363	18.2029	18.0774	18.5053	17.721	18.5619	18.1924	18.0955	18.0973	17.984	17.5422	18.0902	18.1999	17.8779	17.1469	18.5568	17.4675	18.9278	19.2313	18.9551	18.9006	18.3007	19.0952	18.5056	17.9898	18.7193
3.15432	1.0458	ACBD7	Acyl-CoA-binding domain-containing protein 7	+	26.3591	0	19.1457	18.671	18.7391	18.2993	18.6969	18.5907	19.1243	19.4743	18.5845	19.2236	19.5193	18.5199	20.2056	20.4201	19.9416	20.0767	20.5314	20.2998	14.575	15.9264	15.5457	16.6376	16.9705	16.3999	15.2958	16.9175	16.1463	20.0025	20.0956	19.9034	19.5194	19.6369	19.8577	20.1989	19.9664	20.2342
1.43026	1.23578	ACD	Adrenocortical dysplasia protein homolog	+	3.02045	9.73103e-05	17.0247	15.6695	15.1788	15.3431	16.5485	14.9001	17.1489	16.0164	13.4815	18.3798	16.9366	14.6669	16.0347	17.6946	17.2224	17.4954	17.8996	16.1033	15.6962	14.9653	16.3024	16.3809	16.1541	16.3576	15.2931	16.4961	16.31	18.6356	18.0729	17.3348	17.4439	17.5385	17.9879	18.535	18.8075	17.6498
0.671327	0.395727	ACHE	Cocaine esterase;Acetylcholinesterase	+	1.72519	0.00258516	15.4023	13.567	15.0578	14.3775	15.0193	14.4311	15.0113	15.0952	16.1662	15.7646	14.9463	16.0962	14.5459	15.6588	14.71	14.8063	15.3938	15.7673	14.1955	15.6156	14.6688	16.7037	16.9739	16.3283	16.7874	16.8605	17.3887	14.8804	15.7307	14.9586	15.1796	16.6591	14.8697	15.8574	15.5452	14.0732
0.929115	0.116541	ACIN1	Apoptotic chromatin condensation inducer in the nucleus	+	15.1928	0	21.2387	21.0533	21.1517	20.9736	21.2101	20.8995	21.0899	21.4147	21.1908	21.2294	21.2909	21.2456	21.3917	21.4704	21.3679	21.1713	21.0633	21.0407	20.7558	20.9493	20.8824	20.8659	20.9608	20.8828	21.1609	21.1133	21.1348	20.948	21.1084	21.1005	20.8352	20.8009	20.9519	20.8115	20.8931	20.8949
1.05028	-0.11776	ACLY	ATP-citrate synthase;Isoform 3 of ATP-citrate synthase;ATP-citrate synthase	+	30.5872	0	22.7212	22.7903	22.8159	22.7973	22.8218	22.8969	23.1703	23.1232	23.1429	22.894	22.8542	22.9047	22.8039	22.8228	22.8493	22.6691	22.7137	22.7085	23.088	23.1426	23.1574	23.1634	23.2	23.1938	22.8658	22.9358	22.9395	23.0453	23.0194	23.0345	23.0683	23.0622	22.9904	22.8516	22.8752	22.8459
2.56085	-0.257417	ACO1	cGMP-dependent 3',5'-cyclic phosphodiesterase;Cytoplasmic aconitate hydratase	+	25.2249	0	22.0625	22.0783	22.0049	21.7637	22.0505	21.7397	21.6313	21.9242	21.7681	21.5609	21.7966	21.5713	21.3826	21.6591	21.5646	21.5883	21.7895	21.7934	22.208	22.4431	22.4253	21.9745	22.1692	22.1373	21.911	22.2594	22.2708	21.5812	21.6497	21.6744	21.6985	21.7059	21.8968	21.5765	21.6155	21.7642
1.16613	0.0838394	ACO2	Aconitate hydratase, mitochondrial	+	31.0925	0	23.1088	23.1003	23.1497	23.082	23.1891	23.024	22.9037	22.9936	22.9069	23.1199	23.2556	23.1875	23.0164	23.0449	23.0887	23.2264	23.1288	23.1445	23.4257	23.5155	23.5125	23.9867	24.0055	24.0094	23.9936	24.0427	24.074	23.6338	23.5958	23.627	23.8112	23.7596	23.7161	23.5757	23.5357	23.4085
1.86175	-1.25172	ACOT1	Acyl-coenzyme A thioesterase 1	+	12.4287	0	19.0229	18.8483	18.6763	18.7684	19.698	17.912	18.2847	19.0515	16.9207	15.5961	18.0659	15.5143	17.7373	18.7799	17.8046	17.054	17.71	17.6552	18.7484	20.0778	20.0252	19.5652	19.4696	19.67	18.8322	20.323	19.9588	18.7382	19.0982	19.1935	18.4626	18.2535	18.8778	18.2178	18.5859	18.4358
3.31859	-0.522159	ACOT13	Acyl-coenzyme A thioesterase 13	+	10.6103	0	19.8675	19.5739	20.136	19.8115	19.9355	20.06	20.0093	20.0127	20.1263	19.6432	19.4614	19.4214	19.3628	19.9284	19.6952	18.9234	19.0505	19.3471	19.8135	19.9432	20.2339	19.9549	20.1309	20.3423	19.8244	20.1783	20.4294	20.1633	20.1301	20.2249	20.0322	19.6996	20.3504	19.8811	19.7184	20.0831
5.88676	0.439554	ACOT7	Isoform 4 of Cytosolic acyl coenzyme A thioester hydrolase	+	29.9187	0	22.8676	22.8109	22.8352	22.5808	22.5491	22.5712	22.9556	22.8736	22.8351	23.225	23.0947	23.3459	23.2465	23.1054	23.2582	23.2639	23.1832	23.1121	22.6554	22.7144	22.6713	23.0825	22.9861	22.9171	23.2995	23.2872	23.3945	23.7433	23.7464	23.6622	23.7382	23.6719	23.6597	23.4166	23.4416	23.422
0.236379	0.11966	ACOT8	Acyl-coenzyme A thioesterase 8	+	4.41519	1.53492e-06	18.9476	18.4313	18.621	19.7296	19.0721	18.3483	18.3856	18.569	18.349	19.3112	19.4925	18.2404	18.6157	19.2096	18.6537	18.6076	19.0278	18.3722	19.0566	19.3232	18.6622	19.2848	19.5182	18.9747	15.9383	19.7469	18.826	19.7582	19.2365	19.0991	19.5171	19.4425	19.6636	18.7525	19.2407	19.2654
5.05683	-0.603284	ACOT9	Acyl-coenzyme A thioesterase 9, mitochondrial	+	21.4259	0	20.74	20.7619	20.6963	20.5925	20.9207	20.3313	20.4387	20.6572	20.5802	20.0183	20.0827	19.7299	20.2564	20.3619	20.2361	19.7735	19.9459	19.8844	20.8685	21.1641	21.1326	21.0344	21.3108	21.2557	21.0201	21.0895	21.1559	20.5942	20.7936	20.7118	20.7772	20.7189	21.0147	20.5339	20.3728	20.566
7.17517	0.850351	ACOX1	Peroxisomal acyl-coenzyme A oxidase 1;Peroxisomal acyl-coenzyme A oxidase 1	+	27.3667	0	19.7018	19.4786	19.4895	19.7062	19.6198	19.4855	19.2471	19.5874	19.038	20.361	20.4801	20.3012	20.2028	20.2185	20.035	20.5224	20.5092	20.3768	19.5726	20.0033	19.8969	21.0302	21.1263	20.9992	20.4589	21.0563	20.907	21.285	21.1578	21.0099	21.3847	21.3405	21.369	21.276	21.2413	21.273
0.00909944	-0.00920169	ACOX2	Peroxisomal acyl-coenzyme A oxidase 2		0.24331	0.214427	15.3987	16.0936	14.0546	16.9986	16.4597	15.7553	15.7149	15.2295	14.8242	15.8151	15.2745	16.7214	15.727	15.4945	15.9598	15.3908	15.4495	14.6136	14.4559	15.045	16.0763	14.9692	12.2692	15.1358	17.5552	17.4383	16.6306	15.1837	16.2988	14.625	14.631	15.1094	14.8972	16.1832	16.4584	13.7222
0.567864	0.327067	ACOX3	Peroxisomal acyl-coenzyme A oxidase 3		0.616323	0.0585887	17.8339	15.9288	16.9813	16.2328	17.447	16.9897	17.5291	17.1405	18.4057	17.914	16.8932	17.6453	17.3096	17.4517	17.9985	16.9054	17.666	17.6486	18.0117	18.3484	17.9795	17.6741	18.3312	18.1052	16.9284	16.3388	17.5772	17.5067	18.1006	17.9148	17.1104	17.8127	17.7527	17.8317	17.2841	17.9353
0.315121	0.105639	ACP1	Low molecular weight phosphotyrosine protein phosphatase;Low molecular weight phosphotyrosine protein phosphatase	+	1.30897	0.00766858	23.6893	23.6638	23.5653	24.058	23.544	24.1677	24.1203	23.39	24.041	24.1637	23.5454	24.2508	24.1989	23.6078	24.1371	24.1918	23.5216	23.5731	23.5015	23.4446	23.5665	23.9819	23.5489	23.6341	23.8667	23.4835	23.3114	24.1052	23.6575	23.9827	24.165	24.2422	23.8154	23.9998	23.9992	23.7139
3.63637	-0.580616	ACP2	Lysosomal acid phosphatase	+	22.7817	0	21.0293	20.8481	20.7877	20.9052	20.9237	20.9622	20.4588	20.6625	20.5034	20.2712	20.0262	20.3147	20.499	20.1393	20.3426	19.4788	20.3442	20.4395	21.1324	21.0043	20.723	20.5005	20.7335	20.4999	21.4925	21.5611	21.4807	19.9698	20.0884	20.0928	19.9636	19.9579	20.1609	20.0435	20.0565	20.0234
0.123889	-0.134293	ACP3	Prostatic acid phosphatase		0.235365	0.221466	16.3735	14.8405	15.7799	13.7767	17.1382	15.5997	15.288	15.8343	15.3077	15.6161	14.7431	14.4251	15.7647	15.5287	16.1776	14.0407	16.0327	16.4013	17.0947	16.9488	17.1334	14.9952	14.826	13.9891	14.1599	15.4258	15.5489	14.4675	14.7857	15.1188	14.5358	13.8969	14.6853	15.3701	15.8602	15.3845
0.860158	-0.775285	ACP6	Lysophosphatidic acid phosphatase type 6	+	4.31207	2.28267e-06	18.4164	16.525	17.3526	17.1138	17.249	15.6202	17.1728	17.2502	16.1493	17.8569	16.2131	15.6627	18.0966	16.8626	15.8035	14.6265	14.498	16.2518	17.704	17.2643	17.0558	15.9719	17.4616	15.9698	18.4089	17.6462	17.3634	17.7108	16.475	16.837	17.3504	17.9805	17.2801	16.9528	16.2345	16.2899
6.32539	-1.51908	ACSF2	Medium-chain acyl-CoA ligase ACSF2, mitochondrial	+	24.8511	0	19.4645	19.1482	19.117	19.3767	19.4761	18.8456	19.4754	19.6052	19.5727	17.526	18.002	18.8857	17.4092	18.1632	18.0262	17.6704	17.3493	17.3775	20.367	20.6728	20.5785	20.6656	20.5823	20.8355	19.2198	19.5295	19.6727	14.9491	17.3957	17.0557	16.8823	16.6809	17.3686	17.7328	18.0347	16.9031
0.757195	-0.609869	ACSF3	Malonate--CoA ligase ACSF3, mitochondrial	+	2.43047	0.000429271	17.2079	15.9284	15.9282	16.3684	17.0642	18.1916	17.6184	16.3139	17.9948	15.5405	15.649	16.6408	18.1953	16.381	16.9173	16.6645	14.8547	16.2841	17.059	16.5025	16.3165	17.045	17.0796	16.6039	16.7251	17.681	17.4366	15.4995	16.691	16.1591	15.2699	16.0029	16.6493	16.5445	15.6683	16.8098
0.675081	-0.558221	ACSL1	Long-chain-fatty-acid--CoA ligase 1;Long-chain-fatty-acid--CoA ligase 1;Long-chain-fatty-acid--CoA ligase 1	+	6.32991	0	17.0973	17.2364	17.5349	15.957	17.8747	16.5434	15.8599	17.6897	17.0775	16.7546	16.6932	14.9449	14.7592	16.2341	16.3015	18.1893	16.7591	17.2109	18.202	18.9966	18.6522	19.4847	19.8332	19.7724	17.7715	18.9028	18.5887	17.7334	18.4557	18.2677	17.5443	16.3576	18.0745	17.6001	17.3295	17.9978
1.0433	0.16045	ACSL3	Long-chain-fatty-acid--CoA ligase 4;Long-chain-fatty-acid--CoA ligase 3	+	14.5394	0	24.4637	24.4692	24.5736	24.307	24.2814	24.3942	24.8433	24.608	24.7349	24.8716	24.6123	24.866	24.74	24.4435	24.6038	24.9409	24.6345	24.4068	25.1748	25.2473	25.1121	25.7074	25.6115	25.5208	25.0915	24.9792	24.9562	25.29	25.0261	25.0806	25.3826	25.3862	25.0681	25.0892	25.051	24.6595
1.29065	0.166185	ACSL4	Long-chain-fatty-acid--CoA ligase 4;Long-chain-fatty-acid--CoA ligase 4	+	17.3837	0	20.3635	20.4696	20.3168	20.267	20.2606	20.1161	20.5591	20.6519	20.7706	20.7369	20.6669	20.546	20.5005	20.4693	20.4514	20.593	20.5666	20.7403	20.3924	20.0865	20.1741	20.4679	20.4829	20.4216	20.6192	20.5782	20.5714	21.4892	21.3866	21.2806	21.4378	21.3931	21.2528	20.7722	20.8278	20.6744
3.62723	1.93785	ACSS1	Acetyl-coenzyme A synthetase 2-like, mitochondrial	+	23.7771	0	16.5355	16.3769	13.6458	16.7488	17.1736	17.3446	16.0918	16.3776	14.8541	17.3587	18.094	17.9007	18.3709	18.4381	18.5906	18.0234	18.0867	17.7262	18.29	17.7548	17.7043	18.7193	19.1682	18.7877	18.9119	19.0484	18.7412	20.3395	20.5665	20.3056	20.6251	20.5749	20.5088	19.9463	19.892	20.0992
0.189478	-0.0466368	ACSS2	Acetyl-coenzyme A synthetase, cytoplasmic	+	31.4516	0	19.9973	19.9976	19.8986	19.8508	20.0638	19.9567	20.3026	20.4992	20.4797	19.8585	20.1357	20.118	20.0617	20.2053	20.1958	19.8409	19.8954	20.3152	20.2801	20.4438	20.3798	19.8895	19.9836	19.7836	19.9677	20.0841	19.9591	21.0664	21.2003	21.2506	21.1497	21.1461	21.1263	20.7594	20.7471	20.814
3.79275	-0.880277	ACSS3	Acyl-CoA synthetase short-chain family member 3, mitochondrial	+	7.29751	0	18.8012	17.7819	18.3135	19.158	18.0181	18.1478	18.4525	18.0834	18.2263	17.5483	17.1423	17.7305	16.9865	17.2035	17.589	17.1602	17.7521	17.9479	18.3889	18.1443	18.6797	18.1275	18.14	17.4202	19.9274	19.255	19.3825	15.1014	17.4844	19.1225	17.1125	16.6443	15.2254	15.0272	15.2285	16.7428
0.0847958	-0.297556	ACTA1	Actin, cytoplasmic 1;Actin, cytoplasmic 1;Actin, cytoplasmic 1;Actin, cytoplasmic 1;Actin, gamma-enteric smooth muscle;Actin, alpha skeletal muscle	+	1.0701	0.0150871	20.3795	14.9725	15.5979	15.5488	21.0044	15.7161	16.7212	17.0606	20.9672	15.7994	20.9794	21.5632	20.934	14.5333	14.5343	16.506	15.7961	14.6444	20.0711	19.4787	19.985	20.979	20.2011	20.8445	20.8309	17.2046	20.8975	15.0211	14.9464	15.8765	14.9228	20.6902	20.3261	15.5851	15.4534	14.5262
0.298366	-0.278119	ACTB	Actin, cytoplasmic 1;Actin, cytoplasmic 1;Actin, cytoplasmic 1;Actin, cytoplasmic 1;Actin, cytoplasmic 1;Actin, cytoplasmic 1;Actin, cytoplasmic 1	+	2.91163	0.000129667	16.9284	15.6418	16.9641	16.0542	17.7212	15.6272	16.775	17.2791	17.4051	17.1579	15.4963	16.0932	16.831	16.6102	16.8296	18.1623	15.3431	15.3694	16.6197	16.9931	17.8065	16.341	16.46	17.4829	21.1304	17.204	17.6926	17.7381	17.628	17.6064	16.5129	17.6283	17.8795	17.1833	17.8221	17.6089
0.463477	0.188464	ACTBL2	Actin, cytoplasmic 1;Actin, cytoplasmic 1;Actin, cytoplasmic 1;Beta-actin-like protein 2	+	1.1525	0.0118914	23.3053	23.9189	23.8935	24.2549	23.6911	24.2973	24.0951	23.5225	24.6534	24.0937	23.6635	24.9592	24.302	23.6704	24.1617	24.3319	23.8516	24.2942	23.622	23.3504	23.7305	23.5058	22.9584	23.4966	24.186	23.7373	24.0989	24.2355	23.7027	23.889	24.5852	24.7096	24.083	24.5368	24.6602	24.0123
0.637556	-0.567456	ACTG1	Actin, cytoplasmic 1;Actin, cytoplasmic 1;Actin, cytoplasmic 1;Actin, cytoplasmic 1;Actin, cytoplasmic 1;Actin, cytoplasmic 1;Actin, cytoplasmic 2	+	5.21831	0	22.5414	21.2157	19.7467	21.5157	22.1156	20.7949	23.2333	22.5098	22.5471	21.5073	20.8962	20.5696	20.8969	22.5886	20.8941	22.1743	19.9182	21.6681	22.7635	22.0048	22.7467	23.3277	22.7139	22.0106	24.2815	22.8986	23.2837	22.0191	23.8873	24.1641	23.4621	21.609	20.5828	21.6871	21.2191	21.3581
0.230162	-0.184943	ACTG2	Actin, cytoplasmic 1;Actin, cytoplasmic 1;Actin, gamma-enteric smooth muscle;Actin, gamma-enteric smooth muscle	+	1.66327	0.00304303	19.882	19.9399	20.1551	20.9219	19.6627	20.8599	20.2681	19.1333	20.3887	20.976	19.107	21.0265	20.2244	19.2978	20.54	20.2382	19.3146	18.8227	19.3036	18.2583	18.3859	20.145	18.7957	18.7118	21.3298	20.4157	20.7347	20.6607	19.6584	19.5839	20.8407	20.8746	20.0335	18.3888	17.7436	16.7483
0.089855	0.022064	ACTL6A	Actin-like protein 6B;Actin-like protein 6A	+	17.3695	0	22.3593	22.5047	22.4995	22.3321	22.3081	22.6935	22.4219	22.5227	22.8344	22.5435	22.5505	22.8609	22.7014	22.4332	22.7082	22.3817	22.1969	22.2986	22.2017	21.9647	21.9773	21.6045	21.5867	21.4417	22.0366	22.138	22.1868	22.3769	22.079	22.2826	22.2688	22.27	22.202	22.0301	22.1601	21.9763
3.50473	2.31014	ACTL6B	Actin-like protein 6B;Actin-like protein 6B	+	15.2225	0	18.4613	18.5863	17.8086	18.4957	17.9505	14.0871	17.4014	17.3614	16.9235	19.4703	20.0288	19.5725	19.0214	19.4315	18.9963	20.1583	20.5081	20.6799	15.4674	16.7401	18.9652	18.5763	18.7355	17.8244	19.4105	19.8498	19.8263	20.2472	20.5769	20.4315	20.13	20.1208	20.3762	20.0058	20.039	20.1532
9.30137	-1.24352	ACTN1	Alpha-actinin-4;Alpha-actinin-4;Alpha-actinin-4;Alpha-actinin-4;Isoform 3 of Alpha-actinin-1;Isoform 3 of Alpha-actinin-1;Isoform 3 of Alpha-actinin-1	+	41.7526	0	22.1481	22.0967	22.1365	22.5294	22.3745	22.4593	22.1754	22.037	22.1486	21.3099	21.0969	21.218	21.0886	20.9883	20.918	20.9635	20.6356	20.6951	23.4561	23.3511	23.4075	22.3252	22.2643	22.237	23.2226	23.1977	23.1621	20.6482	20.74	20.748	20.6042	20.6677	20.56	20.7606	20.7972	20.6582
0.704395	-1.40948	ACTN2	Alpha-actinin-4;Alpha-actinin-4;Alpha-actinin-4;Isoform 3 of Alpha-actinin-1;Isoform 3 of Alpha-actinin-1;Alpha-actinin-2	+	3.64553	1.5873e-05	19.9292	19.8244	20.833	14.8982	21.2071	21.4848	21.1892	20.8838	21.3831	17.7253	19.1335	20.1582	21.0492	19.697	20.9158	17.2138	19.5768	13.478	22.9765	22.7842	22.7761	24.152	23.7212	23.6955	21.5998	20.5275	20.6298	20.5436	19.2469	18.0489	20.7752	20.0235	19.2917	21.299	20.9133	19.9824
10.0884	-1.17216	ACTN4	Alpha-actinin-4;Alpha-actinin-4;Alpha-actinin-4;Alpha-actinin-4;Alpha-actinin-4;Alpha-actinin-4;Alpha-actinin-4	+	24.2355	0	24.1223	23.9256	24.0166	24.2918	24.0424	24.1992	24.1258	23.9148	24.1123	23.2281	22.9633	23.0649	23.0384	22.843	22.9148	22.9114	22.6652	22.5721	24.4503	24.2808	24.2756	23.7349	23.4769	23.5165	24.9086	24.7412	24.7758	22.8641	22.8149	22.7588	22.8629	22.6984	22.7204	22.9246	22.872	22.6709
3.9133	0.277692	ACTR10	Actin-related protein 10	+	10.3042	0	20.349	20.2952	20.4728	20.4912	20.4754	20.4157	20.6528	20.3104	20.3492	20.7308	20.6598	20.7078	20.7062	20.7336	20.4091	20.8054	20.8258	20.7325	20.281	20.5128	20.6658	20.5001	20.713	20.6965	20.5377	20.7614	20.6501	20.8273	20.8541	20.7855	20.9812	20.935	21.0347	20.7077	20.8001	20.6962
4.9406	0.390817	ACTR1A	Beta-centractin;Alpha-centractin	+	16.902	0	22.1611	22.3098	22.5819	22.1667	22.1609	22.1709	22.4066	22.2079	22.2291	22.7552	22.7644	22.4773	22.7417	22.6685	22.7959	22.5985	22.625	22.4857	22.3083	22.1058	22.332	22.3931	22.2597	22.3446	22.7681	22.8289	22.8725	23.2065	23.27	23.2863	23.2953	23.2615	23.3251	22.8251	22.8856	23.0172
1.1155	0.20388	ACTR1B	Beta-centractin;Beta-centractin	+	7.49243	0	20.3698	20.4584	20.2639	20.1531	20.2053	20.2774	20.1656	20.2721	20.1365	20.7801	20.8306	20.6923	20.5724	20.5007	20.4637	20.1708	20.202	19.9243	20.9252	20.1185	19.8198	20.6435	20.0612	20.1823	21.062	21.1362	20.7492	21.2253	20.9468	21.0063	21.2691	21.2233	21.2518	20.4744	20.6883	20.5507
0.439796	0.0489555	ACTR2	Actin-related protein 2	+	3.55725	2.43422e-05	23.9441	23.9427	23.9792	24.1708	23.9182	24.2782	24.0381	23.9662	24.0971	24.0855	23.9602	24.2496	24.1142	23.9212	24.1279	24.1182	24.0566	24.1417	24.5809	24.3066	24.3562	24.4096	24.1548	24.1626	24.3756	24.1375	24.097	24.3383	24.122	24.2301	24.4375	24.3875	24.1817	24.5515	24.5239	24.2754
5.31441	-0.373572	ACTR3	Actin-related protein 3;Actin-related protein 3	+	12.7999	0	24.3823	24.2539	24.328	24.2824	24.2758	24.3036	24.0473	24.156	24.0868	24.0439	23.9156	23.9352	23.8328	23.9066	23.9495	23.7342	23.7876	23.6486	24.4445	24.5989	24.5673	24.3181	24.2567	24.3388	24.7177	24.7637	24.8267	24.2988	24.2999	24.4079	24.4435	24.3662	24.3762	24.0459	24.1204	24.0507
10.6112	2.63485	ACTR3B	Actin-related protein 3;Actin-related protein 3B	+	27.1918	0	18.2091	17.214	17.6531	18.0744	17.708	17.9979	18.0697	18.0815	16.9727	20.5535	20.4339	20.3529	20.4629	20.4676	20.3962	20.5556	20.6301	19.8414	16.8856	18.134	18.5498	17.8034	18.4572	17.4313	18.8442	18.1	18.1215	20.6082	20.4881	20.3875	21.0782	21.0903	21.0488	20.7416	20.7584	20.6403
0.445359	0.372031	ACTR5	Actin-related protein 5	+	3.26203	5.03057e-05	15.8125	15.1743	16.0527	16.4476	15.243	14.8684	15.4649	15.082	15.1607	16.6068	15.0063	14.6545	15.8868	16.0133	16.4908	17.4112	16.4723	14.1124	16.1109	15.7203	15.5221	15.8337	15.159	15.4166	16.1133	15.1494	14.8533	14.8631	16.9304	15.4347	15.24	17.0688	16.3358	16.6894	16.8954	17.1833
0.50325	0.329096	ACTR6	Actin-related protein 6	+	2.54515	0.00031348	18.8979	17.1503	17.017	17.8455	17.8325	17.9652	16.0639	17.8658	18.3216	17.8697	18.3244	18.8169	18.0666	18.4541	17.3702	17.9345	17.5756	17.5095	17.7096	16.944	17.9651	16.1817	16.4642	14.3971	16.0153	16.8676	16.9857	17.2403	17.9364	17.1559	16.5944	16.6911	17.16	15.6227	16.2826	17.6464
2.05276	0.567944	ACVR2A	Activin receptor type-2A;Activin receptor type-2A	+	13.2364	0	16.2992	16.9507	17.3339	17.8318	17.0082	17.3211	16.7976	17.1645	17.4158	18.1909	17.4301	17.8254	17.8346	17.2596	17.553	18.3203	17.4191	17.4013	17.4282	17.1072	16.9618	18.2763	18.2418	18.3836	17.6106	17.3661	17.3951	17.9485	17.6356	17.644	17.8773	17.0043	16.9762	16.5473	16.4192	15.8066
8.07787	-1.54438	ACY1	Aminoacylase-1	+	18.633	0	20.1386	20.2046	20.227	19.9253	20.2473	20.1118	19.5644	20.0777	19.674	18.171	18.8892	18.1769	18.0419	18.5913	18.358	19.1003	18.4542	18.4885	20.0696	20.4665	20.5571	19.2006	19.2901	19.1774	21.4511	21.5621	21.55	16.4132	17.2664	17.7087	17.6161	15.9643	17.5016	18.6921	18.0904	17.4354
1.85378	0.546452	ACYP1	Acylphosphatase-1	+	16.5505	0	20.3298	20.9325	20.7229	20.2496	20.685	20.6314	20.2526	20.0117	20.1528	20.8312	21.3429	20.8786	20.1026	20.7969	20.5642	21.0778	21.7492	21.5429	20.4449	20.6068	20.7292	20.6468	20.9017	20.9844	20.7925	21.2429	21.1369	21.5859	21.6644	21.8652	21.5732	21.5853	21.8999	21.8398	21.8193	22.0189
2.10571	1.23827	ACYP2	Acylphosphatase-2	+	18.1648	0	15.8805	14.601	15.1017	15.9967	16.1254	17.9036	16.2506	14.9885	16.411	17.7992	16.1961	17.939	16.7117	16.9289	17.7834	18.0792	16.529	16.437	17.7319	16.933	16.58	18.1355	18.3177	17.3645	19.0759	17.3121	17.2038	17.5972	16.2991	16.5312	17.7112	17.3604	16.3653	17.1407	17.8057	16.6949
6.87731	-1.4228	ADA	Adenosine deaminase	+	36.2652	0	19.2935	19.4006	19.3452	19.845	19.6202	19.4595	18.8427	18.9321	18.3578	18.0804	17.9047	17.8243	17.6079	17.9007	17.6482	17.6829	17.9465	17.6958	20.1359	20.076	20.0508	19.1624	19.3178	19.2298	19.8414	19.8888	19.9736	18.784	18.8032	18.7862	18.3492	18.5029	18.8077	18.2506	18.1931	18.5437
0.419891	-0.34635	ADAL	Adenosine deaminase-like protein		0.526976	0.0781175	17.5995	16.4948	15.1279	16.1156	16.2949	15.8357	17.0446	15.6241	14.3043	15.6259	15.6139	16.6929	15.548	15.3067	15.8119	16.4742	14.6878	15.5629	14.9222	16.0628	14.9224	16.1821	16.542	16.3583	15.0837	16.276	17.2318	14.5285	16.742	14.8732	14.8972	14.2903	15.3953	15.4732	16.1826	14.1278
5.82067	-1.17752	ADAM10	Disintegrin and metalloproteinase domain-containing protein 10	+	19.2971	0	20.8136	20.8023	20.8523	20.7946	20.9601	20.721	20.3619	20.7543	20.2789	19.7625	19.9438	19.078	19.3208	19.9345	18.742	19.4993	19.9144	19.5461	19.9399	20.4127	20.3899	20.4045	20.5883	20.6394	19.8549	20.5404	20.407	19.5379	19.6951	19.5177	19.3637	19.4	19.4515	19.4665	18.8862	19.1953
1.81767	-0.838022	ADAM11	Disintegrin and metalloproteinase domain-containing protein 11	+	2.80756	0.000176669	15.8325	16.3264	15.6217	16.9876	16.0654	16.3083	16.6974	17.0928	15.7886	16.2812	15.2681	16.3067	15.7498	15.3762	15.4061	16.0864	14.0186	14.6853	16.1195	15.1995	16.292	15.0759	14.7852	15.5244	15.5933	14.9983	15.0944	15.9982	15.0024	15.0444	15.5176	15.0384	14.9507	15.0419	16.0065	14.5127
2.36037	-0.594261	ADAM17	Disintegrin and metalloproteinase domain-containing protein 17	+	6.18899	0	17.3066	17.6443	17.9666	18.6852	18.2689	18.111	18.5253	18.4639	17.9169	17.9266	17.3514	17.0544	17.561	17.6158	17.75	17.5506	17.0356	17.6948	18.2319	18.1247	17.8251	17.6494	17.4708	17.5576	17.8161	18.1342	18.3986	17.4711	16.6123	17.4225	17.357	15.5123	16.0537	17.372	16.6659	17.029
3.22824	-1.26566	ADAM9	Disintegrin and metalloproteinase domain-containing protein 9	+	5.28469	0	18.0594	18.1957	17.8828	18.0314	18.6726	18.1731	17.5158	17.9255	17.001	16.7825	17.0533	15.3082	17.2946	16.6026	17.4328	16.9296	17.1397	15.5232	16.717	17.6523	17.0639	16.9833	17.717	17.6208	17.7516	18.3269	18.4106	17.8203	17.3919	17.5246	16.0012	17.9116	17.8291	16.343	13.8424	16.763
1.12913	-0.69404	ADAMTS1	A disintegrin and metalloproteinase with thrombospondin motifs 1	+	6.29287	0	17.2421	15.7966	16.0635	15.3827	16.6458	17.5005	15.5919	14.6077	15.5429	15.7421	14.8435	15.4485	15.7841	14.9388	15.9465	14.2499	15.3432	15.8305	15.4596	18.8409	17.9025	15.6809	18.2033	18.0002	15.4266	15.8229	18.6178	15.0246	14.7401	14.454	15.982	15.1189	15.9316	15.0833	14.742	14.912
0.427412	-0.28069	ADAMTS12	A disintegrin and metalloproteinase with thrombospondin motifs 12	+	1.27769	0.00837955	15.2294	16.1755	14.6441	15.7207	15.2634	15.2894	16.6403	14.0046	15.9048	14.9596	14.9402	14.5932	16.1238	14.9184	15.6696	15.0155	15.1384	14.9871	15.5771	15.4355	14.1482	15.6077	14.8013	15.4303	16.2903	16.2326	16.1617	16.8834	15.4665	15.8501	15.9771	13.7301	15.785	14.9243	16.5648	14.8251
8.0494	-3.90809	ADAMTSL1	Immunoglobulin superfamily DCC subclass member 3;ADAMTS-like protein 1	+	21.3181	0	19.1284	19.5084	19.3159	16.5095	19.3741	18.688	18.7525	18.6956	19.8042	15.1671	14.8496	14.2878	15.0208	15.7826	14.3837	15.3775	15.1922	14.5425	19.0882	18.4322	18.5953	19.3728	19.4606	19.3658	20.358	20.5497	20.5589	14.7882	15.1561	13.755	15.5041	14.175	15.7296	15.5501	14.7218	13.8162
0.184806	0.205822	ADAP1	Arf-GAP with dual PH domain-containing protein 1	+	9.60513	0	14.7062	16.1507	15.9306	16.0224	15.7472	16.3272	14.8307	15.6439	16.5954	17.4974	15.6973	16.5527	16.9345	14.5845	16.0175	16.8022	15.9915	13.7292	16.0931	16.7454	16.7943	16.6992	15.8378	15.2362	16.9145	17.0616	17.0577	17.0841	17.5946	17.1642	16.92	15.5475	16.574	17.1853	16.7063	16.5038
6.82752	0.284328	ADAR	Isoform 2 of Double-stranded RNA-specific adenosine deaminase;Double-stranded RNA-specific adenosine deaminase;Double-stranded RNA-specific adenosine deaminase	+	16.3317	0	22.1329	22.1078	22.0997	21.9245	22.0606	21.9702	21.9809	22.0655	21.9417	22.2633	22.3008	22.2303	22.3238	22.3574	22.321	22.3549	22.418	22.2731	21.5481	21.6538	21.6426	21.228	21.4391	21.489	21.7898	22.0712	22.0901	22.2888	22.2699	22.3197	22.1001	22.1023	22.2491	22.4438	22.4435	22.4086
2.27414	-1.38165	ADARB1	Double-stranded RNA-specific editase 1	+	6.4968	0	17.1828	17.8189	18.1373	18.0416	18.0936	17.4983	17.7563	17.7386	16.946	16.7839	15.9305	15.7208	15.1875	17.2313	18.0315	15.5357	14.5271	17.8302	18.0836	17.0375	17.6273	19.478	17.6016	16.5333	18.4265	17.7886	18.0964	17.6814	17.2618	16.7124	17.0867	15.9809	16.7958	15.18	14.4997	16.6646
0.607772	0.544296	ADCK1	AarF domain-containing protein kinase 1	+	2.3652	0.000502111	16.0599	13.6872	16.501	17.3517	16.7301	16.6293	15.1949	15.9681	13.9884	16.0004	16.1651	16.3	16.4813	16.906	17.1653	15.9395	16.5597	15.4918	15.9888	15.8896	16.6672	16.0993	16.2491	15.0477	15.2415	16.6781	16.004	16.5539	17.1975	17.1557	18.2579	16.9613	17.6613	17.2116	16.3778	15.6279
0.434364	0.28078	ADCY2	Adenylate cyclase type 2	+	5.51485	0	14.6039	14.4334	14.39	16.1642	14.6181	15.5455	15.9096	15.6531	15.5985	14.6845	16.1912	16.1321	14.7151	15.1745	16.0521	15.7721	15.168	15.5535	15.3593	14.9711	15.8837	16.8382	14.4379	13.1857	14.5606	14.789	15.9374	17.0234	15.5054	14.2577	14.9962	13.3114	16.699	14.5246	15.2935	15.3359
1.21988	-1.08784	ADCYAP1R1	Isoform S of Pituitary adenylate cyclase-activating polypeptide type I receptor	+	11.0935	0	17.3101	17.9187	17.4256	17.4358	15.9892	18.4922	17.2165	15.5236	18.2717	15.7887	14.8384	18.1776	16.2213	15.3542	15.2044	18.4443	15.4903	16.2736	16.8045	16.8759	16.1299	18.5475	17.9516	18.154	18.4379	17.6634	16.9699	18.7973	18.2109	17.9948	17.8988	18.953	18.238	16.1708	17.6884	16.6132
5.47445	-0.346988	ADD1	Isoform 6 of Alpha-adducin;Isoform 6 of Alpha-adducin	+	4.64048	1.56678e-06	22.7505	22.5884	22.7493	22.7397	22.7979	22.792	22.5716	22.5912	22.6195	22.4304	22.42	22.4681	22.4345	22.3534	22.2978	22.3583	22.1735	22.1412	22.0369	21.9529	22.0418	22.3117	22.1588	22.0625	23.4072	23.2636	23.3444	22.7964	22.6159	22.6735	22.7389	22.7797	22.6925	22.2673	22.2156	21.9604
12.8256	1.11452	ADD2	Isoform 6 of Alpha-adducin;Beta-adducin	+	24.2382	0	20.7254	20.6777	20.6402	20.4971	20.4674	20.3054	20.7155	20.6436	20.6839	21.7448	21.6464	21.7185	21.7288	21.6523	21.739	21.7789	21.6866	21.6916	20.0942	20.0667	20.08	20.5957	20.7094	20.6958	21.5262	21.6069	21.5889	22.2903	22.1981	22.2313	22.4129	22.4537	22.3452	21.7559	21.8071	21.7972
11.1565	-1.53191	ADD3	Gamma-adducin;Isoform 1 of Gamma-adducin;Gamma-adducin	+	23.4745	0	21.9635	21.9812	21.948	22.2781	22.0322	22.2442	21.9458	21.7889	21.915	20.8531	20.554	20.6371	20.5153	20.4179	20.4584	20.5057	20.2003	20.1679	21.3586	21.2268	21.138	21.161	21.0129	21.053	22.5716	22.3512	22.4637	19.7235	19.7259	19.7505	20.1421	19.8929	19.9077	19.9266	19.7067	19.5716
0.215337	-0.394242	ADGB	Androglobin		0.29917	0.172551	15.1933	14.8913	18.5432	17.7088	18.0282	18.563	17.4427	15.3998	17.7273	15.791	15.2644	14.3961	17.9734	18.6864	17.9053	15.1905	15.7293	19.013	17.2757	17.94	18.0886	15.796	17.7483	18.061	15.5748	18.5388	18.4813	15.5449	18.2676	18.3761	17.5632	15.8761	17.1374	16.8959	15.1315	18.3218
1.49472	-0.916581	ADGRA2	Adhesion G protein-coupled receptor A2	+	3.16795	7.00173e-05	16.4914	17.1828	16.8571	15.7347	17.5483	17.2315	14.6539	16.3278	15.9175	15.5649	14.493	16.2421	16.6619	16.327	15.0557	15.0524	14.8618	15.437	17.1349	17.2355	17.3513	15.0376	15.2807	14.7002	17.6822	18.2443	18.1593	16.2794	15.0497	14.3565	16.5202	14.2747	14.8985	15.3971	14.9986	16.5735
6.44108	2.42382	ADGRB3	Adhesion G protein-coupled receptor B3	+	10.6696	0	15.12	14.9357	16.5514	15.1147	14.2099	16.1005	15.4017	15.571	15.0309	17.8623	17.6762	17.1333	18.9783	17.7988	17.3995	18.0461	17.7833	17.1726	16.8984	14.6629	15.2825	14.571	14.0415	15.1107	18.8814	17.4662	16.3338	17.9968	18.4301	18.1852	19.1192	18.7226	17.7003	14.2953	16.9284	17.868
9.75804	2.03143	ADGRG1	Adhesion G-protein coupled receptor G1	+	43.4528	0	18.6049	18.2623	18.545	17.2626	18.2579	17.8742	17.7153	18.0061	18.0514	20.008	19.9633	20.0256	20.2435	20.089	20.0527	20.1735	20.1986	20.1084	18.2442	18.4002	18.4304	18.6765	19.1695	19.0208	18.7098	18.8222	18.9218	20.8827	20.7597	20.6654	20.8989	20.7695	20.7783	20.6358	20.7563	20.5859
3.46312	1.06058	ADGRL1	Adhesion G protein-coupled receptor L1;Adhesion G protein-coupled receptor L1;Adhesion G protein-coupled receptor L1	+	9.7084	0	19.39	19.5862	20.6263	19.8175	19.4446	18.8796	19.4796	19.3027	18.3926	20.7505	20.1987	20.1962	21.0087	20.3327	20.2955	20.9458	20.6327	20.1036	19.0254	18.121	18.1714	20.1504	18.3626	18.7817	20.318	20.5486	20.1994	21.051	20.5944	20.5223	20.9916	21.2101	20.6197	20.1688	19.7989	20.2266
3.40522	0.644492	ADGRL2	Adhesion G protein-coupled receptor L1;Adhesion G protein-coupled receptor L1;Adhesion G protein-coupled receptor L2	+	18.9665	0	18.1136	17.8706	17.77	18.3863	17.2034	17.7383	18.2989	18.2138	18.1721	18.66	18.8038	18.6009	18.7963	18.2609	18.9947	18.5857	18.4549	18.4101	18.8146	18.806	19.0249	19.6553	19.1254	18.9052	17.8103	18.4118	18.3668	17.9982	17.8366	17.6391	18.2396	17.9578	17.5923	17.9373	18.047	18.1022
5.17229	-0.858145	ADGRL3	Adhesion G protein-coupled receptor L1;Adhesion G protein-coupled receptor L3	+	22.9146	0	19.1731	19.1256	19.2014	19.1171	19.5112	19.351	18.7893	18.8246	18.7917	18.4625	18.5856	18.4049	18.2447	18.1826	17.9535	18.456	18.2584	17.6136	17.8205	17.6856	17.1399	18.295	18.4092	17.7841	19.5517	19.4398	19.581	18.3558	18.073	17.851	17.6329	17.4363	17.1875	17.5813	18.1263	17.7085
0.326462	-0.346503	ADGRV1	Adhesion G-protein coupled receptor V1		0.310431	0.165381	15.9569	15.1653	15.8987	15.723	15.3402	15.1665	16.3573	14.961	14.2985	15.5899	13.9355	15.9878	15.2776	12.3721	15.75	16.4546	15.7733	14.608	15.6503	15.9866	14.4378	15.2501	15.9217	16.0631	16.475	15.4027	14.6346	15.9725	15.7246	16.1054	15.3857	15.1194	14.2607	15.4404	15.3029	15.1189
3.72574	0.179932	ADH5	Alcohol dehydrogenase class-3	+	21.7818	0	23.3341	23.3743	23.3917	23.365	23.1638	23.308	23.4119	23.2628	23.4179	23.5208	23.5113	23.6243	23.5478	23.6126	23.4515	23.5412	23.4444	23.3951	23.0715	23.2055	23.1255	23.1485	23.0882	23.1208	23.1418	23.2531	23.3439	23.6618	23.6129	23.6183	23.6549	23.6386	23.6169	23.5411	23.659	23.5506
4.44094	-0.516597	ADI1	1,2-dihydroxy-3-keto-5-methylthiopentene dioxygenase	+	23.7116	0	20.9166	20.4223	20.6434	21.0299	20.8797	20.6275	21.0331	21.0398	20.7907	20.7131	20.2572	20.204	20.265	20.3686	20.2105	20.3063	20.2766	20.1325	22.0252	21.8896	21.8854	22.8515	22.7204	22.6534	20.9629	21.4492	21.3292	20.6592	20.6052	20.3575	20.7577	20.3504	20.5505	20.882	20.7373	20.6794
0.217615	0.0435948	ADK	Adenosine kinase	+	15.662	0	20.6966	20.6526	20.7375	20.154	20.4826	20.2939	20.5065	20.4002	20.1185	20.6172	20.549	20.513	20.5062	20.6166	20.3851	20.3393	20.3903	20.5179	20.6429	20.9237	20.9283	21.1814	21.4451	21.4514	20.6781	20.9152	20.9242	21.2115	21.2933	21.3233	21.1687	21.1615	21.3041	21.3117	21.1521	21.2682
4.49383	0.139197	ADNP	Activity-dependent neuroprotector homeobox protein	+	23.5768	0	21.3183	21.2566	21.3321	21.3403	21.3248	21.3588	21.3713	21.3783	21.3086	21.5104	21.3786	21.4243	21.5945	21.4957	21.4538	21.4968	21.4686	21.4191	20.6346	20.6652	20.6329	20.5168	20.6067	20.5272	20.8823	20.9851	20.9888	21.1156	21.0429	21.0239	21.0355	21.0479	21.0041	21.1946	21.2154	21.2205
0.454052	0.101002	ADO	2-aminoethanethiol dioxygenase		0.288279	0.179949	20.3813	20.4558	20.3417	20.2994	20.3689	20.1467	19.8466	20.5729	20.3385	20.4406	20.4619	20.4809	20.0383	20.2853	20.0465	20.7089	20.5909	20.6077	20.2601	20.1728	20.472	20.3988	20.7134	20.5438	20.0701	20.5706	20.3993	20.263	20.4928	20.3207	20.4008	20.227	20.419	20.2807	20.1714	20.3195
4.98278	-1.24387	ADPGK	ADP-dependent glucokinase	+	10.1949	0	19.1332	18.6344	18.926	18.3282	19.0208	18.7501	17.8481	18.2302	18.4256	17.6963	17.9906	17.4236	16.9184	17.3506	17.7601	16.9757	17.2362	16.7504	19.4453	19.7953	19.9221	18.458	19.032	18.7413	18.6969	19.2996	19.5458	17.2496	18.0988	17.4768	17.5203	17.8291	17.7354	17.9003	17.5907	18.1052
6.06718	-2.50781	ADPRHL1	[Protein ADP-ribosylarginine] hydrolase-like protein 1	+	19.5801	0	17.8212	18.4078	18.8286	17.6683	19.1765	16.8359	17.7391	18.6004	18.7792	15.0859	15.3126	15.2211	15.9452	15.2406	16.0599	17.1197	15.6019	15.6998	20.7963	20.1721	20.0937	21.9365	21.8346	21.6819	18.9652	18.4609	18.0198	16.5821	14.6632	16.628	15.4668	14.9291	14.7637	15.0029	15.0378	13.4907
2.23586	-0.223072	ADPRS	ADP-ribose glycohydrolase ARH3	+	4.56643	1.55581e-06	21.5369	21.5205	21.6203	21.4935	21.4811	21.6399	21.4644	21.4962	21.6448	21.5166	21.4219	21.6718	21.2113	21.3337	21.3656	21.1937	21.0524	21.1229	21.8188	21.8835	21.8566	22.0136	21.9428	21.8326	22.1325	22.0178	22.1103	22.0118	21.7522	21.6867	21.8087	21.8687	21.5617	21.5319	21.6685	21.4391
0.918662	-0.177635	ADRM1	Proteasomal ubiquitin receptor ADRM1	+	2.55306	0.000303831	21.5389	21.5749	21.5986	21.7436	21.7758	22.1359	21.5844	21.875	22.0005	21.7681	21.3711	21.9489	21.2971	21.4887	21.6926	21.7417	21.2141	21.7067	22.3168	21.8899	21.6834	22.0382	21.7354	21.6801	21.8257	21.6406	21.9058	21.5835	21.6112	21.6154	21.8337	21.4338	21.4531	21.5698	21.4903	21.3175
4.02963	-0.256646	ADSL	Adenylosuccinate lyase	+	16.1849	0	21.1601	21.0937	21.1327	20.8128	21.0745	20.8703	21.0605	21.1035	21.0028	20.7454	20.933	20.683	20.7491	20.8614	20.8568	20.6541	20.7722	20.7463	21.1849	21.1457	21.1172	21.6512	21.5915	21.4393	20.6573	20.7576	20.64	20.4543	20.5105	20.4512	20.2709	20.3337	20.315	20.1631	20.2857	20.3137
1.50348	-0.932733	ADSS1	Adenylosuccinate synthetase isozyme 2;Adenylosuccinate synthetase isozyme 1	+	10.0944	0	15.8809	15.0916	15.9448	16.6976	16.7171	16.9331	17.482	16.3686	16.9162	16.5225	15.0112	14.9627	15.5279	15.8805	16.1305	16.9661	14.5619	14.0742	18.3508	17.9589	17.945	18.4722	18.3956	18.0238	16.8701	16.7769	17.0241	15.6386	15.0868	15.5581	15.1764	15.5083	14.3516	14.206	15.5116	14.6076
0.298674	-0.0415272	ADSS2	Adenylosuccinate synthetase isozyme 2;Adenylosuccinate synthetase isozyme 2	+	25.8457	0	22.0142	21.8953	21.9006	22.2268	22.025	22.1381	22.1596	21.9708	22.2114	22.1011	22.0528	22.2827	21.907	21.8162	22.0225	22.0171	21.989	21.9798	21.4701	21.0658	21.2591	20.9964	21.026	20.95	21.9376	21.7041	21.4682	21.6846	21.5556	21.8055	21.859	21.8671	21.6374	21.618	21.919	21.5869
10.8929	-3.22502	AEBP1	Adipocyte enhancer-binding protein 1	+	22.4288	0	21.3683	21.4246	21.2757	21.4354	21.4979	21.4169	21.1233	21.1727	20.8408	17.4559	18.136	18.9399	17.7991	17.3925	18.0862	18.6869	17.6831	18.3509	22.1116	22.246	22.2452	20.1181	20.2817	20.195	21.8154	22.0725	21.9676	16.4615	16.6572	16.7771	15.1756	17.1692	16.0669	18.0955	18.4234	17.3914
2.82477	-0.718827	AFAP1	Isoform 2 of Actin filament-associated protein 1	+	13.1272	0	18.9994	18.6748	19.0769	18.0214	18.5757	18.2774	18.3036	18.7323	18.568	18.3399	17.952	18.1692	17.4005	17.159	17.6508	18.4414	18.1306	17.5165	18.9753	19.3221	19.1446	18.727	19.1708	19.1198	18.388	18.8214	18.6119	17.8784	18.412	18.0098	18.3941	18.1318	18.2167	17.8577	18.3634	17.5439
5.04604	-2.49381	AFAP1L2	Actin filament-associated protein 1-like 2	+	17.1026	0	18.1585	17.977	16.3645	17.4519	18.9257	17.6399	17.817	18.4876	19.006	14.7167	14.8437	16.788	15.6762	16.5379	15.1237	16.0272	15.3799	14.2905	18.48	17.9159	18.4692	19.1961	18.409	19.7153	19.1195	18.9265	19.5444	15.7536	14.566	17.0624	14.5157	14.9647	15.0938	14.7828	15.8093	16.5093
11.2177	0.879116	AFDN	Isoform 3 of Afadin;Afadin;Afadin	+	16.3791	0	21.1254	21.068	21.042	21.1006	21.0168	21.0523	21.2428	21.0853	21.2108	22.1457	21.9052	21.9972	22.0896	21.9669	22.0391	22.1058	21.841	21.7655	20.969	20.7656	20.7319	19.9244	19.9895	19.8225	21.4301	21.2287	21.3218	22.1199	21.9763	21.9295	22.1658	22.1397	22.0173	21.7397	21.7471	21.5437
0.197938	0.15224	AFF4	AF4/FMR2 family member 4	+	6.90597	0	16.471	17.2957	16.4491	18.462	17.5481	17.7576	17.5349	17.5463	18.2142	17.2804	16.9378	17.8254	18.4664	17.8352	17.9783	18.4504	16.5906	17.2847	17.9306	17.3298	16.8761	18.5333	17.3563	16.7588	15.2654	17.4398	17.0176	17.8617	17.6423	16.9564	17.7262	16.6434	17.1561	17.0586	18.2114	16.8435
2.1433	-0.272436	AFG3L2	Ankyrin-2;AFG3-like protein 2	+	14.9877	0	20.289	20.2088	20.0539	19.8803	20.3809	20.2383	19.9575	20.1029	19.8926	19.6663	20.0055	19.8932	19.7773	20.1329	19.9523	19.6583	19.9419	19.5246	20.4934	20.6092	20.4933	20.2885	20.6913	20.7299	20.5504	20.851	20.6843	20.0766	20.4481	20.3916	20.1973	20.1805	20.3087	20.069	19.9244	20.317
1.405	1.19612	AFP	Alpha-fetoprotein	+	1.63108	0.00329594	22.6313	22.0149	21.9481	22.5097	21.4721	21.7718	22.7647	22.4903	17.6844	23.0756	22.6286	22.7344	22.8761	22.5365	22.5374	23.5036	23.1606	22.9994	22.4055	21.9703	22.2557	22.7607	22.4843	22.5345	23.1443	23.1157	23.0363	22.6275	22.2988	22.5459	22.9556	22.5663	22.4012	22.7958	22.9174	22.6369
1.05844	0.937236	AFTPH	Aftiphilin	+	1.85071	0.00184773	15.6808	16.799	16.2734	16.554	16.1643	12.1092	15.9882	14.9372	14.3486	16.2432	16.9887	15.5858	16.1193	16.2283	15.9186	17.0689	16.6356	16.5013	13.9487	15.2882	14.0553	15.3779	15.1914	14.756	17.129	16.2048	16.0216	17.1359	16.9081	15.1803	15.7714	16.3349	16.7685	16.4457	17.9006	15.9751
0.388429	-0.481529	AGA	N(4)-(beta-N-acetylglucosaminyl)-L-asparaginase	+	5.31213	0	19.8247	19.6058	19.0839	19.7601	19.4627	19.7015	19.0168	19.1741	19.1919	19.3898	19.3068	19.2544	20.367	19.2854	19.3221	14.5731	19.4677	19.5217	19.7996	19.0333	19.099	17.659	16.1859	17.7559	20.268	19.2324	19.0875	19.0998	18.3813	14.2505	18.5534	15.5988	18.7947	15.1806	17.4228	18.5614
1.20726	0.4329	AGAP1	Arf-GAP with GTPase, ANK repeat and PH domain-containing protein 3;Arf-GAP with GTPase, ANK repeat and PH domain-containing protein 2;Arf-GAP with GTPase, ANK repeat and PH domain-containing protein 1	+	13.1418	0	18.0286	18.137	17.1626	17.6816	18.0416	17.4246	18.0707	17.9947	17.7081	17.325	18.3241	18.0325	17.9655	18.742	18.5328	17.7204	19.1723	18.3308	17.1373	17.7185	18.2499	18.573	19.0445	18.5919	17.1864	17.5932	18.604	18.6459	19.0576	18.735	18.6922	17.9409	18.8078	18.9466	18.0886	18.4469
0.0640366	0.0969528	AGAP2	Arf-GAP with GTPase, ANK repeat and PH domain-containing protein 2;Arf-GAP with GTPase, ANK repeat and PH domain-containing protein 2	+	10.8955	0	14.8848	17.5126	15.6792	17.6682	13.8791	16.1338	17.3597	17.1888	14.8296	15.8791	15.5463	17.5753	16.3365	16.7468	15.2909	17.3044	16.4401	14.8889	14.2875	14.7436	16.5628	16.6853	14.9953	14.9607	15.2103	15.1899	15.0673	13.8571	16.5145	16.9387	17.0528	16.9038	16.3916	16.4823	16.2714	16.6546
6.16259	0.611943	AGAP3	Arf-GAP with GTPase, ANK repeat and PH domain-containing protein 3;Arf-GAP with GTPase, ANK repeat and PH domain-containing protein 3	+	18.6041	0	19.4322	19.2534	19.3834	19.5317	19.299	19.4345	19.7905	19.5315	19.7469	20.3217	20.0616	20.2952	20.097	19.8887	19.9539	20.1805	20.071	20.0411	19.0984	19.4277	19.4109	19.7835	20.125	19.8151	19.5176	19.8543	19.7284	20.663	20.6716	20.6769	20.9096	20.8765	20.7567	20.2215	20.2555	20.1898
0.390431	-0.131425	AGFG1	Arf-GAP domain and FG repeat-containing protein 1	+	6.25292	0	20.9272	20.4939	20.8551	21.6309	21.0331	21.3105	21.329	20.989	21.2652	21.2845	20.7171	20.7649	21.252	20.7713	21.2013	21.4038	20.7633	20.4929	21.1658	20.9281	21.0269	20.7836	20.6463	20.2475	21.3282	20.9677	20.8677	20.9302	20.6031	20.6055	21.0517	21.0857	20.4077	20.7003	20.9168	20.3298
0.805648	-0.617941	AGFG2	Arf-GAP domain and FG repeat-containing protein 2	+	0.948789	0.0214291	16.0316	14.9245	15.3889	16.8679	15.8367	17.1632	15.347	15.4164	16.864	16.4898	15.6723	16.4326	15.1742	13.8234	15.4752	16.1886	14.8255	14.1971	16.4625	15.3579	14.4386	16.1789	16.1708	14.8492	17.5058	16.8199	16.5951	16.3365	14.5436	14.4585	16.1276	15.1488	14.1879	15.5411	15.075	14.9685
1.64144	0.266635	AGK	Acylglycerol kinase, mitochondrial	+	14.9256	0	20.9728	21.1619	21.0152	20.568	20.9873	20.4699	20.7085	20.9984	20.5628	21.0331	21.3478	20.8033	20.8597	21.2885	21.0557	21.1904	21.2845	20.9816	20.5541	20.9402	20.7173	20.9249	21.1753	21.1288	20.8725	21.2669	21.1818	21.4518	21.4771	21.5757	21.5989	21.4835	21.6392	21.4482	21.3491	21.412
3.57312	-0.323495	AGL	Glycogen debranching enzyme	+	18.3667	0	20.0582	20.001	19.9299	19.937	20.1783	19.9919	19.7039	19.9864	19.5916	19.6157	19.6644	19.5882	19.3854	19.5834	19.7248	19.5679	19.5777	19.7591	20.3569	20.3676	20.4954	21.2033	21.0395	21.1078	20.1882	20.414	20.3369	19.7004	19.6399	19.5516	19.6549	19.6476	19.6777	19.8465	19.9167	19.9044
2.92825	0.374575	AGO1	Protein argonaute-3;Protein argonaute-3;Protein argonaute-3;Protein argonaute-3;Protein argonaute-4;Protein argonaute-2;Protein argonaute-1	+	23.2399	0	20.6292	20.6084	20.4436	20.3901	20.2051	20.3902	20.644	20.5232	20.2438	20.9606	20.8034	20.882	21.1973	20.8909	20.873	20.9033	20.5567	20.3814	20.0676	20.0354	19.9084	19.5486	19.6285	19.5215	19.9523	19.771	19.7936	20.8136	20.5412	20.6413	20.9123	20.7861	20.6069	20.5414	20.5484	20.3386
5.84054	0.500663	AGO2	Protein argonaute-3;Protein argonaute-3;Protein argonaute-3;Protein argonaute-2;Protein argonaute-2	+	2.66782	0.00024204	19.1904	19.3461	19.2209	19.3494	19.2878	19.2567	19.158	19.2799	19.5375	19.7516	19.8479	19.8421	19.5401	19.682	19.601	19.8246	20.0071	20.0362	19.5077	19.4799	19.4826	19.6557	19.6439	19.7233	18.8243	19.3842	19.4412	19.3053	19.6792	19.7231	19.2362	19.4097	19.5311	19.6903	19.7149	19.7578
1.6276	0.611024	AGO3	Protein argonaute-3;Protein argonaute-3;Protein argonaute-3;Protein argonaute-3;Protein argonaute-3;Protein argonaute-3;Protein argonaute-3	+	4.81645	1.59046e-06	17.9195	16.717	17.1317	18.4377	17.8662	17.4738	17.0699	17.3481	17.398	18.8146	17.8101	17.9026	19.1147	17.5333	17.9261	18.0031	17.7877	17.9689	19.1264	18.6899	18.5062	18.3785	18.4766	18.192	18.5741	18.3676	18.3406	19.1571	18.7333	18.2776	18.9482	18.5387	18.8677	18.9383	18.2244	18.1023
0.331809	0.383441	AGO4	Protein argonaute-3;Protein argonaute-3;Protein argonaute-3;Protein argonaute-4;Protein argonaute-4	+	3.9568	7.38825e-06	16.0427	15.2709	13.4854	15.8826	15.9476	15.2337	14.5372	15.063	14.289	14.5007	13.6796	15.798	15.4203	15.1892	13.9421	17.2965	16.4231	16.9537	15.9545	14.7902	14.1701	17.0959	16.1844	15.8538	17.7051	15.3211	17.1679	16.9282	17.4113	18.725	15.2051	17.0689	18.541	16.75	19.0982	17.4767
0.132916	-0.035984	AGPAT1	1-acyl-sn-glycerol-3-phosphate acyltransferase alpha	+	4.97914	8.06614e-07	20.0204	19.512	19.5291	19.5717	19.5313	19.3728	19.6153	19.3589	19.613	19.3658	19.4183	19.4989	19.3558	19.8016	19.1236	19.5827	19.7615	19.8926	18.8643	19.7139	19.7398	19.6642	20.0767	20.1216	19.5636	19.6471	20.1182	19.5174	19.675	19.842	19.5201	19.536	19.6566	19.6418	19.1821	19.6726
0.922151	0.884292	AGPAT3	1-acyl-sn-glycerol-3-phosphate acyltransferase gamma	+	4.38067	1.53169e-06	17.2584	17.5608	18.0123	15.6753	17.5096	16.7285	15.24	17.4243	14.219	17.3893	18.1052	17.5284	16.6312	18.5249	15.4702	18.5593	17.8962	17.482	17.3091	17.7408	17.9668	16.9413	18.1339	18.7117	15.7868	18.301	17.7353	17.637	18.8365	18.3225	17.4705	16.0702	18.7473	17.2454	17.3163	18.4133
2.46511	0.344449	AGPAT4	1-acyl-sn-glycerol-3-phosphate acyltransferase delta	+	7.11901	0	20.4571	20.4529	20.2744	20.0919	20.5148	20.0146	20.1973	20.4751	19.7393	20.6331	20.8312	20.3611	20.5646	20.6794	20.4888	20.4383	20.738	20.5827	19.9206	20.1532	19.8935	19.4834	19.7585	19.7466	19.9818	20.1694	20.2421	20.3433	20.3442	20.4544	20.4211	20.4978	20.5308	20.1643	20.0204	20.2113
0.507351	0.344938	AGPAT5	1-acyl-sn-glycerol-3-phosphate acyltransferase epsilon	+	8.86502	0	18.5837	18.596	17.3846	17.0409	18.283	17.679	16.7363	18.5431	19.0338	18.2322	18.5672	16.9675	18.3119	18.8704	18.0896	18.676	18.8683	18.4018	19.2572	20.0325	19.6396	19.4793	19.2516	19.5985	18.9417	18.9579	18.8681	18.9853	19.4079	19.37	19.1983	19.2068	19.5276	19.603	19.5813	18.868
0.365099	0.0849567	AGPS	Alkyldihydroxyacetonephosphate synthase, peroxisomal	+	14.0783	0	20.5234	20.5392	20.5229	20.9034	20.5118	20.9121	20.9202	20.7481	21.0368	21.0242	20.7624	20.9991	20.9684	20.856	20.9586	20.9469	20.4337	20.4333	20.5022	20.3534	20.2265	20.74	20.5502	20.4982	20.3905	20.1299	20.1141	20.7127	20.5854	20.5519	20.5741	20.769	20.3342	20.4087	20.4853	20.3295
1.35565	-1.15419	AGR2	Anterior gradient protein 2 homolog;Anterior gradient protein 2 homolog	+	8.70021	0	15.5868	16.5634	15.8422	18.6484	17.4304	19.0177	14.8283	15.3337	16.3263	15.0312	15.0486	15.1613	16.2635	15.1909	15.242	16.5626	15.8394	14.85	20.3878	19.6569	19.786	15.4829	19.2009	17.4947	23.5354	23.4652	23.7367	19.3173	15.8085	14.348	14.7467	15.3092	15.3117	15.0708	16.3967	18.3177
1.66964	0.222714	AGRN	Isoform 6 of Agrin;Agrin	+	25.3091	0	21.7467	21.7344	21.7089	21.5349	21.7959	21.4412	21.4594	21.83	21.5178	21.956	22.2055	21.9413	21.6255	21.9664	21.7168	21.4991	21.9718	21.8911	20.9509	21.4139	21.3983	21.4572	21.7881	21.8068	21.2651	21.6519	21.6714	20.9631	21.3223	21.4032	20.9989	20.8674	21.0789	21.4253	21.535	21.6364
2.08199	0.589385	AGTPBP1	Cytosolic carboxypeptidase 1	+	3.02064	9.73269e-05	17.575	17.7015	17.7266	18.4933	17.6757	18.3452	18.2608	17.9266	18.2688	19.2088	18.2148	18.9314	18.9242	18.1693	18.8218	18.9226	17.8105	18.2745	17.8928	17.1976	15.2082	16.7645	17.3129	16.0255	18.5344	17.711	17.5819	18.6536	17.9589	17.8587	18.6536	18.2638	17.7263	18.4552	18.7017	16.871
1.89197	-0.954524	AGTRAP	Type-1 angiotensin II receptor-associated protein	+	6.22478	0	17.0353	16.5885	17.543	17.4209	17.115	17.4931	15.8957	17.6318	17.0031	16.2548	16.8009	16.6364	15.0334	15.9835	17.7931	15.7668	15.6456	15.2212	17.1768	17.1612	17.4506	15.3845	16.8456	17.2213	15.9084	17.6811	18.2094	14.7112	14.9918	14.1964	15.6107	16.008	14.4457	15.5893	16.0585	14.8666
0.368503	-0.0614802	AHCTF1	Protein ELYS	+	16.3202	0	19.8134	19.7243	19.6783	19.9287	19.8471	20.1707	19.7709	19.776	19.9381	19.8222	19.6434	19.9237	19.9321	19.8678	20.0184	19.7869	19.5847	19.5153	19.7479	19.3469	19.3952	19.7001	19.4566	19.0893	19.4992	19.5337	19.5163	19.5153	19.4901	19.335	19.2276	19.388	19.1138	19.585	19.6039	19.3778
2.79831	-0.130788	AHCY	Adenosylhomocysteinase	+	27.8606	0	24.4263	24.3516	24.4784	24.3759	24.4425	24.3925	24.2328	24.3634	24.3205	24.172	24.3196	24.2456	24.236	24.292	24.3353	24.1008	24.2774	24.2282	24.0589	24.2246	24.3611	24.5052	24.5619	24.6294	23.9126	24.1591	24.1511	24.0193	24.2215	24.2517	24.1239	24.0141	24.2948	24.0097	24.0978	24.2103
0.0343748	0.0123641	AHCYL1	S-adenosylhomocysteine hydrolase-like protein 1;S-adenosylhomocysteine hydrolase-like protein 1		0.533141	0.0765776	20.8878	20.9441	20.8505	20.8359	20.8251	20.6489	20.1329	20.767	19.9842	20.5252	20.9038	20.6998	20.5745	20.7369	20.4741	20.4951	20.8559	20.7222	20.3309	20.319	20.2984	19.5778	20.1512	20.7736	21.1389	20.9517	21.2108	20.6343	20.9842	21.0827	20.8783	20.7069	20.9788	20.6257	20.5574	20.8147
3.85529	0.832163	AHCYL2	S-adenosylhomocysteine hydrolase-like protein 1;Isoform 2 of Adenosylhomocysteinase 3	+	13.7843	0	18.9368	17.9545	19.1831	19.3691	19.3115	19.3011	18.4134	18.7542	19.2009	19.6621	19.7585	19.8916	19.8909	19.7495	20.0256	19.6756	19.6642	19.5959	18.9146	18.5826	19.1563	19.5547	19.323	19.2847	20.0488	19.8866	20.0588	20.1554	19.812	19.8498	19.9851	19.979	19.9032	19.5524	19.5626	19.4986
2.71887	-0.598013	AHDC1	AT-hook DNA-binding motif-containing protein 1	+	5.13309	8.1984e-07	18.8604	18.6953	18.4056	19.2951	19.062	19.5151	19.208	18.9122	19.1709	18.2282	17.6302	18.5161	18.3317	18.4527	18.752	18.7816	18.6492	18.4007	19.0263	18.554	18.2756	18.9801	18.5655	18.1163	19.2942	18.9401	18.9675	18.6333	17.374	17.827	17.8773	18.1915	17.7025	18.374	17.7029	17.8095
14.0001	-5.47602	AHNAK	Neuroblast differentiation-associated protein AHNAK;Neuroblast differentiation-associated protein AHNAK	+	37.2228	0	24.8045	24.7374	24.8241	25.1669	24.9512	25.197	24.5857	24.425	24.6446	20.1327	19.5703	20.0654	19.301	19.3193	19.3905	18.7101	19.129	18.4339	23.5622	23.4769	23.5271	23.7702	23.6445	23.7117	24.3934	24.3068	24.4057	18.4268	17.9995	18.3647	17.6919	17.7349	17.9761	17.8369	17.811	17.4025
0.500581	-0.376344	AHNAK2	Neuroblast differentiation-associated protein AHNAK;Protein AHNAK2	+	5.22051	0	17.8517	17.9447	18.1523	17.5924	17.8728	19.0395	18.5796	17.2337	19.7802	17.696	18.4137	18.92	16.2846	17.9808	18.4183	17.5162	17.9859	17.4444	19.8955	20.058	19.7292	22.0979	22.0039	21.9265	20.4535	19.4889	19.7435	18.3744	18.4167	18.6282	18.535	18.7641	18.8447	19.71	17.6664	17.1466
2.95363	0.164722	AHSA1	Activator of 90 kDa heat shock protein ATPase homolog 1	+	21.0811	0	21.8968	21.9948	21.9586	21.8441	21.9161	21.9804	21.8405	21.8278	21.797	22.2374	22.0499	22.1396	21.9177	21.9967	22.0284	22.1621	22.0416	21.9653	21.9984	21.8786	22.0282	22.2191	22.1462	22.0774	22.0107	22.0297	22.0315	22.127	22.2036	22.1456	22.2909	22.2436	22.1954	22.1239	22.0959	22.014
3.73423	-0.274057	AIDA	Axin interactor, dorsalization-associated protein	+	8.36831	0	20.8091	20.7841	20.811	20.5682	20.7483	20.5393	20.5117	20.5687	20.489	20.4218	20.4059	20.2983	20.321	20.4368	20.1526	20.4727	20.3946	20.4592	20.4253	20.3945	20.456	20.1372	20.1385	20.1715	20.3405	20.5968	20.4195	20.4302	20.5535	20.4391	20.3962	20.3961	20.2899	20.2424	20.5009	20.8466
4.30659	0.83425	AIF1L	Allograft inflammatory factor 1-like	+	14.8768	0	19.2289	18.9761	19.0495	18.2331	18.973	18.8804	18.3523	19.3912	18.9056	19.7665	19.6153	19.4662	19.4562	19.9311	19.7032	19.4134	20.0666	20.0798	18.1065	17.9784	17.9344	18.1167	18.4603	18.6799	16.6799	17.983	17.9703	18.6239	19.1336	19.185	19.0161	18.8125	18.9449	18.4387	16.6473	18.5525
1.53118	-0.172943	AIFM1	Apoptosis-inducing factor 1, mitochondrial	+	9.40858	0	22.0691	22.103	22.0432	22.2566	22.0015	22.3546	22.2264	22.0321	22.419	22.0991	21.898	22.1881	22.1379	22.0064	22.085	22.0031	21.7524	21.779	22.5037	22.1966	22.2466	22.3699	22.1069	22.1206	22.4763	22.2849	22.2617	22.3674	22.2085	22.2093	22.3351	22.3058	22.1064	22.0645	22.1955	21.8823
3.16483	-0.196294	AIMP1	Aminoacyl tRNA synthase complex-interacting multifunctional protein 1	+	15.9886	0	22.4075	22.4083	22.2461	22.3707	22.2682	22.3768	22.3654	22.2708	22.4726	22.233	22.0739	22.2477	22.2463	22.1699	22.1414	22.3101	21.9354	22.0621	22.495	22.483	22.4526	22.5578	22.5775	22.491	22.1865	22.2611	22.2562	22.1548	22.0683	22.0818	22.1784	22.1912	21.9317	22.1431	22.1399	21.8864
0.542935	-0.119772	AIMP2	Aminoacyl tRNA synthase complex-interacting multifunctional protein 2	+	12.1556	0	20.4604	20.3757	20.4588	20.8982	20.4398	20.6266	21.1488	20.7803	21.0589	20.7589	20.4361	20.4581	20.7899	20.5845	20.7061	20.5989	20.4285	20.4086	20.7982	20.6566	20.6968	21.1947	20.901	20.897	20.8182	20.3766	20.4475	20.3662	20.353	20.2133	20.5362	20.5558	20.2663	20.3403	20.2785	19.8423
0.973603	-0.153804	AIP	AH receptor-interacting protein	+	2.05418	0.00108827	20.7795	20.4897	20.6749	20.7027	20.5886	20.2961	20.5481	20.5576	20.3363	20.5689	20.5986	20.126	20.3832	20.5255	19.9922	20.5545	20.5306	20.3097	20.3312	20.5874	20.3337	20.3913	20.4264	20.3373	20.4488	20.5282	20.6519	20.5082	20.7152	20.5116	20.267	20.4242	20.3932	20.2023	20.2957	20.5506
1.15859	-0.802665	AJUBA	LIM domain-containing protein ajuba	+	3.71104	1.159e-05	16.4085	16.3561	16.2922	16.9929	15.9322	17.9288	16.7581	15.447	16.4293	17.0826	14.8938	15.917	14.8613	16.2097	16.7899	16.4892	14.1462	14.9313	15.9065	16.1	16.0644	18.8802	17.8573	17.4895	16.5483	16.0059	16.1996	16.0479	14.9225	15.1921	14.6683	15.4411	14.9725	14.7659	14.3923	14.8188
8.33499	-0.725918	AK1	Adenylate kinase isoenzyme 1;Adenylate kinase isoenzyme 1	+	24.1624	0	22.9666	22.891	22.9131	22.9171	23.04	22.9551	22.6317	22.6754	22.6388	22.1329	22.1966	22.2571	21.8998	22.1533	21.9773	22.1344	22.1918	22.1524	23.5508	23.6395	23.5758	24.6525	24.7943	24.6295	23.4146	23.4426	23.5878	22.9224	22.9684	22.8692	22.9457	22.8478	22.9878	22.5816	22.6039	22.8461
10.94	-0.61063	AK2	Adenylate kinase 2, mitochondrial	+	37.7743	0	22.6671	22.501	22.6397	22.6553	22.5998	22.6259	22.5968	22.5376	22.6854	22.0783	22.0607	22.1287	21.9675	22.0244	22.0277	21.9738	21.9157	21.8364	22.3475	22.2257	22.2167	21.9199	21.7524	21.6535	22.4955	22.2931	22.3544	21.8252	21.7731	21.6854	21.8648	21.8276	21.7462	21.6087	21.6604	21.4774
7.39482	0.3877	AK3	GTP:AMP phosphotransferase AK3, mitochondrial	+	21.942	0	21.3823	21.3841	21.3206	21.1842	21.3475	21.2671	21.2654	21.4115	21.3262	21.7139	21.6955	21.6093	21.7109	21.8832	21.7164	21.5428	21.7747	21.7315	21.5092	21.8849	21.8318	21.7314	21.8692	21.9628	21.4269	21.744	21.6862	21.8789	21.9606	21.964	21.8276	21.8709	22.0347	21.8581	21.9053	22.0202
5.15061	-0.576261	AK4	Adenylate kinase 4, mitochondrial	+	36.7794	0	21.6214	21.4488	21.426	21.2537	21.3937	21.0606	21.3656	21.5085	21.2849	20.9817	21.0888	20.7209	20.4817	20.8436	20.5188	20.6863	20.9693	20.8857	21.5012	21.6398	21.7015	21.2991	21.445	21.439	21.1675	21.4347	21.3946	20.4104	20.4696	20.628	20.5775	20.6306	20.7063	20.9722	21.009	21.1517
0.106339	-0.153376	AK5	Adenylate kinase isoenzyme 1;Adenylate kinase isoenzyme 5	+	18.1531	0	19.1179	14.8327	14.6231	15.843	15.6589	15.4848	16.078	14.6804	15.411	15.1436	15.4998	14.9622	16.113	15.3036	14.7836	14.917	17.7056	15.9211	15.0452	14.8034	15.2313	13.5303	15.4547	15.2038	16.8406	15.0867	15.292	15.4231	15.8683	14.8076	14.8262	14.8458	15.3311	15.5057	13.9854	15.9716
0.291896	-0.253505	AKAP1	A-kinase anchor protein 1, mitochondrial	+	1.72119	0.00262001	16.7719	16.5783	15.8784	16.2601	15.8118	16.9154	18.0472	17.8695	18.0039	16.0516	16.1829	16.1002	17.5093	16.5367	17.8256	17.2276	15.853	16.5681	15.5598	15.7791	15.7454	16.5929	16.4768	16.4437	17.1773	16.7273	16.2499	17.2578	16.8662	16.2338	16.8684	15.6472	16.2912	15.1333	15.9339	16.7414
0.563327	-0.514015	AKAP11	A-kinase anchor protein 11	+	1.69793	0.00278671	14.9174	14.5847	13.5745	16.1962	15.4045	15.4704	15.8183	15.3302	14.4015	14.2862	14.8739	14.5417	12.5688	14.0205	15.5923	16.386	13.7719	15.0303	16.4123	16.0726	14.1719	16.5227	15.5164	12.8754	16.0346	15.987	15.2608	15.4236	14.1598	13.794	15.7484	13.8518	14.2378	14.7786	15.2175	10.4847
10.7966	-1.2934	AKAP12	A-kinase anchor protein 12	+	22.7723	0	23.8038	23.8184	23.7935	23.7663	23.6425	23.8636	23.7958	23.6406	23.8826	22.83	22.5908	22.8053	22.4896	22.2362	22.4005	22.4178	22.2855	22.3107	22.637	22.4761	22.4064	22.8577	22.8221	22.8307	24.7037	24.5841	24.5514	22.4809	22.3516	22.3309	22.2896	22.2207	22.0878	22.1682	22.2975	22.0596
3.10625	-1.18975	AKAP13	A-kinase anchor protein 13	+	10.7944	0	19.4299	19.5385	19.5284	20.0222	19.86	19.9834	19.5869	19.6529	20.1086	19.3693	18.6903	18.4618	19.3032	19.1429	19.2409	18.1046	17.7141	16.976	19.9621	19.5936	19.3902	19.5586	18.9593	18.7171	20.1859	19.8418	19.8021	18.8716	18.2857	17.8347	18.6707	18.1396	17.4039	18.2523	18.3002	17.3158
0.217254	-0.155685	AKAP17A	A-kinase anchor protein 17A		0.41738	0.112795	19.9755	19.9345	20.0376	19.2525	19.6878	18.9939	19.7817	19.6446	17.9945	18.9125	19.9858	18.9825	19.478	19.7337	18.4549	18.581	20.0317	19.7415	19.3087	19.9386	19.8915	19.3399	20.0069	20.1739	17.5445	19.3599	19.9302	19.3493	20.0554	20.0285	19.5967	19.7933	20.1723	19.1943	19.3193	20.1971
8.81663	-2.21084	AKAP2	Paralemmin-1;Isoform 2 of Paralemmin-2;Isoform 4 of A-kinase anchor protein 2;Isoform 4 of A-kinase anchor protein 2	+	17.2806	0	20.0914	19.7847	20.0349	19.6898	20.4434	19.7868	19.7761	20.2792	19.9014	17.12	18.0638	17.4194	18.6117	17.783	17.8319	18.2108	17.281	17.5684	20.9953	21.0628	21.0445	20.6252	20.7818	20.7053	20.1145	20.3605	20.402	15.0323	17.7945	17.3938	15.5317	17.305	14.564	15.6791	15.2119	16.5287
0.447499	0.407388	AKAP5	A-kinase anchor protein 5	+	3.22298	5.78296e-05	15.2286	16.7584	15.8208	14.7883	16.8587	15.9859	15.2012	14.4957	15.4688	16.3731	17.5501	15.3288	17.4083	15.5559	15.173	15.2641	16.6763	14.9434	15.2657	16.1662	17.1647	14.9794	14.2881	14.3298	17.3258	17.5555	16.9546	17.8735	17.7322	18.0828	17.8957	17.7757	18.3531	17.641	17.6442	14.9636
1.61711	0.556704	AKAP7	A-kinase anchor protein 7 isoform gamma	+	0.718365	0.0426084	14.3695	13.9516	15.4265	14.6942	14.9519	15.0642	14.4423	15.2541	14.6914	14.5593	15.5548	16.0324	15.8279	15.0917	15.0121	15.712	15.022	15.0439	16.1199	16.2653	14.3727	15.3805	15.5085	13.9552	16.3154	14.7468	15.1967	15.9653	14.1501	12.6812	14.1696	15.1553	14.2936	15.4197	13.7683	14.9051
0.495487	0.132615	AKAP8	A-kinase anchor protein 8	+	12.7715	0	19.2053	19.2501	19.1703	18.9201	19.1287	18.8362	19.3773	19.1802	18.9011	19.3717	19.2569	18.8922	19.7789	19.5112	19.503	19.1757	18.9681	18.705	19.0985	19.1623	19.0673	19.0311	18.8447	18.7274	18.7905	18.9542	18.9865	19.4071	19.1825	19.1055	18.9631	19.0241	18.8014	19.412	19.1052	18.9973
2.10651	0.145402	AKAP8L	A-kinase anchor protein 8-like	+	4.0155	6.68275e-06	20.2417	20.1781	20.1356	20.2287	19.9917	20.1808	20.3311	20.3308	20.3313	20.3407	20.5227	20.4197	20.2695	20.3546	20.4242	20.3458	20.3694	20.212	20.012	20.2384	20.0548	20.4839	20.3613	20.2221	20.0839	19.9636	19.7675	20.6946	20.6799	20.5581	20.6331	20.6156	20.5802	20.251	20.1244	20.2076
7.09806	0.705718	AKAP9	A-kinase anchor protein 9	+	20.416	0	18.8175	18.5915	18.5115	18.7323	18.6501	18.7311	18.5045	18.3546	18.2865	19.3887	19.4067	19.4431	19.219	19.2202	18.9899	19.3291	19.3549	19.1794	18.5664	18.7218	18.7073	19.3057	19.463	19.146	19.1435	19.1543	19.1715	19.0736	19.062	18.9609	18.5982	18.719	18.9671	18.6462	19.0046	18.6935
3.18287	-0.232416	AKR1A1	Aldo-keto reductase family 1 member A1	+	9.90184	0	23.3329	23.1536	23.2928	23.3101	23.3247	23.3575	23.0226	22.986	23.1353	22.984	22.9991	23.0123	22.8847	22.9704	23.0488	22.9082	22.8742	23.1421	23.0117	23.2697	23.3539	22.9258	22.9879	23.0116	23.4152	23.5382	23.5847	23.2549	23.3643	23.3413	23.3537	23.5446	23.5373	23.4573	23.5022	23.578
1.42348	-0.152156	AKR1B1	Aldo-keto reductase family 1 member B1	+	15.7899	0	22.7189	22.6253	22.6681	22.5189	22.6105	22.3088	22.5569	22.5711	22.6479	22.6113	22.6487	22.4278	22.3543	22.3935	22.6074	22.2423	22.3757	22.1959	22.9354	23.1009	23.0676	23.4674	23.4716	23.4964	22.8781	23.1821	23.0787	22.5481	22.5932	22.6165	22.5788	22.5493	22.5924	22.1653	22.2515	22.3454
0.224776	0.176751	AKR1C2	Aldo-keto reductase family 1 member C2	+	10.2967	0	17.9728	17.0705	17.9304	17.3948	17.3278	16.1911	17.9882	18.3432	17.0434	18.2836	18.1617	18.0908	17.8908	17.6731	16.2586	16.5799	17.9804	17.934	18.6838	18.864	18.6364	19.9733	20.2071	20.0354	17.4711	19.0728	18.7208	18.4282	18.9152	18.6997	18.3914	18.4645	18.8814	17.897	18.0463	18.3841
0.180126	0.609673	AKR1D1	Aldo-keto reductase family 1 member D1	+	1.66806	0.00299954	15.0517	14.0739	14.4196	15.5896	20.2858	18.7442	15.4076	20.6628	20.9672	15.7233	20.9257	20.8149	14.7061	14.4934	20.4153	16.0579	16.3065	21.2465	15.7974	15.3517	21.008	15.2622	16.593	22.0792	21.083	21.1653	21.3122	15.542	20.4989	20.6806	20.01	20.4062	15.1498	16.3376	14.3737	16.5808
1.2508	-0.167716	AKR1E2	1,5-anhydro-D-fructose reductase	+	12.8315	0	22.4675	22.3676	22.3088	22.0178	22.1421	22.0734	22.1115	22.1245	22.0194	21.8572	22.0362	21.9506	21.8318	21.9987	21.7632	22.1737	22.2199	22.2918	22.2678	22.6562	22.4883	22.031	22.2472	22.3172	22.444	22.4746	22.5676	22.3186	22.3312	22.2943	22.4603	22.4339	22.4869	22.5498	22.4117	22.6066
0.009969	-0.00248676	AKR7A2	Aflatoxin B1 aldehyde reductase member 2	+	9.5392	0	22.6229	22.3558	22.4153	22.4966	22.4964	22.3677	22.2773	22.2286	21.8413	22.3993	22.2102	22.1423	22.3702	22.2456	22.2964	22.3977	22.5344	22.4835	22.3596	22.4973	22.4108	22.3272	22.473	22.2779	22.5673	22.7268	22.623	22.5171	22.5715	22.4995	22.5801	22.4798	22.4352	22.7625	22.6905	22.6692
2.40524	-0.253136	AKT1	RAC-alpha serine/threonine-protein kinase;RAC-alpha serine/threonine-protein kinase;RAC-alpha serine/threonine-protein kinase;RAC-alpha serine/threonine-protein kinase	+	5.76928	0	19.7093	19.5308	19.747	19.716	19.5452	20.0939	19.6857	19.6708	19.9476	19.5551	19.7301	19.3754	19.3931	19.4562	19.3278	19.3672	19.628	19.5351	19.7693	19.6841	19.4903	20.0024	19.9543	19.9591	19.6612	19.6686	19.36	19.3324	19.5798	19.4903	19.3451	19.7595	19.4941	19.7343	19.6972	19.2289
0.952769	-0.816776	AKT1S1	Proline-rich AKT1 substrate 1	+	1.70497	0.00273862	17.3201	15.8959	16.3184	15.3259	17.6616	14.457	15.578	16.2126	17.0193	16.265	14.3763	16.2541	15.4706	17.3121	14.4277	15.2072	14.5401	14.5849	14.5986	16.3504	16.3618	13.8479	17.4177	16.1006	14.8693	15.7627	14.8778	15.4469	16.0726	14.2329	15.7745	14.7049	15.5424	15.6611	16.1398	15.2901
2.91826	-0.544892	AKT2	RAC-alpha serine/threonine-protein kinase;RAC-alpha serine/threonine-protein kinase;RAC-beta serine/threonine-protein kinase	+	9.03827	0	18.4836	18.2033	18.7693	17.818	18.6077	18.569	18.4198	18.6545	18.3946	17.8611	18.0588	18.0156	17.9334	18.4431	17.5834	17.3479	17.8858	17.8867	18.3147	18.7947	18.7383	18.6284	19.1002	18.9733	18.6377	19.2382	19.0626	18.3804	18.2141	17.7922	18.1531	17.764	18.2795	18.4509	18.1839	18.1731
3.31292	1.35128	AKT3	RAC-alpha serine/threonine-protein kinase;RAC-alpha serine/threonine-protein kinase;RAC-gamma serine/threonine-protein kinase	+	12.5432	0	17.7783	17.9975	17.6906	16.5509	17.9087	16.2655	15.9786	18.1842	16.6821	18.2126	19.0751	18.2063	18.1509	18.5026	18.5301	18.442	19.169	18.9093	17.0233	17.8225	17.2221	16.8827	17.5137	17.7546	17.4095	18.8126	18.438	18.894	19.2903	19.1981	18.9922	19.1325	19.5635	18.449	18.4558	18.9021
0.00146753	0.000905143	AKTIP	AKT-interacting protein	+	2.97106	0.000111187	18.1833	18.1302	18.4313	18.5293	18.066	18.295	18.3295	18.0681	17.4672	18.9051	17.4259	18.7363	18.2829	18.3938	18.2648	18.4557	17.3896	17.6542	18.1238	17.0802	17.341	18.1495	18.3675	17.8527	18.926	18.7071	18.6151	18.8868	18.2286	18.5852	19.0006	18.7659	18.5046	18.1005	18.653	18.2428
3.41094	-0.999374	ALAD	Delta-aminolevulinic acid dehydratase	+	6.26847	0	19.479	19.3811	19.6068	18.8925	19.8274	18.7595	18.7205	19.5468	18.6882	17.8751	18.91	17.4022	17.7266	18.4272	18.2211	17.9827	18.6568	18.7056	19.4868	20.0091	20.1772	18.4002	19.399	19.2736	19.0502	20.0615	20.0602	18.1452	18.9964	18.721	17.8496	18.0233	19.0026	18.0959	18.3573	18.7834
0.571159	-0.184216	ALB	Albumin	+	0.775533	0.0357818	26.9397	26.8684	26.8677	26.9432	26.292	26.3856	26.8497	26.7732	26.5745	26.2259	26.7284	26.7337	26.3389	26.43	25.9186	26.2239	27.151	27.0855	25.6205	25.8315	26.2983	26.1162	25.3733	26.6808	26.9771	26.8742	26.9299	26.2771	25.6859	26.2177	26.585	26.6196	26.1821	26.4587	26.084	26.2748
5.09755	-1.77819	ALCAM	Isoform 2 of CD166 antigen	+	24.783	0	21.1248	20.9871	21.0477	20.7402	21.207	20.9683	21.3189	21.0287	20.8306	20.2278	19.5117	19.9455	19.694	19.2994	19.8719	18.3277	18.2341	18.1375	20.525	20.2974	20.323	21.0649	20.8084	20.8258	22.1155	22.1268	22.2504	20.4225	20.5145	19.8001	20.057	20.0167	18.8993	19.3172	18.8596	17.4412
2.48961	-0.224493	ALDH16A1	Aldehyde dehydrogenase family 16 member A1;Aldehyde dehydrogenase family 16 member A1	+	24.6559	0	21.2878	21.175	21.143	21.1941	21.2211	21.3363	21.3066	21.1116	21.0649	21.1434	21.095	20.8736	21.116	21.1091	21.1328	20.864	20.7477	20.7383	20.8924	20.7902	20.9675	20.5645	20.1953	20.3652	21.0474	20.9873	21.0259	20.8228	20.7163	20.7632	20.944	20.7256	20.6299	20.8504	20.8512	20.644
4.79268	-0.395157	ALDH18A1	Delta-1-pyrroline-5-carboxylate synthase	+	28.9245	0	22.1874	22.0743	22.1113	22.1151	22.24	22.1135	21.9594	22.0627	22.0239	21.4862	21.6381	21.6606	21.8395	21.9897	21.936	21.5346	21.6336	21.6129	22.4797	22.5656	22.6956	21.576	21.8252	21.7482	22.4099	22.6094	22.7192	21.5725	21.648	21.7231	21.587	21.5193	21.7627	21.3364	21.4057	21.4507
3.18395	-2.02953	ALDH1A1	Retinal dehydrogenase 2;Retinal dehydrogenase 2;Retinal dehydrogenase 1;Retinal dehydrogenase 1	+	14.9045	0	18.3877	17.9147	18.4405	19.8158	19.7636	19.8413	19.2377	19.5628	19.1429	18.0224	18.1015	17.5345	17.4057	18.3377	17.5015	16.914	15.093	14.9308	20.5164	20.3535	20.528	18.7499	18.9217	18.8795	23.0698	23.2208	23.1271	14.5858	15.2154	14.6587	15.8378	15.0356	15.4602	16.3042	15.6245	14.7537
3.68455	-2.17969	ALDH1A2	Retinal dehydrogenase 2;Retinal dehydrogenase 2;Retinal dehydrogenase 2;Retinal dehydrogenase 2;Retinal dehydrogenase 2	+	16.7062	0	16.77	17.6418	15.2311	17.8545	18.2155	18.6786	18.3169	18.4312	18.363	15.5909	14.83	15.6758	15.6229	16.345	14.5216	14.637	17.0927	15.5695	18.9234	19.0196	18.9482	17.9975	17.8587	17.9458	19.5973	19.4156	19.3021	15.0753	14.473	14.999	15.7157	16.3807	14.9009	15.6739	14.6487	15.5725
2.43538	0.318637	ALDH1B1	Retinal dehydrogenase 2;Retinal dehydrogenase 2;Aldehyde dehydrogenase X, mitochondrial	+	16.0855	0	20.4609	20.3654	20.4597	20.7115	20.4383	20.7986	20.6928	20.6495	20.6061	20.8462	20.8886	21.0563	21.1794	21.0448	21.1864	20.5868	20.5877	20.6741	21.609	21.3815	21.535	21.7759	21.5799	21.3987	21.3856	21.1661	21.2989	21.3454	21.2369	21.134	21.424	21.5636	21.4036	21.2178	21.2358	21.1375
4.22198	-2.13379	ALDH1L2	Mitochondrial 10-formyltetrahydrofolate dehydrogenase	+	13.6723	0	16.9494	17.2978	17.8002	16.6467	17.9686	18.2035	18.6144	18.2825	18.3678	16.8481	15.3975	15.779	16.1511	17.3242	15.0662	14.301	14.8504	15.2091	19.4265	19.3663	19.2613	18.4591	17.8258	17.0693	19.5329	19.5035	19.561	18.015	17.7609	17.5522	18.2761	16.9778	17.7184	18.0835	17.9906	17.3123
6.17112	0.394192	ALDH2	Retinal dehydrogenase 2;Retinal dehydrogenase 2;Retinal dehydrogenase 2;Retinal dehydrogenase 1;Aldehyde dehydrogenase, mitochondrial;Aldehyde dehydrogenase, mitochondrial	+	14.0327	0	21.8288	21.9294	21.9666	22.1963	22.0501	22.1936	21.9261	21.831	21.9783	22.3804	22.4153	22.466	22.3954	22.4336	22.352	22.4308	22.2701	22.3043	21.4368	21.542	21.659	21.8014	21.7566	21.6665	22.5471	22.5221	22.5923	22.5684	22.5071	22.5008	22.6819	22.7134	22.6425	22.5213	22.5434	22.5249
5.09262	0.370561	ALDH3A2	Aldehyde dehydrogenase family 3 member A2	+	13.1164	0	21.8304	21.7922	21.772	21.6524	21.8165	21.904	21.4543	21.673	21.846	22.1182	22.1589	22.2195	22.0632	22.2848	22.1967	22.0523	21.9493	22.0329	20.9435	20.8403	20.7482	21.03	21.1817	21.2162	21.5412	21.8437	21.672	22.1058	21.9732	22.0844	22.1401	22.1781	22.079	22.1007	22.0287	21.8871
4.57336	0.405942	ALDH4A1	Delta-1-pyrroline-5-carboxylate dehydrogenase, mitochondrial	+	8.5544	0	21.0408	20.859	21.0385	20.7541	20.8998	20.9643	21.2203	21.3853	21.1688	21.3955	21.4495	21.3148	21.4275	21.5584	21.405	21.4615	21.54	21.4323	21.7611	22.0394	21.9145	22.1208	22.225	22.2398	20.9641	21.377	21.4043	21.3442	21.3928	21.4308	21.3443	21.5113	21.6168	21.6566	21.619	21.6909
4.06091	0.651498	ALDH5A1	Succinate-semialdehyde dehydrogenase, mitochondrial	+	32.7599	0	19.3755	19.1994	19.2373	18.7453	19.5175	18.8323	18.6373	19.1294	19.077	19.5992	19.9025	19.5742	19.4543	19.6974	19.5408	19.6771	20.1072	20.0618	18.7207	19.1164	19.4711	20.2627	20.4491	20.5495	19.546	20.0233	20.0177	20.3351	20.6114	20.6145	20.2756	20.2459	20.5435	20.3286	20.2396	20.5183
3.35369	0.337642	ALDH6A1	Methylmalonate-semialdehyde dehydrogenase [acylating], mitochondrial	+	8.67832	0	21.6565	21.5941	21.6801	21.3733	21.6687	21.508	21.2365	21.5483	21.3371	21.7024	21.9817	21.6944	21.7919	22.051	21.6793	21.703	22.0362	22.0017	21.1324	21.4933	21.4836	21.3547	21.6522	21.7041	21.6704	21.9509	22.0281	21.5979	21.9129	21.8637	21.9331	22.0286	22.1507	21.8928	21.9571	22.1414
1.43651	0.154306	ALDH7A1	Isoform 2 of Alpha-aminoadipic semialdehyde dehydrogenase	+	23.1493	0	23.2521	23.286	23.1972	23.0759	23.1003	23.1074	23.3344	23.1864	23.2074	23.4177	23.4587	23.4045	23.5114	23.5174	23.4812	23.1895	23.1158	23.0397	23.1152	23.2549	23.1607	23.1654	23.1925	23.1367	23.0092	23.1262	23.1564	23.4029	23.3448	23.4037	23.2792	23.2797	23.1992	23.4488	23.4095	23.3715
0.639742	-0.0712096	ALDH9A1	4-trimethylaminobutyraldehyde dehydrogenase	+	5.37778	0	22.3425	22.3332	22.3545	22.3673	22.4079	22.4311	21.9945	22.1677	22.0806	22.0705	22.2399	22.1697	22.2222	22.2932	22.1675	22.1643	22.2104	22.3006	21.6715	21.9422	21.9795	21.9973	22.1075	22.156	22.7734	22.9233	22.8726	22.4137	22.53	22.5555	22.6045	22.6334	22.7397	22.6824	22.7314	22.8194
1.3364	-0.175963	ALDOA	Fructose-bisphosphate aldolase A;Fructose-bisphosphate aldolase A;Fructose-bisphosphate aldolase A	+	26.7531	0	26.8318	26.6241	26.7867	26.9042	26.7137	27.0218	27.0518	26.8723	27.1048	26.9017	26.638	26.9707	26.5869	26.4061	26.6002	26.8772	26.5955	26.7512	27.8793	27.6401	27.7284	28.2315	27.9595	28.0279	27.2978	27.2001	27.2811	26.8586	26.6924	26.7358	26.789	26.679	26.6461	26.7072	26.6581	26.5037
0.825738	-0.127443	ALDOC	Fructose-bisphosphate aldolase A;Fructose-bisphosphate aldolase A;Fructose-bisphosphate aldolase C	+	22.869	0	23.8394	23.8634	23.7422	23.6433	23.5074	23.6909	23.9377	23.8751	23.9072	24.0005	23.832	23.8993	23.6674	23.4492	23.498	23.527	23.4747	23.5117	23.7999	23.7924	23.7734	24.3603	24.2322	24.2924	24.2081	24.1674	24.0493	24.2915	24.192	24.1356	24.5595	24.4608	24.4801	23.6848	23.7308	23.5742
0.722155	-0.280648	ALG1	Chitobiosyldiphosphodolichol beta-mannosyltransferase	+	2.36788	0.000498457	19.3662	19.011	17.8572	19.8097	19.0338	19.237	18.8343	19.1577	18.9359	19.3363	18.22	18.7212	18.8503	18.5535	18.6611	19.0808	18.5933	18.7004	19.34	19.0302	18.9775	18.5385	19.114	18.8475	20.2051	19.8022	19.5973	19.5819	19.0854	18.6857	18.8276	19.208	18.9959	18.0403	18.7033	18.6206
1.33879	-1.24094	ALG11	GDP-Man:Man(3)GlcNAc(2)-PP-Dol alpha-1,2-mannosyltransferase	+	5.36858	0	18.3565	18.1946	18.5348	17.5475	18.61	19.1776	18.2327	18.2867	18.7185	16.5339	15.598	18.6831	17.1832	15.8712	16.937	14.8851	19.4449	19.354	18.1167	18.5563	18.7165	18.5162	18.3675	18.4169	18.5187	19.4732	19.0022	17.1787	16.655	15.6554	17.5042	15.48	15.6452	16.8831	15.1877	17.837
1.07114	-1.046	ALG12	Dol-P-Man:Man(7)GlcNAc(2)-PP-Dol alpha-1,6-mannosyltransferase	+	2.03234	0.00115113	17.8762	18.0377	18.1689	17.0086	17.6379	16.8232	16.8679	17.8576	16.4307	15.3009	17.4651	15.758	16.7304	17.867	17.7722	14.7418	13.609	18.0504	18.0875	18.675	19.192	17.78	18.7472	18.4116	17.6563	18.7221	18.953	16.763	17.7152	18.0365	13.9555	14.4674	18.066	17.1291	16.9541	18.4746
1.66349	-0.320309	ALG2	Alpha-1,3/1,6-mannosyltransferase ALG2	+	6.03243	0	19.674	19.5486	19.7296	19.7321	19.9874	19.4437	19.2167	19.6772	19.3005	19.2505	19.0191	19.3223	19.559	19.3636	19.3189	19.7571	18.7801	19.0564	19.5836	20.0307	20.291	19.6868	19.828	19.6578	20.0073	20.5467	20.2731	19.7419	18.9911	19.1791	19.3194	19.1582	19.2981	19.8108	19.1179	19.3233
1.30557	-0.498944	ALG5	Dolichyl-phosphate beta-glucosyltransferase	+	1.20191	0.0103576	19.3633	18.9885	19.0005	19.3185	18.9664	18.9356	19.6669	18.6023	19.0677	18.9358	18.5532	19.2855	19.1553	18.581	19.2159	18.1395	17.3451	18.2078	19.1474	19.7842	19.1912	18.9059	18.5759	18.9183	19.7782	19.1487	19.4986	18.9972	18.8581	19.2021	19.3375	19.2839	18.8865	18.511	19.5381	19.0456
1.03271	-0.354049	ALG6	Dolichyl pyrophosphate Man9GlcNAc2 alpha-1,3-glucosyltransferase	+	3.99258	6.6642e-06	17.8577	17.4739	17.4102	17.6084	17.8002	17.3435	17.0875	17.5072	16.8511	17.2824	18.0341	16.5138	16.3003	17.1361	16.947	17.2174	16.9722	17.35	17.3842	17.5977	17.9715	17.6988	17.8212	17.6804	16.7993	16.9339	17.7909	16.4712	16.3585	17.4173	16.4644	16.5846	17.2283	17.0733	17.1464	17.692
0.200854	-0.210534	ALG8	Probable dolichyl pyrophosphate Glc1Man9GlcNAc2 alpha-1,3-glucosyltransferase	+	2.87036	0.000146292	15.233	17.4171	16.6219	16.6515	17.3367	18.2161	17.9152	17.9215	17.4664	15.8235	17.1556	17.2581	16.3403	17.8953	15.8482	17.7732	16.5132	18.2773	14.9172	15.5125	16.8342	17.6555	15.3293	16.8029	15.5539	16.3919	14.8249	14.5797	16.6196	15.4521	16.1894	15.0625	14.1811	14.6743	15.5597	17.577
0.900927	-0.240886	ALG9	Alpha-1,2-mannosyltransferase ALG9	+	2.52847	0.00032493	20.0843	19.7032	19.7245	20.5768	19.8298	20.3985	19.8919	19.6279	19.8832	20.4233	19.7235	19.8367	19.8601	19.4123	19.5881	19.7326	19.4343	19.5414	19.8135	19.3259	18.9432	19.8836	19.5961	19.397	20.3227	19.6942	19.6242	20.0064	19.4142	19.3928	20.1854	19.9352	19.4846	20.3037	20.14	19.4935
0.924149	0.598645	ALKBH2	DNA oxidative demethylase ALKBH2	+	8.52402	0	17.2818	17.4027	17.4865	16.3889	17.6027	16.3603	15.1043	17.678	15.5473	16.9655	17.6343	16.7478	17.1459	18.074	17.8709	16.5706	17.439	17.7923	15.9257	17.1886	16.8703	16.31	17.2817	17.4126	15.346	16.3727	15.7455	16.4692	17.9206	17.481	16.7032	16.9321	18.3619	16.4786	16.9895	17.631
1.46749	-0.525116	ALKBH4	Alpha-ketoglutarate-dependent dioxygenase alkB homolog 4	+	2.92343	0.000123704	18.8163	19.0854	18.7608	18.2662	18.9534	18.7111	17.9793	18.8606	17.822	18.5339	18.1945	17.8483	17.5644	18.6909	18.1531	18.0315	18.449	17.0635	17.6129	18.1366	18.0663	19.1074	18.8512	18.6606	18.5025	18.9291	19.0097	18.2677	18.8434	18.334	17.4756	17.8831	18.0439	17.6823	16.5108	18.9759
1.01293	0.306658	ALKBH5	RNA demethylase ALKBH5	+	2.52172	0.000329381	19.4975	19.4433	19.5606	18.3852	19.3845	18.4343	18.8443	19.2068	18.7269	19.1587	19.7417	19.1805	19.2083	19.7076	19.1424	19.1883	19.4844	19.4315	18.7607	19.0936	19.1604	19.4523	19.6489	19.6233	18.9585	19.5296	19.448	19.1157	19.6233	19.6566	18.976	18.8595	19.6055	19.3294	19.1025	19.5063
0.190947	-0.151774	ALMS1	Alstrom syndrome protein 1	+	1.4301	0.00554675	15.8212	14.5811	15.578	15.9625	13.5783	14.9468	16.0207	15.0234	15.1077	15.3738	14.8707	15.1298	13.8532	15.607	14.8533	15.6722	14.5849	15.3088	15.6082	15.0816	15.9688	14.8913	15.3843	14.7587	15.9925	15.8461	14.7458	14.7809	14.5527	14.5744	13.5745	14.4895	13.4727	14.5377	14.6374	14.9276
5.39029	-2.25907	ALOX15	Polyunsaturated fatty acid lipoxygenase ALOX15	+	9.05295	0	18.0157	17.2531	16.91	16.9136	17.8454	17.9793	17.1805	17.482	18.1962	15.4056	15.6015	16.7317	16.3225	14.1694	14.4208	14.9467	15.303	14.5431	19.2761	18.9304	19.0213	15.0137	15.1736	16.6494	18.9111	18.7282	18.8162	14.5502	15.2197	15.3812	16.4499	15.6249	15.1528	14.2448	14.7225	15.7614
10.1809	-4.87999	ALOX15B	Polyunsaturated fatty acid lipoxygenase ALOX15B	+	15.4733	0	20.297	20.2695	20.063	20.3515	20.2353	20.7589	19.4793	19.346	19.6499	15.7396	14.584	15.3264	16.7315	15.3839	14.8975	15.6536	14.1773	14.0369	16.8291	17.4299	17.3743	15.3378	14.616	13.6265	18.9981	18.8597	18.7616	14.8787	14.1319	15.9667	14.9024	15.0798	15.5031	15.4714	15.4674	13.084
0.239445	-0.287656	ALPK3	Alpha-protein kinase 3	+	7.19539	0	16.5659	15.4618	16.1108	14.7865	15.509	15.2741	17.7047	16.6678	15.535	18.4083	14.9888	15.4702	16.3444	14.9583	14.4765	14.5189	16.0588	15.8025	19.7601	19.6541	19.8005	20.6306	20.214	20.2066	16.3305	18.1314	15.8094	18.2342	14.7076	14.5632	15.334	15.9457	15.6498	16.029	15.8881	14.6378
0.886627	-0.309354	ALPL	Alkaline phosphatase, tissue-nonspecific isozyme	+	17.2188	0	18.6716	18.6773	18.5442	18.6623	18.2205	18.528	19.0321	18.5365	19.0235	18.7787	18.1858	18.8128	18.9782	17.9373	18.5459	18.6399	17.5732	17.6599	15.1976	15.3195	12.7451	16.4511	16.1555	13.231	16.7528	15.7769	15.7188	16.8022	16.3903	15.39	15.6676	15.4836	13.7489	16.5015	14.2202	13.1089
2.98148	0.518988	ALS2	Alsin;Alsin	+	4.02811	6.69145e-06	17.6053	17.6828	17.9848	17.7174	18.1436	17.9722	18.2359	18.0656	17.3856	18	17.9736	18.6633	18.6439	18.4263	18.5576	18.31	18.639	18.2504	18.4132	18.5136	18.572	18.3826	18.6939	18.2712	18.1682	17.2107	18.1763	18.4201	18.9784	18.7628	18.9896	19.1956	19.1378	18.2734	18.3758	18.383
1.93583	-1.16078	ALX4	Paired mesoderm homeobox protein 2A;Homeobox protein aristaless-like 4	+	2.51735	0.000334486	14.8417	15.6937	15.3945	17.7401	17.356	16.8952	17.5776	15.0244	16.2539	14.9799	14.8139	14.8824	16.0013	15.6502	14.8121	15.2527	14.494	15.4435	15.4714	14.797	13.4411	15.023	15.3158	15.3458	15.2881	14.9141	15.501	15.2831	14.938	14.7362	14.0338	14.0287	15.7144	14.5197	16.1147	14.1647
1.85781	0.129712	ALYREF	THO complex subunit 4	+	18.7311	0	23.5813	23.4919	23.4854	23.317	23.3104	23.4535	23.2425	23.2664	23.2489	23.4409	23.4717	23.449	23.5698	23.5567	23.4805	23.6257	23.473	23.4974	23.1696	23.2218	23.219	22.9718	22.8347	22.878	23.1953	23.446	23.4295	23.2625	23.24	23.2238	23.1959	23.1779	23.1996	23.4647	23.4058	23.2924
3.14158	-1.41083	AMACR	Alpha-methylacyl-CoA racemase	+	3.43576	3.54736e-05	16.0342	16.4606	16.2969	16.4951	17.4142	17.4654	16.7771	17.1821	15.7295	14.4261	13.7809	16.0591	15.1147	15.8094	16.3381	14.8356	15.5699	15.224	17.8435	16.9638	16.7123	15.8399	15.3845	15.3855	18.7951	18.6906	18.6785	16.0139	16.2808	15.9388	15.9633	15.8543	14.6956	15.2161	16.3025	15.9628
0.15774	0.25852	AMBRA1	Activating molecule in BECN1-regulated autophagy protein 1		0.29257	0.177036	15.176	17.7459	17.2928	15.1888	18.0189	18.5131	18.3794	15.377	18.5535	18.5698	18.6555	17.148	15.8761	17.3533	17.5201	15.0156	17.6874	18.7464	15.7829	17.3033	15.2394	15.1587	17.7807	15.9292	15.9129	17.2146	17.1309	18.0173	18.2865	18.5912	15.8189	18.7324	16.9019	15.728	15.6991	14.0554
1.60696	-0.850004	AMDHD2	N-acetylglucosamine-6-phosphate deacetylase	+	0.94213	0.0218515	17.1161	16.4109	16.864	15.9302	17.5776	16.7781	15.7509	17.2057	16.9539	15.9346	16.4863	15.3716	15.0255	16.2064	16.9329	16.1684	16.5233	14.2885	15.1971	16.0988	18.1534	14.5718	17.2421	17.4261	16.9395	18.33	18.5602	15.4306	15.8006	16.8552	15.4409	14.5132	17.3405	15.7242	15.591	15.09
9.18655	2.27283	AMER2	APC membrane recruitment protein 2	+	21.9219	0	17.2525	17.31	17.4519	18.1694	17.5209	17.0297	16.9153	17.5317	18.096	19.5941	19.8749	19.4282	19.574	19.5501	19.4999	20.1199	19.7673	20.3245	17.4802	17.2358	17.1691	18.4963	18.856	18.6682	19.7769	19.9381	19.8754	21.0165	20.8932	20.9669	20.8816	20.9342	20.8401	20.5344	20.6033	20.521
1.21729	0.784932	AMFR	E3 ubiquitin-protein ligase AMFR	+	1.54803	0.00407113	17.7347	17.0299	16.9788	14.5242	16.8701	17.3952	15.2908	17.3963	15.9301	17.7585	17.8123	17.4316	16.7965	17.6663	17.4305	16.5453	17.4825	17.2908	16.4901	16.3326	16.5819	15.6202	14.0311	15.2581	16.3134	17.2484	16.6959	16.1802	17.3742	17.1304	16.7987	16.3409	16.9996	15.7292	17.2037	16.9794
0.581298	-0.575113	AMOTL2	Angiomotin-like protein 2		0.248847	0.209805	17.9865	17.6437	17.7499	18.625	17.833	18.546	17.3965	15.9938	14.9571	17.0061	17.0426	15.4698	16.9422	17.7024	15.3793	16.7165	17.5836	17.713	16.4021	17.8884	17.4219	15.4729	15.6566	17.0657	19.0769	18.2747	16.7452	17.4342	16.6005	17.9004	15.0629	18.4437	17.9438	19.0736	18.5485	17.0735
6.3196	-0.784116	AMPD2	AMP deaminase 2	+	20.3238	0	22.11	22.0636	22.119	21.9579	22.1586	22.0671	21.6338	21.7955	21.5081	21.0915	21.2777	21.1027	20.8485	21.1571	21.0887	21.0476	21.4411	21.3016	21.8195	22.0763	22.0754	21.4688	21.5804	21.7212	22.2823	22.4883	22.5326	21.1524	21.2215	21.2888	21.0524	21.0903	21.2563	20.9271	20.9275	21.2553
3.21914	0.846593	AMPH	Myc box-dependent-interacting protein 1;Amphiphysin	+	18.8938	0	18.8409	18.8512	19.2306	17.9222	19.0175	18.3098	18.7686	19.1399	19.69	19.369	19.8736	19.6526	19.5271	19.7971	20.0247	19.1804	20.0639	19.9016	16.5719	17.8813	16.865	18.9861	19.4291	19.1437	19.3903	19.9492	19.6104	19.7499	20.1423	20.2379	19.2864	19.2866	19.8721	19.0225	19.0098	19.3969
1.11264	0.306753	AMT	Aminomethyltransferase, mitochondrial	+	7.10752	0	19.1204	19.1962	18.7162	19.9973	19.3893	19.5333	20.0895	19.5073	19.7735	19.8429	19.6323	19.5596	20.0679	20.0648	19.9357	19.8523	19.5018	19.6264	18.6666	17.8478	18.1566	17.9442	17.5152	16.52	19.79	19.2762	19.5505	19.742	19.3293	19.5453	19.5795	19.167	18.9468	19.8694	18.9522	19.1343
0.0359171	-0.020983	ANAPC1	Anaphase-promoting complex subunit 1	+	5.60306	0	18.3937	18.1989	18.0113	17.5441	18.3364	17.4136	17.3268	18.4486	17.5463	17.5106	18.0334	17.1401	17.9794	18.4174	18.3301	17.6798	18.2679	17.6721	16.5577	17.6388	17.4214	17.416	17.7667	17.6797	17.3473	17.165	17.4836	16.7832	17.6955	17.339	16.9207	17.4727	17.2482	17.1709	16.0271	16.9338
0.235893	0.227169	ANAPC10	Anaphase-promoting complex subunit 10	+	2.84962	0.000154834	15.8311	14.5491	15.8381	16.7085	14.9892	16.413	17.0488	16.3176	15.3567	16.6794	16.3159	16.0008	16.3654	14.9339	17.6086	16.8352	15.1517	15.2059	14.0921	16.0314	15.5162	15.1377	15.8796	15.6775	15.0041	15.9215	16.5672	14.2961	15.7498	16.6212	15.8387	15.0153	16.3354	15.4645	15.0511	14.7925
1.27956	-0.99915	ANAPC16	Anaphase-promoting complex subunit 16	+	1.02517	0.0172064	15.3306	17.3148	16.9627	14.6448	17.7823	15.557	15.9257	17.2902	14.5676	14.2183	15.0411	13.9428	16.0816	15.7166	16.0572	15.2902	15.3033	14.7324	15.9536	14.2399	14.906	14.9673	16.3488	15.3542	16.1459	16.3584	16.7793	15.3208	15.9583	15.4163	14.7605	14.8381	16.1895	14.2969	15.1496	14.7934
1.00361	-0.588504	ANAPC2	Anaphase-promoting complex subunit 2	+	4.71524	1.57729e-06	17.4086	17.4355	17.6482	16.1234	17.5713	17.2567	16.2849	17.2049	17.0552	16.195	16.8322	14.7824	17.3654	17.5075	16.6528	15.7423	16.6453	16.9694	16.452	17.4697	17.3938	17.4981	17.1871	17.2831	15.8267	17.1239	16.9813	16.3866	16.7099	17.0768	15.0834	15.4393	16.465	16.6372	14.6875	16.5332
0.146371	-0.079927	ANAPC4	Anaphase-promoting complex subunit 4	+	2.0542	0.00108844	19.0396	19.0535	18.2073	20.065	19.2628	19.2625	18.7911	19.3439	18.7391	18.9815	18.6641	19.597	18.8848	19.2493	19.5521	18.9878	18.6022	18.5265	18.4955	18.078	17.6173	18.6415	18.667	18.0222	19.4754	18.6981	18.3138	18.6533	18.439	17.9205	18.1807	18.5486	18.5343	17.5813	18.6077	17.3118
0.0134821	0.0125616	ANAPC5	Anaphase-promoting complex subunit 5	+	2.37194	0.000492768	17.298	16.9383	16.9433	16.9595	17.253	15.3505	16.0735	16.7089	15.5473	16.8367	16.5383	15.8159	15.5912	16.4101	17.526	17.4167	16.6211	16.4293	14.8735	15.634	16.1074	15.7004	17.0527	16.337	16.7353	17.2516	16.8927	14.7664	15.7632	15.8217	15.4028	15.0788	16.5269	15.5195	15.3223	15.6736
0.0579851	-0.0458001	ANAPC7	Anaphase-promoting complex subunit 7	+	5.0321	8.12513e-07	17.9075	17.8452	18.1421	16.884	18.008	17.4733	17.6799	18.2302	17.8615	17.6644	17.9437	16.6045	18.7014	18.9084	17.7518	16.8857	17.8839	17.2756	17.9356	18.2045	17.4394	18.1097	18.36	18.2528	17.6758	17.7937	17.6545	16.5384	17.9655	17.7928	17.8443	16.7922	17.3989	17.0648	17.0779	17.4722
0.211285	-0.165328	ANGEL2	Protein angel homolog 2	+	1.57165	0.0038423	15.7625	16.0666	15.6531	15.9928	15.7442	16.707	15.2694	15.5627	16.8548	16.4776	14.0595	16.6459	15.834	16.0521	16.4091	15.8202	15.8298	14.9972	15.8002	15.3123	11.3652	15.9958	15.2717	15.1924	16.2219	15.5852	13.4729	16.0972	15.5371	14.7949	14.4697	16.3779	15.7265	14.9538	15.5906	16.0016
8.53219	-3.20042	ANGPTL2	Angiopoietin-related protein 1;Angiopoietin-related protein 2	+	21.6012	0	18.2344	18.6058	18.2568	18.9458	18.7672	19.3385	17.4611	18.4919	17.9242	14.6343	16.4064	15.5709	15.4943	15.0029	15.6332	15.1413	14.9001	14.4385	20.2893	20.1272	20.0097	19.7456	19.3775	19.246	18.7656	18.9503	18.7364	14.6098	15.328	14.9898	16.5357	14.223	12.9441	16.188	14.3844	14.882
0.268897	0.188741	ANGPTL4	Angiopoietin-related protein 4	+	2.03606	0.00114034	14.7639	13.9577	13.7807	15.873	14.8588	15.1687	15.295	14.1172	15.7908	15.1637	15.5886	15.0735	14.4281	14.5829	14.7372	15.7708	14.6334	15.3262	17.6093	17.4393	17.6882	16.1514	15.6052	13.6455	16.8604	14.9526	15.1113	15.1041	15.5442	15.8879	14.6222	16.0707	15.0885	15.1856	15.4773	15.0546
0.0702221	-0.0456174	ANK1	Ankyrin-1;Ankyrin-1	+	6.97839	0	19.0641	19.4921	18.9493	18.1093	19.023	18.2435	18.1864	19.1927	18.2265	18.5365	19.1878	18.4296	17.7866	18.9977	18.7605	18.1634	19.1595	19.0549	18.4232	19.231	19.1834	19.3065	19.8993	20.0696	18.8077	19.791	19.7841	19.0038	19.6756	20.0229	19.1185	19.0643	19.7888	18.3839	16.4383	19.1297
3.97914	0.596611	ANK2	Ankyrin-1;Ankyrin-2;Ankyrin-2;Ankyrin-2	+	36.8963	0	19.891	19.9762	20.0561	19.5041	19.8455	19.6279	19.8692	19.8691	19.7894	20.6151	20.4895	20.5531	20.1032	19.9896	19.9846	20.6785	20.6573	20.7274	20.8132	20.5036	20.4671	21.1722	21.1353	20.8923	21.0553	20.9319	20.9021	21.495	21.3839	21.3888	21.4977	21.3628	21.3474	21.0136	20.8932	20.7324
5.88429	-1.16807	ANK3	Ankyrin-1;Ankyrin-2;Ankyrin-3	+	19.7841	0	20.1349	20.4008	20.3843	20.6689	20.5723	20.5156	21.0215	20.6597	21.3155	19.7952	19.3872	19.9452	19.7046	19.3827	19.383	19.3859	19.2433	18.9336	20.5847	20.5786	20.3841	20.378	20.1728	20.0506	20.4782	20.4605	20.501	19.835	19.8145	19.652	19.8148	19.5098	19.3114	19.5636	19.0677	18.8851
1.53582	0.165976	ANKFY1	Rabankyrin-5	+	17.588	0	20.5291	20.3995	20.5116	20.2059	20.3609	20.3168	19.9472	20.2888	20.0785	20.3722	20.5338	20.4143	20.4611	20.6267	20.4767	20.3909	20.3966	20.4598	19.8172	20.0155	19.9242	19.8939	20.0547	19.9687	20.2422	20.4488	20.3535	20.3251	20.4487	20.4561	20.1368	20.151	20.3507	20.2835	20.3028	20.272
0.289464	0.098139	ANKHD1	Ankyrin repeat domain-containing protein 17;Ankyrin repeat domain-containing protein 17;Ankyrin repeat and KH domain-containing protein 1;Ankyrin repeat and KH domain-containing protein 1	+	17.643	0	18.3829	18.1167	17.8511	18.3524	18.1866	17.9341	18.5125	18.5211	19.0433	18.4836	18.0368	18.5851	18.8547	18.5259	18.4939	18.2646	18.4518	18.0878	17.4509	16.9212	17.3547	17.1728	16.3731	16.9057	18.2103	17.5015	17.4704	18.3879	17.8424	17.7098	17.1763	17.8314	17.3441	18.1404	17.9652	17.8846
2.50244	0.529775	ANKLE2	Ankyrin repeat and LEM domain-containing protein 2	+	2.96822	0.00011185	17.4262	17.819	17.6899	18.414	17.8198	17.7032	18.2577	18.1355	17.9553	18.6528	18.2308	17.7437	18.7236	18.6392	18.7756	18.6315	18.4008	18.1905	18.0196	16.7739	16.9075	17.3957	17.7759	17.3386	17.9868	17.8659	17.2154	18.6879	18.3584	17.7901	18.449	18.3526	17.9672	17.4846	17.869	17.1697
4.54664	0.390758	ANKMY2	Ankyrin repeat and MYND domain-containing protein 2	+	11.9186	0	18.9052	19.2176	18.9731	19.2217	19.0536	18.6931	19.0298	19.1523	19.0791	19.3472	19.5792	19.3918	19.4603	19.576	19.3311	19.4759	19.457	19.224	19.1104	19.271	19.2332	18.8903	19.1201	19.0543	18.8537	19.3649	19.2197	19.0277	19.4906	19.4681	19.1305	19.3068	19.305	19.5772	18.9955	19.5513
0.547513	0.288674	ANKRD11	Ankyrin repeat domain-containing protein 11	+	6.1326	0	15.8459	16.0892	15.013	16.5868	16.2469	16.3246	15.9964	16.1983	16.4925	16.6236	16.4307	15.5441	17.2276	16.144	16.3255	15.3418	17.0046	16.7498	16.8629	15.7688	15.589	15.2271	15.9335	16.2782	15.6808	16.7357	16.2929	17.5177	16.5931	16.1118	18.3709	17.1767	16.4011	15.2135	14.7634	16.2623
3.16741	-1.21999	ANKRD13A	Ankyrin repeat domain-containing protein 13D;Ankyrin repeat domain-containing protein 13A	+	9.45373	0	17.441	17.2686	17.3446	16.9692	17.5292	17.562	17.0281	16.7708	17.5503	16.726	16.6915	16.3155	16.8191	16.27	14.8824	16.4399	15.7907	14.549	18.0045	18.0581	17.9543	19.227	19.1895	19.2036	17.0228	17.2732	17.4035	16.9437	17.0046	16.9106	15.7911	15.5829	16.2688	15.8619	14.8537	15.7685
0.113096	0.103632	ANKRD13D	Ankyrin repeat domain-containing protein 13D;Ankyrin repeat domain-containing protein 13D	+	1.40699	0.00590462	15.996	13.9931	15.8433	15.0015	14.0995	14.7118	15.066	14.8671	16.5609	14.7092	14.5374	14.5009	15.9004	15.7064	16.0619	14.8405	15.4795	15.3358	15.2228	14.0415	14.5432	15.6187	14.9245	14.1671	15.536	15.9532	15.5887	16.7141	15.6931	15.2349	16.9219	15.8907	15.4158	15.6619	15.1921	14.2166
0.035848	0.0174196	ANKRD17	Ankyrin repeat domain-containing protein 17;Ankyrin repeat domain-containing protein 17;Ankyrin repeat domain-containing protein 17	+	8.19228	0	18.8288	19.1447	18.816	19.6692	19.2021	19.4303	19.5105	19.5377	18.5023	19.3512	19.2275	18.9483	18.9177	19.2643	19.7851	19.5787	18.8679	18.8578	19.3944	19.2551	18.9947	19.1302	19.1564	18.6195	18.7128	19.0572	18.9141	18.2508	18.7934	18.4792	18.7209	18.8213	18.3731	18.9518	18.9105	18.1671
5.30819	0.893827	ANKRD28	Serine/threonine-protein phosphatase 6 regulatory ankyrin repeat subunit A;Serine/threonine-protein phosphatase 6 regulatory ankyrin repeat subunit A	+	11.0053	0	17.7441	18.1267	17.8768	17.8741	18.2071	17.7981	18.4565	18.1258	17.3206	18.6251	18.9091	18.5954	18.6789	19.1999	19.1883	18.8795	18.6764	18.8216	17.0295	18.2577	18.2269	17.5226	18.3925	17.009	17.8388	17.8309	17.6401	19.1862	19.2154	19.2615	19.1295	18.9473	19.4433	18.2595	18.4156	18.918
0.169535	0.20406	ANKRD44	Serine/threonine-protein phosphatase 6 regulatory ankyrin repeat subunit A;Serine/threonine-protein phosphatase 6 regulatory ankyrin repeat subunit B	+	3.64627	1.58759e-05	16.3707	17.0234	15.1743	16.4698	16.5573	17.2392	14.2717	16.8075	17.002	15.8725	16.7654	14.7604	17.8141	17.1433	17.4915	17.4625	15.3645	16.0783	18.2568	17.6885	18.0796	18.8912	19.0584	18.5273	16.8869	17.3383	17.1901	18.2279	18.1001	17.5602	18.4897	18.8142	18.6981	16.7809	16.5789	16.902
6.63242	2.39591	ANKRD45	Ankyrin repeat domain-containing protein 45	+	16.2902	0	15.0791	15.9163	15.4786	16.6241	16.6934	17.3051	17.221	16.8944	16.5105	18.9946	18.5914	19.1596	18.9025	18.4285	18.3207	19.3795	18.8519	18.657	14.4964	15.8249	15.0483	15.4077	16.7182	14.7262	15.7717	16.8404	16.0742	18.7265	17.8163	17.4363	19.1367	18.9785	18.3994	18.7237	19.023	18.2968
0.0655791	0.141088	ANKRD46	Ankyrin repeat domain-containing protein 46	+	1.65404	0.00312527	18.9165	18.6624	14.9821	18.4191	16.4222	14.9625	19.0929	18.3909	18.6779	19.2329	18.0456	14.88	18.3662	18.3285	14.9259	18.6523	18.6508	18.7144	18.391	17.9288	17.6554	18.3187	18.3905	18.2841	18.7476	18.6885	18.6217	19.0134	18.5312	17.634	18.867	18.6204	18.4361	18.3644	18.6997	17.877
1.04827	-0.344376	ANKRD49	Ankyrin repeat domain-containing protein 49	+	4.70401	1.57573e-06	16.8289	17.3089	16.7686	17.6564	16.977	17.6783	16.8098	16.5564	16.3088	16.7246	16.4755	17.0914	16.514	16.6744	16.0184	17.0099	16.8093	16.4761	15.3071	15.5835	15.5993	14.326	16.5894	17.1726	15.1984	16.3833	16.9182	17.4152	16.6586	16.4538	17.164	16.5365	16.6779	16.9576	17.1101	16.5259
2.38184	0.641591	ANKRD50	Ankyrin repeat domain-containing protein 50	+	5.88489	0	16.7441	17.1198	17.8758	17.3472	18.1259	18.0054	17.329	17.4951	17.1883	18.2538	17.3721	18.4313	18.5048	18.1615	18.2053	18.3085	18.011	17.7564	18.1376	17.9447	17.7372	19.0098	18.8225	18.1496	18.3312	18.2641	18.2528	18.9933	18.8944	18.3844	18.9395	18.7827	18.1673	18.3049	18.5456	17.6828
1.77874	0.23984	ANKS1A	Ankyrin repeat and SAM domain-containing protein 1A	+	1.41404	0.00579337	19.6553	19.4701	19.2243	19.3525	19.665	19.7719	19.7482	19.8126	19.6789	20.0449	19.7555	19.7613	19.8937	19.7488	20.0355	20.0434	19.7083	19.5459	19.4073	19.6144	19.6129	20.4768	19.8712	20.1506	19.5612	19.6161	19.5223	19.7132	19.673	19.498	19.592	19.5476	19.4051	19.5413	19.5514	19.1051
1.19275	0.361641	ANKZF1	Ankyrin repeat and zinc finger domain-containing protein 1	+	9.95469	0	18.665	18.8498	18.6833	18.4465	18.6068	19.3482	19.1851	19.0079	19.2542	19.6399	19.0208	19.1627	19.7665	19.2001	19.4696	19.7751	18.6563	18.6105	19.479	19.2171	19.0827	19.1344	19.2038	18.8559	18.8111	18.445	17.841	19.3426	18.6459	18.6566	19.2329	18.9415	18.7464	19.1992	18.6835	18.4894
0.0693902	0.122371	ANO10	Anoctamin-10;Anoctamin-10		0.184719	0.274589	18.21	18.3517	18.0647	17.1941	18.7976	17.9	17.4836	18.204	13.7645	17.6319	18.0104	14.6692	17.9382	18.2927	18.9515	17.7471	18.5732	17.2574	17.3161	17.7558	16.9544	12.2623	18.0516	16.6738	17.7995	18.2519	19.1021	17.1293	18.1633	17.7747	17.9304	15.4298	17.546	17.9123	17.9496	18.2866
7.05993	-2.63188	ANO6	Anoctamin-6	+	10.1783	0	18.8032	18.5553	18.4608	18.3911	18.6275	17.8998	17.6386	18.2967	17.693	16.2413	16.4014	14.1954	16.0142	15.6032	14.8961	15.102	15.998	16.2274	18.4559	17.0148	17.8609	15.4633	16.3891	15.6691	18.6571	18.9852	19.225	15.0429	15.5498	14.3657	15.0557	16.234	15.2115	14.7206	16.0657	16.2063
4.05667	1.26296	ANO8	Anoctamin-8	+	14.5669	0	16.8587	16.441	15.6731	15.254	16.2869	16.579	17.2113	16.6137	15.999	18.2422	17.7881	17.8557	17.2868	17.6687	17.3454	17.9229	16.9711	17.2024	18.3779	16.4019	15.5597	17.1337	17.0791	15.7539	17.231	17.4037	16.6873	18.9781	18.3606	17.932	18.5327	18.4131	18.1225	18.6225	18.6921	17.3704
0.782822	0.292176	ANOS1	Anosmin-1	+	13.0219	0	15.4907	15.4165	15.2619	15.7601	14.8958	14.6725	14.6815	15.542	14.8628	15.2923	14.9386	15.4641	15.0739	16.0102	14.8605	15.8371	15.8426	15.894	14.9274	14.455	15.2922	15.6807	15.904	13.7331	15.1574	15.7409	15.3114	15.8246	15.147	15.0462	14.7453	14.8749	15.2642	14.9572	15.8081	15.5061
0.548562	-0.101575	ANP32A	Acidic leucine-rich nuclear phosphoprotein 32 family member A;Acidic leucine-rich nuclear phosphoprotein 32 family member A	+	2.06779	0.0010531	24.816	24.8526	24.7797	24.771	24.7455	24.9596	24.6344	24.5998	24.8012	24.9823	24.7904	25.0264	24.6917	24.6001	24.6926	24.6143	24.4234	24.2243	24.157	24.0462	23.9662	24.371	24.1454	24.2471	24.8906	24.6657	24.7441	24.7095	24.5985	24.6108	24.8629	24.8858	24.6588	23.8164	23.9283	23.5045
0.0594271	-0.0185606	ANP32B	Acidic leucine-rich nuclear phosphoprotein 32 family member A;Acidic leucine-rich nuclear phosphoprotein 32 family member B	+	18.0366	0	23.6189	23.4875	23.5829	23.1342	23.3809	23.1257	23.1147	23.4653	23.0996	22.8242	23.5529	23.0899	23.2253	23.6471	23.3576	23.1622	23.4782	23.5053	22.8538	23.0023	23.0253	22.3227	22.8433	22.6939	22.2336	23.0025	22.9476	22.6715	22.9152	23.1186	22.6563	22.4414	23.021	22.7836	22.9142	23.1928
2.42498	0.363378	ANP32E	Acidic leucine-rich nuclear phosphoprotein 32 family member E;Acidic leucine-rich nuclear phosphoprotein 32 family member E	+	13.9048	0	23.778	24.0265	23.4397	23.8859	23.6775	23.9773	24.1051	23.2844	23.5709	24.1161	24.1858	23.9866	23.8731	24.4553	24.1068	24.1504	24.0281	24.1136	23.3551	23.5704	23.4975	23.5008	22.9101	23.3536	23.0482	23.3337	23.5811	23.8468	23.7611	24.1597	24.1473	23.7162	23.7619	23.8769	23.8624	23.4946
7.15826	-2.45442	ANPEP	Aminopeptidase N	+	10.053	0	17.9386	18.2387	18.1388	18.5143	18.5172	18.5313	18.0275	18.0609	17.6486	15.0568	15.6122	14.732	15.9461	16.4783	15.6828	15.4265	17.1401	15.4512	19.2229	19.6794	19.6317	15.7663	16.1046	15.1253	22.719	22.5993	22.6195	14.7785	15.3586	15.0945	15.6208	15.2946	13.1764	15.1802	16.0227	15.6576
2.06741	-0.572697	ANTXR1	Anthrax toxin receptor 1	+	3.92757	7.37191e-06	18.7223	18.3813	18.6645	18.305	18.8202	18.7864	18.0938	18.1976	17.6042	18.0463	17.8448	18.1078	18.017	18.3799	17.9004	17.0429	17.3151	17.7668	18.547	19.0092	18.7788	17.4194	18.0854	16.6948	17.9342	18.548	18.6132	18.2017	17.6833	17.0613	17.2177	16.3259	17.4249	16.7625	17.6436	17.3658
0.962005	-1.0001	ANTXR2	Isoform 4 of Anthrax toxin receptor 2	+	1.40179	0.00598694	17.6221	19.0214	18.1705	17.2446	17.8855	17.9477	17.1128	17.9921	18.3123	16.4069	17.431	14.5316	19.8358	17.0191	18.6643	15.8269	17.4431	15.1494	19.1058	18.5139	18.7512	19.8624	19.9447	19.4655	18.5685	18.8203	18.3963	18.8401	18.4892	16.8668	18.4303	18.9507	17.7527	15.0381	19.9421	15.6453
10.4329	-5.19257	ANXA1	Annexin A1	+	21.7731	0	21.8048	21.8966	21.8233	22.3276	22.3019	22.3872	22.4129	22.3117	22.4672	17.8316	16.7142	18.3581	17.4485	16.6721	17.5793	17.0146	15.1612	16.2203	22.9134	22.7749	22.7939	20.8709	20.6462	20.7927	23.2952	23.2488	23.1804	20.151	14.3081	13.6872	13.5026	14.2607	16.9053	16.3791	17.5823	16.7214
8.69889	-3.06479	ANXA11	Isoform B of Annexin A13;Annexin A11	+	23.0464	0	21.0906	20.9975	21.0945	21.5242	21.3943	21.3204	20.5465	20.7245	20.9159	18.3621	18.2788	18.6105	17.8105	17.5263	18.2778	17.9246	16.4634	18.7712	21.1019	21.1727	21.0711	21.0083	20.8837	20.9028	21.9632	21.8658	21.9118	17.4219	17.1351	17.4821	17.5892	17.5129	17.8399	17.3182	15.2692	17.1825
16.6969	-3.54547	ANXA2	Annexin A2	+	27.4024	0	24.982	24.9141	24.891	24.8749	24.8304	24.8895	24.5416	24.6874	24.5965	21.3345	21.5417	21.5351	21.1458	21.0755	20.9034	21.1838	21.4319	21.1465	24.0398	23.8758	23.86	24.011	23.9946	23.9881	25.1815	25.2385	25.2622	19.9733	20.2593	20.212	20.763	20.6955	20.6949	19.0709	19.8518	19.6482
8.35979	-5.43997	ANXA3	Annexin A3	+	6.56817	0	21.4065	21.1909	21.2618	21.5332	21.4705	21.5809	21.4903	21.5336	21.5818	19.023	16.1609	16.7052	15.0485	15.6631	17.0131	14.5456	15.3575	14.5731	21.1035	21.1735	20.9259	18.0233	18.3191	18.2161	22.0698	22.1932	22.1653	21.3197	18.6032	14.8501	13.8388	14.8648	14.4023	15.1731	17.1033	21.3832
9.74154	-4.27187	ANXA4	Annexin A4;Annexin A4	+	20.446	0	19.8871	19.9273	19.7959	20.188	20.4374	20.2538	18.9339	19.5524	19.0606	15.4081	15.9119	13.9842	15.5593	16.1958	16.4148	15.9636	14.934	15.2181	19.6472	20.1995	20.2307	18.9523	19.2289	19.2755	23.1164	23.3646	23.3049	15.234	16.3797	16.3429	15.1439	14.6766	16.7137	14.3842	15.5833	16.4814
9.29228	-0.8789	ANXA5	Annexin A5	+	28.1834	0	24.9512	24.8208	24.925	24.7737	24.9411	24.8114	24.5248	24.7438	24.5909	23.7782	24.0129	23.8963	23.7482	23.9242	23.9039	23.7566	24.0261	24.1263	24.9882	25.2466	25.2619	24.6689	24.8818	24.9437	25.2185	25.6325	25.6346	23.8052	23.988	23.9832	23.7708	23.7762	23.9756	23.8786	23.942	24.0374
15.4814	-2.99205	ANXA6	Annexin A6	+	35.5192	0	24.868	24.8738	24.8788	24.9186	25.1025	24.9003	24.5149	24.7733	24.5088	21.755	22.1343	21.8717	21.7717	22.0627	21.879	21.5441	21.6356	21.7565	25.0588	25.4036	25.3749	25.4766	25.7289	25.768	24.8756	25.1453	25.1477	21.9525	22.1739	22.1004	22.1459	22.1296	22.3371	21.7257	21.7271	21.8737
3.06289	-0.346082	ANXA7	Annexin A7	+	11.8973	0	21.0671	20.8948	21.049	20.7066	21.1463	20.72	20.6447	21.0313	20.6854	20.3896	20.775	20.4975	20.534	20.8035	20.4548	20.3949	20.6098	20.3714	20.5896	20.9798	20.9365	21.0871	21.5091	21.3959	21.191	21.3987	21.3772	20.8578	21.1092	21.04	20.9965	20.9728	21.1335	20.6146	20.7757	20.8853
1.37069	-0.103732	AP1B1	AP-2 complex subunit beta;Isoform C of AP-1 complex subunit beta-1;AP-1 complex subunit beta-1;AP-1 complex subunit beta-1	+	2.73351	0.000211974	21.6834	21.6201	21.6131	21.5548	21.5656	21.6185	21.5786	21.4789	21.5206	21.43	21.6708	21.3569	21.4066	21.4839	21.4067	21.3249	21.549	21.6712	21.1725	21.4467	21.3038	21.2312	21.3848	21.3211	21.5387	21.7321	21.7211	21.3462	21.5849	21.4975	21.6169	21.4698	21.6427	21.3581	21.3822	21.4896
0.255068	0.0524211	AP1G1	AP-1 complex subunit gamma-1	+	3.37465	4.02116e-05	20.8294	20.9745	20.9029	20.6639	20.7615	20.6177	20.3153	20.7487	20.4893	20.5893	20.8615	20.7967	20.6078	20.7635	20.531	20.6918	20.9483	20.9849	20.1724	20.394	20.4164	20.5327	20.7914	20.6715	20.6769	20.9746	20.8738	20.7687	20.9016	20.9773	20.8231	20.9672	21.0276	20.5421	20.5595	20.686
0.688136	-1.0252	AP1G2	AP-1 complex subunit gamma-like 2	+	1.9561	0.00142339	19.3628	19.2762	19.061	18.254	18.8137	15.6006	17.4582	18.6178	15.4886	14.9201	14.9497	17.9421	17.8073	15.7213	18.2241	15.0629	19.1362	18.9425	17.6114	18.2982	18.4348	18.471	18.8135	19.0029	19.0782	15.1351	19.6085	18.8015	19.22	19.279	19.2173	19.1483	19.4152	17.9276	17.9716	18.5971
0.227844	0.0464365	AP1M1	AP-1 complex subunit mu-1	+	4.76315	1.5851e-06	21.3881	21.0985	21.2227	21.4207	21.346	21.6554	21.0928	21.0612	21.1858	21.483	21.3488	21.4099	21.5736	21.3197	21.2395	21.3308	21.1331	21.0506	21.4808	21.1042	21.0794	21.2325	21.0521	20.9124	21.6741	21.3431	21.3904	21.7503	21.4925	21.4175	21.7012	21.6718	21.4241	21.5924	21.5184	21.2549
2.59215	0.547478	AP1S1	AP-1 complex subunit sigma-2;AP-1 complex subunit sigma-1A	+	10.0125	0	20.1668	19.7984	20.205	18.887	19.7256	19.8397	19.8659	20.0383	19.5015	20.2144	20.5142	20.0828	20.1098	20.4493	20.4315	20.019	20.6587	20.4758	19.9152	20.235	20.1081	19.4022	19.9351	20.0956	19.8113	20.1754	20.3523	20.4271	20.9123	20.9044	20.4332	20.6366	20.9038	20.777	20.7401	20.5864
4.17747	-0.899633	AP1S2	AP-1 complex subunit sigma-2;AP-1 complex subunit sigma-2	+	5.56968	0	20.2136	19.9615	19.8461	19.7938	20.2449	19.7576	19.6324	20.0666	19.3894	18.959	19.254	18.7013	18.4389	19.6121	18.7917	18.6697	18.7634	19.619	19.2183	19.3835	19.5567	19.207	19.9336	19.7939	19.7827	19.6805	19.8488	18.7098	19.5832	19.5382	18.4944	18.7021	18.3094	18.7469	18.4405	19.3124
0.835301	-0.0860477	AP2A1	AP-2 complex subunit alpha-2;AP-2 complex subunit alpha-1	+	21.4539	0	21.8879	21.9317	21.7912	21.7855	21.8209	21.7742	21.6893	21.7839	21.6261	21.6494	21.81	21.672	21.5424	21.5368	21.5494	21.8269	21.8828	21.8465	21.6613	21.909	21.8791	21.8353	22.0529	21.9774	21.8822	22.1947	22.1877	21.9703	22.1151	22.0444	21.9649	21.9558	22.0072	21.9666	21.8939	22.0212
0.46438	0.0625867	AP2A2	AP-2 complex subunit alpha-2;AP-2 complex subunit alpha-2	+	9.20117	0	21.5888	21.531	21.5265	21.8149	21.7179	21.8774	21.6612	21.3694	21.6784	21.9271	21.6652	21.8056	21.758	21.6208	21.6118	21.7006	21.6744	21.5651	21.5227	21.28	21.4348	21.5282	21.3671	21.3823	22.1238	22.0313	22.059	21.8418	21.6849	21.6757	22.1094	22.1301	21.8512	21.5734	21.7242	21.4527
0.241974	-0.0291392	AP2B1	AP-2 complex subunit beta;AP-2 complex subunit beta	+	10.2867	0	22.6993	22.6601	22.6582	22.5265	22.7488	22.7792	22.358	22.5107	22.5156	22.5375	22.6212	22.6233	22.5064	22.4931	22.5237	22.5678	22.6649	22.6564	22.3284	22.6745	22.7402	22.3281	22.62	22.6479	23.1091	23.0854	23.165	22.6809	22.8122	22.8121	22.8585	22.9039	22.9387	22.4525	22.4534	22.6563
1.4979	-0.132861	AP2M1	AP-2 complex subunit mu	+	15.5869	0	21.6903	21.5888	21.6696	21.4296	21.6144	21.4987	21.3527	21.5438	21.368	21.3376	21.5441	21.4057	21.1666	21.4157	21.2896	21.4648	21.4768	21.4591	21.4368	21.6132	21.6944	21.5008	21.7406	21.5761	21.8719	22.0072	22.0491	21.6302	21.654	21.7449	21.5093	21.6215	21.6773	21.4493	21.4632	21.5145
1.51678	-0.31054	AP2S1	AP-2 complex subunit sigma	+	8.76157	0	21.9015	21.6259	21.6889	21.7729	21.5758	21.3943	21.2307	21.0633	20.9468	21.1276	21.4664	21.4404	20.9371	21.2041	20.9236	21.3282	21.0029	20.975	21.314	21.22	20.9284	21.6845	21.5183	21.7495	22.4049	22.2547	22.2672	21.7335	21.7294	21.6552	21.9871	21.8401	21.8281	21.0397	21.2192	20.859
5.22641	-0.868702	AP3B1	AP-3 complex subunit beta-1;AP-3 complex subunit beta-1	+	15.9849	0	22.0617	22.1543	22.1454	21.845	22.181	21.6322	21.4907	22.0732	21.6849	21.0461	21.483	21.0046	20.7863	21.399	20.8711	20.55	21.2297	21.0801	21.6219	22.1054	22.029	21.0072	21.5697	21.7075	21.4066	21.8788	21.9371	20.4219	20.7931	20.964	19.9805	20.0966	20.7377	20.0881	20.3609	21.0763
4.20571	0.922388	AP3B2	AP-3 complex subunit beta-1;Isoform 3 of AP-3 complex subunit beta-2	+	28.0065	0	19.0892	18.529	19.0827	19.2889	18.8207	19.8091	19.1038	19.1577	19.3799	20.0989	20.3283	20.2261	19.881	19.744	19.2643	20.4025	20.3594	20.2581	18.47	19.0001	19.0218	19.7192	20.0774	19.9926	20.0942	20.6266	20.6418	20.8104	20.9954	20.9328	20.923	20.652	21.0012	20.6082	20.6332	20.8294
1.00468	-0.190559	AP3D1	AP-3 complex subunit delta-1	+	16.4535	0	21.459	21.4124	21.3966	20.9497	21.2963	21.1711	20.6409	21.2836	21.0334	21.0136	21.1345	20.9946	20.5514	20.9375	20.9826	20.9969	21.0865	21.2302	21.2354	21.4426	21.3872	21.1341	21.239	21.2411	21.6006	21.8477	21.7611	20.857	21.0995	21.1717	21.1092	21.0938	21.2026	21.0287	20.9155	21.0773
2.73722	-0.540942	AP3M1	AP-3 complex subunit mu-2;AP-3 complex subunit mu-1	+	8.78602	0	19.4636	19.1181	19.1722	19.4012	19.4938	19.5092	19.4718	19.2899	19.8015	18.9174	17.991	19.1869	18.7234	18.9343	18.7572	19.352	18.9417	19.049	19.4634	19.5997	19.4692	19.382	19.0192	19.0323	19.6527	19.327	19.7752	19.0304	19.0825	18.7893	18.9635	18.9615	18.8015	19.2621	19.0934	18.8605
0.101906	-0.0671461	AP3M2	AP-3 complex subunit mu-2;AP-3 complex subunit mu-2	+	2.34569	0.00053208	17.0023	18.1532	17.1289	17.7895	17.9922	18.7481	18.615	18.4264	18.8571	18.2172	17.8444	18.0303	18.1109	18.1294	18.3991	18.3429	17.5195	17.5145	18.6046	18.4896	18.2473	17.3273	18.2301	17.8216	19.0634	18.8253	17.9781	18.8732	17.8679	18.3378	18.7306	18.8983	18.0426	18.6356	18.5598	17.5675
5.61591	-0.475605	AP3S1	AP-3 complex subunit sigma-1	+	7.30897	0	20.9588	20.6925	20.7961	20.8394	20.7394	20.7486	20.5174	20.774	20.6173	20.1947	20.313	20.2072	19.9961	20.336	20.1748	20.3207	20.5689	20.2917	19.7094	20.475	20.6133	19.6849	20.2521	20.209	20.5778	20.9761	20.786	19.4251	20.0752	19.8355	19.7372	19.3914	19.8297	19.9679	19.8511	19.9826
0.13314	0.132161	AP4M1	AP-4 complex subunit mu-1		0.391494	0.123431	15.8188	15.2845	15.2558	17.0984	15.3764	16.613	16.4649	16.0589	17.3185	16.4652	16.3766	17.6026	16.5378	16.9306	16.6747	15.801	14.7991	15.2911	18.1149	16.5757	16.8883	16.5264	17.0016	16.4533	14.1401	15.4877	16.0126	16.148	16.781	17.0569	14.9606	15.8339	16.6729	16.8746	17.0366	16.272
2.8017	-0.810606	APAF1	Apoptotic protease-activating factor 1;Apoptotic protease-activating factor 1	+	10.4511	0	19.79	20.0089	19.7739	19.056	20.0735	19.3347	19.0105	19.9257	19.2697	18.658	19.3834	18.2799	18.9422	19.4088	18.4495	17.9601	18.8405	19.0251	18.8188	19.8887	19.5253	19.1165	20.303	20.0902	19.1568	19.8254	19.6603	17.2757	18.3046	18.4437	17.427	17.8705	18.7142	18.0116	18.3171	18.5235
1.2533	1.06655	APBA1	Amyloid-beta A4 precursor protein-binding family A member 1;Amyloid-beta A4 precursor protein-binding family A member 1	+	10.5161	0	15.3421	16.1996	15.7023	15.8623	15.4257	15.9178	16.0553	15.0543	14.6554	16.176	17.6111	15.232	14.8164	15.8284	16.2157	17.0971	17.1173	19.7199	15.0235	16.5355	15.0255	15.3316	18.492	17.0105	16.42	18.5261	18.2654	17.056	17.9637	18.1593	16.4293	17.09	18.2223	14.0666	15.5889	18.2047
0.310092	-0.210658	APBA2	Amyloid-beta A4 precursor protein-binding family A member 1;Amyloid-beta A4 precursor protein-binding family A member 2		0.189391	0.269028	18.1732	18.7911	19.1223	19.7729	18.8936	19.7058	20.0606	19.1629	19.5069	19.4882	18.6553	19.6221	20.003	18.9123	19.6507	18.5877	18.2166	18.1573	19.8327	19.4454	15.3917	19.8565	19.4776	19.4872	15.261	18.7996	18.6808	19.1999	19.024	18.1329	19.2053	19.1753	18.173	19.2215	18.5552	18.0919
8.40876	1.2007	APBB1	Amyloid-beta A4 precursor protein-binding family B member 1	+	21.1548	0	17.8843	18.1486	18.1062	18.1255	17.9997	18.3611	18.6604	18.1464	18.6053	19.6638	19.1931	19.352	19.329	19.2043	19.4935	19.617	19.4383	19.5528	17.8069	17.4542	17.7681	16.2822	16.449	16.8284	17.3636	17.9488	16.9201	19.4629	19.3817	19.1786	19.7588	19.6295	19.2751	19.6811	19.5624	19.3211
2.26943	0.957296	APC	Adenomatous polyposis coli protein 2;Adenomatous polyposis coli protein	+	6.0418	0	16.4816	15.8599	14.9889	17.0655	16.6948	16.9911	16.4433	16.4666	16.5952	17.9157	16.941	17.3984	18.3808	17.3119	17.1334	17.7737	17.1571	16.1907	17.9943	16.2913	16.5	17.947	17.2324	16.7622	18.1719	17.1172	16.9064	18.4256	17.7654	17.4552	18.0858	18.1897	17.7696	18.415	18.596	17.2376
0.0762749	0.0799566	APCDD1	Protein APCDD1		0.135913	0.343987	15.135	14.7575	15.0198	15.7961	16.7617	14.639	13.9025	15.8381	15.2782	15.5916	16.8541	15.9294	15.1822	14.1357	14.3793	15.346	15.5534	14.8756	15.5953	15.3808	15.4517	15.5804	16.4819	16.2848	14.0718	17.1493	16.033	16.0708	15.4652	16.3799	15.2398	15.0534	15.2261	14.9982	16.1653	14.7689
0.900799	-0.0602784	APEH	Acylamino-acid-releasing enzyme	+	27.81	0	22.4551	22.5071	22.4139	22.3679	22.4837	22.3803	22.2687	22.292	22.3454	22.2996	22.4576	22.4117	22.2589	22.2947	22.2279	22.3697	22.3693	22.2822	22.2939	22.204	22.1625	22.1262	22.1152	22.1203	22.4769	22.615	22.6068	22.1805	22.1783	22.0833	22.3089	22.2707	22.1622	22.1363	22.0531	22.0793
0.151592	0.028415	APEX1	DNA-(apurinic or apyrimidinic site) endonuclease	+	2.11494	0.000929716	23.2186	23.1778	23.4099	23.1573	23.0801	22.7781	23.2291	23.0974	23.1705	23.3103	23.1832	23.0835	23.413	23.2616	23.1764	23.0737	23.1528	22.9199	23.1838	23.2134	23.2704	23.1779	23.1213	23.1061	23.2306	23.2014	23.182	23.6576	23.5289	23.5522	23.4557	23.483	23.4352	23.3193	23.3419	23.1872
4.92454	0.33132	API5	Isoform 2 of Apoptosis inhibitor 5;Isoform 2 of Apoptosis inhibitor 5;Isoform 6 of Apoptosis inhibitor 5	+	20.6972	0	23.6406	23.6522	23.672	23.5019	23.5738	23.414	23.3898	23.6331	23.3614	23.7392	23.9081	23.8464	23.7245	23.8879	23.8698	23.832	23.9726	24.0402	22.9389	23.2022	23.2371	22.718	22.9916	23.0309	23.1331	23.4423	23.4615	23.4784	23.7276	23.7171	23.4679	23.4626	23.6124	23.5063	23.427	23.6561
0.582793	-0.185936	APIP	Methylthioribulose-1-phosphate dehydratase	+	9.90355	0	18.8565	19.456	19.7265	19.3691	19.814	19.2306	18.9529	19.2216	19.1078	19.2331	19.4584	18.7779	18.9475	19.5043	19.6688	18.7776	18.9039	18.79	19.4493	19.5609	19.7835	19.9501	19.53	19.5446	19.6311	19.7344	19.9404	19.4748	19.1576	19.6237	19.2293	19.5215	19.7743	19.4698	19.3408	19.6483
0.235278	0.220452	APLP1	Amyloid-like protein 1	+	2.62217	0.000265208	17.5885	16.7207	16.7168	16.3876	17.8478	16.6226	16.5862	16.0021	15.1494	16.0925	17.1403	15.3822	17.1968	17.4967	16.7456	16.0099	18.1175	17.4241	14.1115	16.0739	14.4637	13.9458	15.7623	15.849	16.0259	17.7236	17.9927	14.9667	16.9322	16.0343	14.0626	14.9938	16.8046	14.8028	15.8253	16.9503
0.120011	0.10577	APLP2	Amyloid-beta precursor protein;Amyloid-like protein 2	+	13.4363	0	18.2613	18.6702	18.7566	17.7903	18.5726	18.4008	18.0746	18.7882	15.8742	18.4566	18.5755	17.1737	17.9162	18.5916	18.3714	18.1745	18.4321	18.4491	17.8527	18.684	19.4983	18.8658	19.0903	18.748	18.845	19.2562	19.4311	18.3107	18.8351	18.5179	18.0249	18.0073	18.6933	18.4443	18.3753	18.1514
1.39892	0.159221	APMAP	Adipocyte plasma membrane-associated protein	+	17.5257	0	23.2682	23.2555	23.1561	23.0743	23.1137	23.0299	23.0437	23.3101	22.9072	23.1726	23.4943	23.3601	22.9789	23.4104	23.231	23.1379	23.3679	23.4386	22.7645	23.0775	22.9801	23.0744	23.2635	23.3186	23.1104	23.4356	23.4864	23.3871	23.6686	23.726	23.5796	23.4161	23.5888	23.3166	23.4348	23.5446
0.321602	-0.142192	APOA1	Apolipoprotein A-I		0.13413	0.347038	20.0317	18.9017	19.2701	19.9518	19.5114	19.315	19.733	19.4384	19.0075	19.1427	19.5667	19.4877	19.475	19.0038	18.5179	19.0104	19.8036	19.8731	18.2742	18.7412	18.8936	19.7466	17.7275	19.186	21.61	21.3653	21.4504	19.5231	18.6956	19.0217	19.5276	19.6415	18.9627	19.9744	19.436	19.836
0.3589	-0.765524	APOA4	Apolipoprotein A-IV		0.489558	0.0882859	15.5338	19.7076	19.1515	16.0799	18.528	19.0709	15.7239	19.6805	19.2995	19.1396	19.036	15.2927	19.3728	14.5492	19.5649	15.8854	18.8555	14.1898	20.1115	19.9134	13.8989	15.9407	19.9862	16.0047	19.5118	20.3333	19.756	19.2796	15.5982	19.4102	19.0272	19.263	19.3852	15.2477	16.336	19.0299
1.15774	0.678635	APOBEC3F	DNA dC->dU-editing enzyme APOBEC-3F	+	1.03766	0.016627	15.5922	15.4322	14.0254	14.2156	15.9629	15.7566	14.0032	14.0421	15.6189	15.3626	15.5046	16.2537	15.1477	16.4866	16.3416	15.1004	14.8287	15.731	15.6065	15.9409	15.49	14.9669	13.1384	15.2061	15.3597	14.9175	13.442	16.2296	14.7618	15.3434	15.6654	15.7105	16.3624	16.3274	16.2083	15.4807
0.301205	-0.21321	APOC3	Apolipoprotein C-III	+	7.2567	0	18.17	18.068	18.213	18.803	17.9677	18.6343	19.3568	18.7165	19.8063	18.7647	18.0357	18.7702	19.2496	18.2726	19.1321	18.7579	17.5654	17.2685	19.281	18.7351	18.995	19.9455	19.1951	19.4152	19.1137	17.9134	18.2476	20.1094	18.8901	19.0252	19.6126	19.7865	18.5584	19.907	19.8359	18.4178
7.58661	-2.88807	APOE	Apolipoprotein E	+	29.3007	0	21.6283	21.7548	21.6676	21.7209	21.4246	21.689	21.8134	21.5364	21.8302	19.321	19.0734	19.3304	19.6884	19.4452	19.1698	17.8988	17.4572	17.6883	22.0432	21.8641	21.8928	21.6496	21.4666	21.4316	22.2192	21.9184	21.927	17.0141	17.083	16.6333	18.0564	18.115	17.5399	18.9961	19.244	19.0081
0.162311	0.153884	APOL2	Apolipoprotein L2	+	6.31246	0	17.7352	17.3776	17.0867	17.7051	16.6465	16.6898	18.1932	16.3705	14.9799	16.7148	16.6437	17.6994	18.1046	16.8068	17.6099	17.4923	16.3523	16.7458	18.3072	17.842	18.1908	18.0916	17.5315	17.0171	18.998	19.1242	18.9398	16.9482	17.2333	15.6161	16.9182	17.7272	17.0096	17.3481	17.9118	17.3426
0.599409	0.175762	APOO	MICOS complex subunit MIC26		0.589702	0.0637155	21.1338	21.1014	20.8428	21.4694	21.0653	21.626	21.3534	20.8473	21.4782	21.601	21.0866	21.62	21.5406	21.2053	21.7909	21.7134	21.1596	20.7823	21.2798	20.6147	20.7507	21.4046	20.9289	20.9773	21.6798	20.8224	21.0379	21.8027	21.0355	21.1519	21.7702	21.833	21.043	21.762	21.7298	21.0311
2.79171	-0.513568	APOOL	MICOS complex subunit MIC27	+	18.3881	0	19.3817	19.3321	19.1549	20.0982	19.5315	19.3688	19.3243	19.0944	19.1535	19.2823	18.6688	18.728	19.2777	18.8008	19.0885	18.7012	18.6978	18.5721	20.3246	20.2423	20.0858	20.3723	20.454	20.1313	20.5915	20.3935	20.2594	19.7823	19.5887	19.3884	19.8396	19.5494	19.4934	19.573	19.2871	18.9494
0.735907	-0.125419	APP	Isoform L-APP677 of Amyloid-beta precursor protein;Amyloid-beta precursor protein;Amyloid-beta precursor protein;Amyloid-beta precursor protein	+	21.9461	0	19.7074	19.3772	19.5281	19.7289	19.6172	19.186	19.4534	19.3929	19.2939	19.2347	19.481	19.1109	19.2887	19.2397	19.1932	19.7625	19.3837	19.4618	19.8666	19.7322	19.6919	19.9064	19.58	19.3698	20.3777	20.5193	20.6043	19.7406	19.5921	19.6226	19.6096	19.5145	19.4604	19.6393	19.4804	19.3534
0.553072	-0.100333	APPL1	DCC-interacting protein 13-beta;DCC-interacting protein 13-alpha	+	7.24617	0	20.5665	20.5982	20.523	20.9872	20.7804	20.9556	20.5368	20.5613	20.5414	20.8475	20.5146	20.6418	20.7683	20.5437	20.5907	20.6673	20.3411	20.2325	20.9029	20.7785	20.7656	21.1605	21.0859	20.9255	21.1894	21.1719	21.1882	20.9422	20.9955	20.9527	21.1323	21.2038	21.0243	21.0327	20.9268	20.763
1.00446	0.178701	APPL2	DCC-interacting protein 13-beta;DCC-interacting protein 13-beta	+	6.9063	0	19.1421	19.1066	19.4752	19.5695	19.8206	19.5445	19.2494	19.414	19.0797	19.7116	19.7603	19.4541	19.5306	19.8209	19.4577	19.2755	19.5285	19.4706	18.3086	18.592	18.6233	18.0155	18.3955	17.7946	19.1603	19.7161	19.4375	18.9775	19.5998	19.4462	18.9789	19.2931	19.6387	19.2746	19.1728	19.5946
4.2042	-0.414962	APRT	Adenine phosphoribosyltransferase	+	8.98552	0	22.2204	22.5097	22.4532	22.1573	22.1504	22.3304	22.0174	22.1344	22.2123	21.8876	22.0386	22.0126	21.5236	21.8564	21.6792	21.6792	21.8777	21.8961	21.989	22.3253	22.3881	21.9797	22.2179	22.4804	22.3342	22.5642	22.5649	21.7343	21.8989	21.9216	21.9367	21.8673	21.9608	21.9325	21.845	22.0941
12.3791	-5.6034	AQP1	Aquaporin-1	+	33.4046	0	21.2166	21.315	21.3656	22.144	21.3897	21.9501	20.3584	20.2767	20.5418	15.8844	15.1138	15.7702	15.2247	15.5198	14.8492	16.1833	15.5714	16.0103	19.7688	20.6197	20.7645	19.4921	19.3922	19.4239	22.1775	21.6493	21.7195	16.3857	15.3406	14.281	14.7973	15.1791	15.5072	15.3467	14.736	15.5573
0.197646	0.0424052	AQR	RNA helicase aquarius;RNA helicase aquarius	+	6.88209	0	20.248	20.3548	20.175	19.9548	20.3337	19.8617	20.2955	20.3976	20.3548	20.1931	20.4561	20.1825	20.2784	20.4895	20.4999	19.9958	20.1453	20.1171	19.6927	20.2025	20.2913	20.0033	20.4452	20.3125	19.6397	20.1824	20.1163	20.2601	20.5702	20.4857	20.2928	20.2677	20.4676	20.2909	20.4672	20.4876
0.848958	-0.81322	ARAF	RAF proto-oncogene serine/threonine-protein kinase;RAF proto-oncogene serine/threonine-protein kinase;Serine/threonine-protein kinase A-Raf	+	3.61035	1.87118e-05	17.8994	17.313	17.6553	15.8415	17.825	16.9679	15.0567	17.7263	16.4	13.8651	16.6731	15.1886	16.6182	17.0352	17.0212	14.7854	17.3058	16.8739	15.7549	17.3004	17.1385	16.097	18.4038	17.3726	16.1119	15.9657	16.2976	14.5246	17.2378	17.0503	14.9891	15.2531	17.3363	15.1431	13.4348	16.7544
5.30532	-3.00001	ARAP1	Arf-GAP with Rho-GAP domain, ANK repeat and PH domain-containing protein 1	+	13.1099	0	18.9401	19.0899	18.8536	19.0639	19.4858	19.2991	18.0868	18.3901	17.9716	16.6378	14.269	16.3361	14.2157	17.0751	14.5713	15.2028	16.6312	17.2419	18.5614	18.7681	18.6871	18.8638	17.7878	17.93	18.986	19.7449	19.7106	16.6154	14.4848	14.5143	16.3265	14.3136	14.1721	17.2413	15.5873	16.214
3.87508	-2.03411	ARAP3	Arf-GAP with Rho-GAP domain, ANK repeat and PH domain-containing protein 3	+	4.99924	8.08571e-07	16.2659	17.9025	16.6226	17.7328	18.0264	17.9542	16.5211	17.3028	16.4302	16.9685	15.9388	14.9265	13.5577	15.1463	15.61	14.785	15.2586	14.2602	14.5215	16.6888	17.0048	15.0358	15.4358	15.4978	17.5395	18.1804	17.3633	13.7365	16.1681	15.566	15.0264	16.209	14.6968	14.7993	18.1723	16.3174
11.4968	-0.761197	ARCN1	Coatomer subunit delta	+	22.6778	0	22.5949	22.5623	22.5599	22.6151	22.6753	22.7229	22.4398	22.5563	22.592	21.91	21.8732	21.9231	21.8028	21.8355	21.9061	21.8447	21.6317	21.7406	22.2836	22.4051	22.4639	22.2702	22.3641	22.3567	22.6458	22.811	22.801	21.9668	21.8962	21.9293	21.8291	21.8748	21.7921	21.8963	21.7278	21.745
6.08131	-0.580416	ARF4	ADP-ribosylation factor 4;ADP-ribosylation factor 4	+	16.7255	0	24.8375	24.6852	24.8261	24.758	24.7603	24.59	24.5443	24.8435	24.8022	24.2296	24.4834	24.3487	24.0622	24.1446	24.2327	24.103	24.0058	23.8132	25.3054	25.242	25.1481	24.9708	24.9493	24.8616	25.1939	25.0489	25.2602	25.0579	25.021	25.0734	25.039	24.7146	24.8866	24.7539	24.8031	24.6013
2.46133	0.168063	ARF5	ADP-ribosylation factor 4;ADP-ribosylation factor 5	+	9.37352	0	21.9824	21.848	22.0639	22.0422	21.9602	22.108	21.9747	21.9942	22.0965	22.3106	22.2259	22.2633	22.0428	22.0886	22.2505	22.3278	22.0447	22.0285	21.5554	21.3942	21.4228	21.4882	21.3	21.2475	22.4311	22.31	22.2994	22.5117	22.311	22.3531	22.5454	22.5147	22.319	22.3812	22.3949	22.0919
0.239186	0.138287	ARF6	ADP-ribosylation factor 6	+	12.4298	0	21.275	20.078	20.7245	20.8582	20.381	20.5785	20.548	20.5524	19.3749	20.125	20.7499	19.7101	21.5104	20.7057	20.663	20.8877	20.5182	20.7455	21.8459	21.4012	21.5438	21.6256	20.7492	20.4708	21.9646	21.8326	21.8424	21.5765	21.5184	21.5555	21.938	21.8463	21.5592	21.5527	21.1822	21.3478
2.69367	-0.461345	ARFGAP1	ADP-ribosylation factor GTPase-activating protein 1	+	5.98204	0	20.9925	21.0505	20.8568	21.5688	21.2734	21.6328	21.5367	21.1374	21.3008	21.0328	20.6808	20.6016	21.1243	20.6414	20.7489	21.1849	20.7495	20.4335	21.2358	21.0697	21.0224	21.3238	20.7329	20.8134	21.2774	21.231	21.2931	20.9832	20.5793	20.5757	21.1366	20.8542	20.4201	20.9057	20.7656	20.51
1.71925	-0.178414	ARFGAP2	ADP-ribosylation factor GTPase-activating protein 2;ADP-ribosylation factor GTPase-activating protein 2	+	5.55151	0	22.365	22.4732	22.3585	22.2915	22.4043	22.1952	22.2815	22.4304	22.083	22.1023	22.2047	21.9493	22.0104	22.2371	21.9169	22.2086	22.4397	22.2079	21.9713	22.0177	21.8493	22.2506	22.2889	22.2718	22.183	22.3552	22.2828	21.8315	21.952	21.8956	21.995	21.8138	22.0074	21.7552	21.7668	21.9706
3.39778	-0.416698	ARFGAP3	ADP-ribosylation factor GTPase-activating protein 2;ADP-ribosylation factor GTPase-activating protein 3	+	4.02295	6.68524e-06	19.7951	20.0361	19.9772	19.7832	20.1521	19.9317	19.653	19.9595	19.5789	19.4463	19.7262	19.4259	19.5171	19.7805	19.4654	19.1387	19.191	19.4253	19.9285	20.2284	20.1988	19.2271	19.5521	19.5482	20.0666	20.407	20.3208	19.6247	19.8077	19.9435	19.5999	19.4858	19.5891	19.4212	19.5934	19.8145
0.0816365	-0.0308022	ARFGEF1	Brefeldin A-inhibited guanine nucleotide-exchange protein 2;Brefeldin A-inhibited guanine nucleotide-exchange protein 1	+	3.0343	9.40288e-05	18.5036	18.7114	18.6362	18.5225	18.8317	18.9708	17.8295	18.7107	18.7516	18.8778	18.6707	18.6842	18.8165	18.4856	18.6616	18.6865	18.2212	18.0869	18.3796	18.2529	18.1671	18.3929	18.4912	17.9694	19.1818	18.3134	18.8456	18.9031	18.6903	18.394	18.929	18.5652	18.6607	18.7058	18.8298	18.0696
0.115144	-0.149792	ARFGEF2	Brefeldin A-inhibited guanine nucleotide-exchange protein 2;Brefeldin A-inhibited guanine nucleotide-exchange protein 2	+	4.47491	1.54291e-06	16.5774	16.3453	17.5115	16.5044	17.3629	17.9354	17.3644	17.2296	16.4165	16.9751	15.6389	18.3452	16.0108	17.1578	17.411	15.6818	15.2785	19.4	17.678	16.9874	17.1457	17.1469	17.4048	16.8132	18.2178	17.5663	17.118	16.1586	17.4373	17.3769	17.2267	15.9044	14.796	16.39	15.3609	16.0032
0.0615759	0.0593876	ARFGEF3	Brefeldin A-inhibited guanine nucleotide-exchange protein 3	+	7.31364	0	15.8636	15.7364	15.2819	15.4702	15.0288	15.5616	14.5301	16.6562	13.9186	16.0018	15.4022	15.2543	15.647	15.085	16.5519	14.0271	15.5271	15.0855	15.6249	15.8319	15.3825	17.5346	16.2264	17.054	18.0296	17.6491	17.5778	17.4329	17.2014	17.0003	16.6565	17.4269	16.4472	15.1601	14.3325	15.7167
2.94658	-0.328354	ARFIP1	Arfaptin-1;Isoform A of Arfaptin-1;Arfaptin-1	+	9.05661	0	20.0004	19.9002	19.7696	19.6693	19.6973	19.374	19.728	19.9596	19.659	19.5283	19.5868	19.3023	19.3517	19.6075	19.5211	19.128	19.4784	19.2981	19.5824	19.5391	19.3936	19.6776	19.5467	19.5641	19.3204	19.8217	19.9934	19.1217	19.4608	19.3115	19.4933	19.4396	19.2675	19.4399	19.7081	19.5058
0.0404591	0.015241	ARFIP2	Arfaptin-2	+	6.51007	0	18.6414	19.1881	18.8743	18.687	19.3628	18.5455	18.9272	19.3218	18.6992	18.6907	19.2114	18.7856	18.9559	19.3547	18.8151	18.6833	19.2019	18.6857	18.5212	19.126	19.1929	19.14	19.183	18.9983	18.9147	18.9522	18.9912	19.3914	19.5871	19.6206	19.3359	19.2087	19.2371	19.0279	18.9012	18.9998
7.60278	1.11299	ARG2	Arginase-2, mitochondrial	+	16.9103	0	19.2774	19.4602	19.1851	19.9559	19.6332	19.8748	19.7021	19.4436	19.7736	20.6922	20.5235	20.9165	20.8951	20.6101	20.5283	20.9959	20.7339	20.4274	21.0765	20.5163	20.6979	20.1252	19.5041	19.6851	20.2801	20.2106	20.3022	20.7314	20.5117	20.6515	20.9591	20.9214	20.6797	20.3086	20.3718	19.9766
1.1209	0.17478	ARGLU1	Arginine and glutamate-rich protein 1	+	5.87861	0	21.5789	21.7164	21.5494	21.1698	21.3296	21.394	20.9697	21.5942	21.3961	21.4919	21.7542	21.6182	21.2761	21.6901	21.6537	21.474	21.6973	21.6155	20.9498	21.3234	21.0744	20.7983	20.8328	21.1007	21.1148	21.3523	21.3268	21.5119	21.6055	21.648	21.3607	21.0647	21.4595	21.5793	21.3879	21.5949
7.2781	-1.03124	ARHGAP1	Rho GTPase-activating protein 1	+	24.8624	0	22.1267	22.1171	22.2786	21.8934	22.2142	22.2809	21.4514	21.9056	21.9327	21.2873	21.2311	20.9808	20.6629	20.9249	20.9471	21.0926	20.8878	20.9049	22.1729	21.9806	22.1965	21.9857	21.9902	22.0647	22.1265	22.4086	22.4966	21.1769	21.3402	21.4212	21.1393	21.3345	21.4077	21.1203	21.0863	21.2544
2.85032	0.57149	ARHGAP12	Rho GTPase-activating protein 12	+	12.5954	0	17.6393	17.4181	17.6996	17.3806	18.0872	18.4105	17.7046	17.9827	17.1493	18.309	18.7612	18.4538	18.1249	18.3572	18.072	18.188	18.174	18.1751	17.7855	17.6799	17.4385	17.7218	18.4905	17.8443	17.2127	18.063	17.6685	18.1758	18.646	18.5292	17.9198	17.828	18.2754	17.9436	18.3071	18.5239
7.73515	-1.22075	ARHGAP17	Rho GTPase-activating protein 17	+	20.3964	0	20.5012	20.3333	20.436	20.446	20.7193	20.191	20.6996	20.6415	20.3213	18.9028	19.6515	18.761	19.2758	19.5328	19.5844	19.0795	19.3103	19.2044	19.7995	20.2064	20.1612	19.4561	20.0622	19.6753	20.0332	20.2603	20.3462	18.1344	18.9781	19.0734	18.2541	18.3276	19.1495	17.8596	18.4959	19.0557
4.81439	-2.44056	ARHGAP18	Rho GTPase-activating protein 18	+	9.58966	0	17.2574	16.9639	16.8298	19.1617	18.6079	17.8718	18.1707	17.4486	17.967	15.314	15.5143	14.9081	17.2817	14.6378	14.8125	16.3126	14.3012	15.2316	17.5431	16.9306	16.2294	17.3175	16.2701	14.9507	19.3235	18.5817	18.4846	15.1449	15.7859	15.2225	16.0797	16.1524	14.4207	16.6088	16.0131	14.0686
6.43088	1.11454	ARHGAP21	Rho GTPase-activating protein 21	+	18.2403	0	18.0379	17.8616	18.0552	18.3053	17.7001	18.6165	18.5913	18.0096	18.5913	19.3836	19.0418	19.4651	19.4931	19.0723	19.2074	19.7038	19.2342	19.1983	17.922	17.9292	18.12	18.494	18.2838	17.8847	19.3522	18.6205	18.6996	20.3464	20.0658	19.9393	20.4651	20.3289	20.0982	19.7499	19.9602	19.5519
0.196302	0.17801	ARHGAP23	Rho GTPase-activating protein 23	+	7.28515	0	15.6369	15.8876	14.1423	15.3592	16.9642	16.6579	14.6489	15.5542	15.6314	15.6419	15.9267	16.0943	14.5517	15.9281	15.0635	16.9719	15.9971	15.9096	16.1406	15.7185	15.7362	17.106	16.7678	16.5065	16.7565	16.0422	15.8186	17.0526	17.5618	16.8503	17.0765	17.9763	17.2847	17.3371	16.7722	16.5079
0.301301	-0.209931	ARHGAP26	Rho GTPase-activating protein 26		0.303782	0.169555	15.3645	15.4407	15.5858	14.8682	15.8211	14.7961	15.5153	15.3587	14.9146	15.3889	14.5558	13.8472	14.873	13.9611	15.736	15.9391	15.279	16.1954	16.836	14.7201	15.1958	15.149	16.2651	14.1312	15.4261	15.716	15.2042	16.2139	13.9095	14.5338	14.873	14.6294	15.849	14.3778	13.9321	15.4271
10.1119	-4.08844	ARHGAP28	Isoform 2 of Rho GTPase-activating protein 28	+	19.9491	0	19.613	19.3697	19.3067	19.7747	19.9629	19.5998	19.302	19.6627	18.8881	16.6022	15.9054	15.5618	14.0419	15.5466	14.5613	15.5055	15.8193	15.1399	17.4201	17.8806	17.6897	18.1343	18.2	17.8599	18.6411	19.0726	18.9922	15.1416	15.884	15.1104	14.0868	14.8288	14.758	14.7173	15.9695	14.5972
0.76656	0.325495	ARHGAP32	Rho GTPase-activating protein 32;Rho GTPase-activating protein 32	+	6.03243	0	16.5056	16.5834	17.3479	17.3345	16.6322	17.5106	17.0001	17.2615	16.7456	18.0399	17.3634	16.8007	16.9457	17.9964	17.1311	16.4061	17.3196	17.8476	15.1214	17.1981	16.4613	15.6072	17.274	17.8459	18.1433	17.3293	17.5303	18.0347	18.1287	17.8811	17.6198	17.6243	17.6961	17.6882	17.0652	17.5233
4.0498	1.2404	ARHGAP33	Rho GTPase-activating protein 32;Rho GTPase-activating protein 33	+	11.4978	0	15.6557	17.7431	17.5505	16.8387	17.6677	17.2548	17.0619	17.2773	16.9869	18.9138	18.3944	18.6298	18.6257	17.7872	18.2637	18.1664	18.408	18.0111	17.0719	17.1528	17.3407	17.9281	18.2993	17.9884	18.4276	18.2496	18.0981	19.0269	18.7503	18.5725	19.2895	19.5292	18.9104	18.8606	18.3784	18.4979
2.05375	0.414218	ARHGAP35	Rho GTPase-activating protein 35	+	14.8575	0	20.3481	20.3068	20.4119	19.5904	20.4752	19.8608	19.9439	20.4858	19.9075	20.4555	20.9226	20.4625	20.1496	20.6519	20.5705	20.2634	20.8866	20.6958	19.4384	19.8455	19.7385	19.9211	20.2847	20.2623	20.0526	20.6363	20.6587	20.5433	21.072	20.9649	20.7943	20.648	21.0688	20.4434	20.5928	20.7985
0.0578521	0.0698313	ARHGAP39	Rho GTPase-activating protein 39	+	1.35635	0.00674767	16.4842	14.8327	16.0081	16.1123	14.9694	15.905	16.0862	15.6632	15.3956	17.1489	15.7459	16.1367	15.564	15.3341	17.4411	16.0767	13.3212	15.3167	14.3057	15.2301	15.8622	17.7212	16.7629	14.4038	15.471	15.5874	16.081	16.8222	16.7963	15.4382	14.9404	15.2817	15.8868	13.958	16.4686	15.6932
3.53379	-1.3057	ARHGAP42	Rho GTPase-activating protein 42	+	6.35433	0	16.5133	16.5196	16.3746	17.2895	17.3547	17.4853	16.5099	17.0719	16.5903	14.8419	15.6394	16.9988	15.1725	15.7388	15.4386	16.2081	15.3643	14.5554	17.5495	16.641	16.4986	16.2484	16.2918	15.7875	16.1377	16.5659	15.6181	15.9412	15.4504	15.0334	14.636	16.1385	15.3909	15.8273	14.9411	14.2827
0.524345	0.0865409	ARHGAP5	Rho GTPase-activating protein 5	+	9.75734	0	19.9396	20.1871	20.1374	20.0325	20.2819	19.9583	20.2017	20.1141	19.6329	20.2704	20.2647	20.245	20.1601	19.9993	20.0734	20.1103	20.2793	19.8618	20.5623	20.3473	20.299	20.4734	19.9961	19.8418	20.5144	20.3657	20.4564	20.2639	20.2623	20.0449	20.2993	20.5525	20.1979	20.1418	20.3271	20.5153
7.61487	-0.653132	ARHGDIA	Rho GDP-dissociation inhibitor 1	+	7.8261	0	24.0734	23.8771	23.9975	24.0451	24.0438	23.9585	23.733	23.8655	23.8686	23.4061	23.4044	23.5028	23.034	23.1974	23.3036	23.2977	23.0695	23.3691	23.8893	23.9875	23.9583	23.7322	23.8683	23.948	24.3003	24.3621	24.4081	23.6675	23.7695	23.8681	23.697	23.7864	23.767	23.1725	23.3389	23.3995
4.83489	-3.87012	ARHGDIB	Rho GDP-dissociation inhibitor 2	+	16.0948	0	20.1462	19.8407	20.1079	21.0291	20.78	20.95	17.8564	17.5125	17.7428	15.7424	16.7608	16.7938	17.1388	16.5731	14.9644	14.9429	14.7066	13.5116	19.1223	18.7807	18.6583	17.2116	17.4235	17.0586	18.5049	19.033	18.9539	15.6738	15.6456	14.817	15.1642	15.4241	13.6676	14.7877	15.0784	13.5336
8.22014	-1.13329	ARHGEF1	Isoform 3 of Rho guanine nucleotide exchange factor 1	+	9.62363	0	20.5359	20.4557	20.5791	20.9065	20.705	20.8791	20.5139	20.7256	20.3598	19.799	19.5112	19.3386	19.5961	19.5064	19.9048	19.2131	19.2257	19.3662	20.1346	20.4034	20.112	20.3111	20.3123	20.2745	20.8985	20.7323	20.6257	19.8878	19.5677	19.655	19.8498	19.8356	18.7954	18.5979	19.023	19.0419
2.94704	-1.60944	ARHGEF10	Rho guanine nucleotide exchange factor 10;Rho guanine nucleotide exchange factor 10	+	3.88364	8.08229e-06	17.4929	17.7378	17.5902	18.1225	17.7919	18.4516	16.0999	17.1986	18.6237	17.0668	16.6544	15.4747	15.3473	16.9715	16.4922	14.3581	15.3229	16.9362	14.6292	17.3377	15.371	17.0371	17.1337	16.2542	17.5237	18.1978	16.8077	15.6514	14.1179	16.5269	14.5463	15.4949	15.7331	14.6878	14.0868	14.8359
0.00760193	0.00546816	ARHGEF10L	Rho guanine nucleotide exchange factor 10;Rho guanine nucleotide exchange factor 10-like protein	+	5.54648	0	17.9044	17.1166	16.0644	16.9059	17.2836	17.4051	16.1131	17.2707	17.4095	17.8632	17.4746	17.4119	16.8731	16.789	16.9018	16.5368	16.8235	16.8486	17.4695	14.7385	14.8687	16.969	16.4411	16.7932	17.9008	17.2765	17.8134	15.9787	15.5388	13.6962	14.3852	15.4178	15.0943	15.2107	16.4106	16.0948
0.246965	0.100007	ARHGEF11	Isoform 2 of Rho guanine nucleotide exchange factor 11		0.451441	0.100368	18.0679	17.8784	17.9235	18.7247	18.5875	18.5015	18.1751	18.2171	18.2905	18.6227	18.4818	18.4462	18.4423	18.1411	18.9081	18.6225	18.1694	17.4322	18.4467	18.1595	18.15	17.5267	17.7955	17.4887	18.889	18.8647	18.5652	18.7469	18.4339	18.3205	18.519	18.6538	18.4206	18.2012	18.2291	18.3163
3.37721	0.490205	ARHGEF12	Rho guanine nucleotide exchange factor 12	+	13.8798	0	18.9471	19.0538	19.2639	19.0622	19.0195	18.3272	19.1073	19.0487	18.6621	19.3247	19.5628	19.1432	19.2183	19.543	19.4063	19.4458	19.648	19.6115	17.4116	18.1873	18.0007	19.0772	18.4773	18.61	19.1756	19.6823	19.583	19.7051	19.9831	19.881	19.7536	19.7153	19.9222	19.5071	19.513	19.5423
7.92115	-1.7142	ARHGEF17	Rho guanine nucleotide exchange factor 17	+	13.1447	0	18.7258	18.2666	18.3976	19.0011	18.5977	18.588	18.5684	18.3418	18.7157	17.3975	16.9316	16.9814	17.1011	16.3325	16.6977	17.4127	16.7581	16.1623	18.0145	17.6308	17.6422	16.4762	17.8344	17.33	17.9155	18.8655	18.3636	15.0255	16.5913	14.8709	14.7012	15.5274	16.9171	16.0627	14.4652	16.0377
0.704283	0.208945	ARHGEF18	Rho guanine nucleotide exchange factor 18	+	6.78179	0	18.5224	19.0364	18.7602	19.1562	19.1345	18.5323	18.7355	18.9502	17.9963	19.5179	18.9121	18.8973	18.6847	19.0173	18.6289	19.2969	18.9159	18.8334	18.5787	18.1923	18.0058	17.9586	17.9119	17.1048	18.4033	18.7565	19.1484	18.5145	19.1536	18.8674	18.6333	18.2917	18.63	18.4443	18.494	18.4447
0.0099956	-0.00197559	ARHGEF2	Rho guanine nucleotide exchange factor 2	+	34.1912	0	20.3503	20.3755	20.3508	20.1445	20.2827	20.0417	20.2314	20.2965	20.1293	20.2824	20.1979	20.2869	20.0692	20.1174	19.9641	20.4419	20.4222	20.4027	20.5592	20.6509	20.6223	20.9733	20.9943	20.9342	20.3518	20.4123	20.3931	20.3359	20.183	20.3027	20.4387	20.4549	20.3627	20.5225	20.6297	20.5679
0.296756	-0.242107	ARHGEF26	Rho guanine nucleotide exchange factor 26	+	2.52169	0.000329327	15.1054	16.3893	15.1162	16.4957	15.1149	16.319	15.8034	13.9344	16.8227	15.0306	15.9081	15.8201	15.741	15.7276	14.3162	15.5105	15.1282	15.7396	15.2465	14.6431	15.5116	15.7608	15.2962	14.424	17.011	16.9157	16.0535	14.723	13.6784	15.1135	14.8798	15.2398	13.4194	14.7197	15.1511	16.4479
1.01385	-0.451573	ARHGEF40	Isoform 4 of Rho guanine nucleotide exchange factor 40	+	10.4371	0	18.7224	18.4758	18.3745	19.5147	19.3306	18.7849	18.9439	18.8835	18.1357	18.5833	18.3841	17.7698	18.504	18.6292	19.0593	19.0168	17.062	18.0934	18.7217	18.4837	18.5844	19.2975	17.3304	17.987	18.4965	18.5762	19.1033	18.383	18.0768	17.8199	18.1325	16.9494	17.7964	18.4932	18.3461	18.1781
0.902818	0.548552	ARHGEF6	Isoform 5 of Rho guanine nucleotide exchange factor 7;Rho guanine nucleotide exchange factor 7;Rho guanine nucleotide exchange factor 6	+	4.8956	1.60353e-06	14.925	15.6514	14.5643	15.4803	15.7994	15.3478	14.6166	16.7421	15.065	16.5692	16.2691	15.612	14.0903	15.9748	15.6771	16.3699	16.0666	16.4998	17.4832	17.8706	17.5401	19.2334	19.548	19.6126	16.2288	16.4751	16.7917	15.6449	15.9224	16.4484	16.3772	15.5629	16.753	15.4842	15.0423	16.7473
0.828144	0.0696557	ARHGEF7	Isoform 5 of Rho guanine nucleotide exchange factor 7;Isoform 5 of Rho guanine nucleotide exchange factor 7;Isoform 6 of Rho guanine nucleotide exchange factor 7;Rho guanine nucleotide exchange factor 7;Rho guanine nucleotide exchange factor 7;Rho guanine nucleotide exchange factor 7;Rho guanine nucleotide exchange factor 7	+	12.8763	0	20.0403	19.7809	19.9664	20.0604	19.906	19.9423	19.9522	19.9713	19.8199	20.1301	20.0973	19.8424	20.1347	19.9479	20.0072	19.9202	20.0494	19.9374	19.7457	19.6526	19.5869	20.3141	20.0633	20.204	20.0025	20.2621	20.356	20.5089	20.1464	20.3983	20.7231	20.5156	20.5933	20.1646	20.3083	20.0366
0.621283	0.712548	ARHGEF9	Rho guanine nucleotide exchange factor 9;Rho guanine nucleotide exchange factor 9	+	5.36146	0	17.1811	17.6985	17.0947	17.2859	17.8171	13.0843	16.2202	16.9267	16.9807	17.8399	17.7018	17.8687	16.7396	18.1194	18.0472	14.957	17.6662	17.7621	15.4933	14.3383	15.6678	15.3243	16.8948	14.0923	16.9406	17.4085	17.59	18.5266	17.8827	18.3391	18.5776	18.5306	18.3964	17.8628	18.1235	17.8031
6.43113	0.446708	ARID1A	AT-rich interactive domain-containing protein 1A;AT-rich interactive domain-containing protein 1A	+	22.9158	0	21.9528	21.8328	21.8445	21.6909	21.906	21.8575	21.719	21.9039	21.7687	22.2106	22.2871	22.2167	22.087	22.2025	22.1632	22.4853	22.4152	22.429	20.9366	21.0673	21.0157	20.4576	20.8395	20.7877	21.0524	21.2745	21.2446	21.5962	21.7165	21.7858	21.5979	21.6153	21.6702	22.0327	22.0132	21.9525
2.11076	-0.310981	ARID1B	AT-rich interactive domain-containing protein 1A;AT-rich interactive domain-containing protein 1B	+	9.25405	0	21.2906	21.0444	21.1492	21.3438	21.4764	21.0879	20.9509	21.0791	20.8807	21.0099	20.755	20.3774	20.9024	20.6618	20.8523	21.2071	20.9996	20.7386	19.6428	20.3086	19.9668	20.4922	20.0803	20.0184	20.6018	20.8112	20.7521	20.331	20.3373	19.9536	20.1776	19.548	20.12	19.6462	20.5047	20.4825
0.507405	0.16042	ARID2	AT-rich interactive domain-containing protein 2	+	7.7332	0	19.363	19.434	19.4742	19.1001	19.7118	18.9383	18.7163	19.4853	18.9849	19.1722	19.4639	19.1266	19.0646	19.7634	19.3909	19.0507	19.9077	19.7114	18.2109	18.8775	19.0079	18.3345	18.8065	18.6214	18.521	19.1006	18.8199	18.5711	19.106	19.1345	18.5916	18.4912	19.0118	18.6181	18.8427	19.2908
4.12328	-2.74346	ARID3A	AT-rich interactive domain-containing protein 3A	+	11.8719	0	19.8682	20.2645	20.0119	20.5436	20.6179	20.4852	20.5617	20.672	20.6149	19.2325	18.2359	18.8109	17.8198	17.8364	19.236	14.5207	16.3649	16.8918	19.2471	19.3207	19.5545	14.791	18.5474	18.2189	19.7448	19.8963	19.7933	14.6908	14.6083	20.0422	15.2906	14.449	15.2701	15.7809	16.8457	14.665
0.677477	-0.604001	ARID3B	AT-rich interactive domain-containing protein 3B	+	8.89113	0	18.5257	18.5676	18.22	18.5561	18.982	19.635	19.676	19.5688	20.0052	18.4791	18.2909	18.9304	18.9745	18.81	18.8609	15.3291	19.3608	19.2651	19.6002	18.2978	18.1132	17.5811	14.5273	19.2999	15.3937	18.4028	17.8125	15.0449	17.5032	15.5291	15.4309	15.6945	14.2488	14.5438	14.7044	17.675
0.822672	0.30239	ARID4B	AT-rich interactive domain-containing protein 4B	+	7.55916	0	18.7344	18.9253	17.862	19.2685	19.0906	19.1467	19.4923	18.6846	19.4644	19.1278	18.9305	19.3723	19.7611	19.5374	19.5335	19.25	18.694	19.1837	19.1233	18.1492	17.8012	18.6696	18.4034	16.8559	18.5122	18.6828	18.2123	19.8039	19.3882	19.4494	18.9288	19.205	18.8263	19.1696	19.8921	19.0158
0.250223	-0.0845824	ARIH1	E3 ubiquitin-protein ligase ARIH1	+	1.95316	0.00142857	20.815	20.793	20.6737	20.6353	20.8247	20.6028	19.9541	20.4908	20.0291	20.5358	20.6788	20.3061	20.2794	20.6584	19.8906	20.3108	20.6653	20.732	20.4018	20.9362	20.5354	19.9962	20.7547	20.8749	20.3334	21.0195	20.9237	20.4129	20.7404	20.7186	20.1781	20.186	20.7867	20.0824	20.1268	20.7336
0.61845	0.263689	ARIH2	E3 ubiquitin-protein ligase ARIH2	+	0.828405	0.0304747	19.3236	19.7669	19.4023	20.2219	19.7414	19.9769	19.6592	19.193	19.3742	20.1853	19.7547	20.6476	20.4011	19.933	20.225	19.7783	19.0866	19.0211	20.0807	19.9651	19.9946	20.5478	19.8521	20.2538	20.0477	19.7469	19.6675	20.3907	19.6244	19.8254	20.8075	20.4426	19.9386	20.4215	20.5748	19.3552
3.74218	-1.13249	ARL1	ADP-ribosylation factor-like protein 1	+	9.29429	0	19.5923	19.2784	19.2583	18.8133	19.3819	19.1023	18.4954	18.6689	18.4384	18.7665	18.2437	17.4978	17.0808	18.1904	17.7439	18.2231	17.0882	18.0023	19.5385	19.6089	20.1984	19.3992	19.5844	19.0805	19.4328	19.8043	19.9688	18.0751	18.0028	17.6581	18.3835	18.3147	18.4687	19.5042	18.1944	17.8806
0.308473	-0.33879	ARL10	ADP-ribosylation factor-like protein 10	+	5.31363	0	15.4644	17.5681	17.941	16.2095	18.423	15.9976	16.0901	18.3343	17.7892	16.8724	17.3348	16.0013	16.9146	17.9492	17.3436	14.8676	16.6582	16.8263	16.2892	16.8824	18.6896	15.342	16.4788	15.4925	17.4276	17.1466	17.1179	17.1906	18.1757	17.9688	17.1521	17.1268	17.9466	17.9528	18.6187	17.2365
1.68947	1.39675	ARL13B	ADP-ribosylation factor-like protein 13B	+	1.53867	0.00416614	12.9281	14.9374	16.6115	15.7389	15.1081	11.9883	15.2071	14.2175	15.5558	15.6874	15.6707	14.8923	17.1103	16.9736	16.581	16.6479	15.5554	15.7449	16.3573	14.6772	14.2445	15.4991	14.9645	13.8682	15.61	14.7943	14.9016	15.521	16.932	14.8226	17.3665	14.7532	15.2589	15.9611	15.07	15.0334
1.90757	0.866085	ARL15	ADP-ribosylation factor-like protein 15	+	14.3947	0	18.7574	17.2774	17.939	17.4034	18.5983	17.6743	16.5596	18.4462	18.3505	18.6608	19.192	18.4885	17.5529	18.3563	18.8879	19.0405	19.3424	19.2797	15.2912	14.945	14.2057	16.4244	15.8985	15.2993	16.8286	17.9837	18.3712	19.0003	19.0324	19.3043	18.663	19.2689	19.6469	18.6453	18.8906	19.2137
0.338664	0.162551	ARL2	ADP-ribosylation factor-like protein 2	+	1.19814	0.0104665	20.5205	20.6339	20.635	19.7359	20.41	19.5038	19.7598	20.33	19.7133	20.1387	20.7154	19.5804	19.7838	20.7924	20.3379	19.9606	20.6839	20.7121	19.6966	20.5251	20.4518	20.1393	20.6367	20.7222	19.3301	20.4215	20.32	20.0995	20.6695	20.6572	20.2331	20.1777	20.7326	20.0947	19.8719	20.5077
2.43081	-0.279527	ARL2BP	ADP-ribosylation factor-like protein 2-binding protein	+	3.35672	4.22758e-05	21.546	21.2722	21.3485	21.8196	21.6062	21.3149	21.3415	21.3262	21.3693	21.0829	21.2833	21.2252	20.8742	21.003	21.1857	21.4353	21.2627	21.0763	20.3965	20.7067	20.7698	20.7144	20.5526	20.4818	21.1681	21.233	21.6256	20.9762	20.9621	21.0794	21.2999	21.1632	20.9028	20.7294	20.4927	20.7053
6.3263	0.597919	ARL3	ADP-ribosylation factor-like protein 3	+	24.6554	0	22.6359	22.7405	22.5443	22.2582	22.4841	22.229	22.3887	22.558	22.4263	22.9863	23.0856	23.0661	22.9144	22.9629	22.9525	23.0691	23.3045	23.3049	22.3146	22.5177	22.5265	22.4367	22.4881	22.7007	22.3189	22.2672	22.5034	23.2136	23.3334	23.2815	23.1344	23.2326	23.2441	23.3547	23.2904	23.3419
0.0435522	0.0282371	ARL4C	ADP-ribosylation factor-like protein 4C	+	9.23514	0	16.6328	17.4299	16.556	16.4905	16.6428	17.9721	16.1987	16.6202	16.5411	16.9663	17.1331	15.9444	17.0784	16.2969	16.8555	17.2074	17.0535	16.8028	14.7094	14.1168	15.2116	15.6676	15.8725	15.9645	17.8182	17.7352	17.5908	16.1471	15.8392	15.5302	14.5354	15.7566	12.7043	16.9671	16.7997	16.8228
0.228811	-0.265997	ARL5A	ADP-ribosylation factor-like protein 5B;ADP-ribosylation factor-like protein 5A	+	2.9903	0.000103807	16.3871	15.4789	16.1246	14.68	16.2305	14.3837	15.3805	15.2861	12.8872	13.6547	14.8457	14.4316	16.8483	14.995	14.7716	15.288	13.965	15.6448	14.6854	15.9413	15.7651	13.5093	16.234	15.2224	15.5884	16.9872	16.9727	14.342	16.0999	16.6223	15.4463	15.2727	16.5247	13.5745	15.5706	15.7791
0.397483	-0.444651	ARL5B	ADP-ribosylation factor-like protein 5B;ADP-ribosylation factor-like protein 5B	+	1.56494	0.00391122	16.7687	16.0321	16.6145	16.8748	17.0662	15.5762	15.8199	16.6553	15.4073	17.1079	14.0749	17.6483	15.1977	16.4516	15.9363	17.6083	14.3675	14.4207	16.9693	17.2251	17.1231	17.2761	17.0365	17.3211	17.8347	17.7011	17.1536	16.9516	16.9188	16.5945	16.8322	16.0286	17.0067	16.6023	16.3343	15.7378
1.50377	0.63253	ARL6	ADP-ribosylation factor-like protein 6	+	7.85019	0	16.4973	15.6175	14.3846	16.1782	15.724	14.8912	15.1459	15.6203	15.1102	15.0799	16.1103	15.9698	16.1178	16.6239	16.4881	16.5378	16.1287	15.8056	14.5752	14.6731	16.1065	15.8442	16.3901	16.8372	15.3837	16.5108	16.0988	17.3504	17.5698	17.2957	17.6346	17.7294	16.7281	17.3636	17.2655	15.9829
2.89891	0.36467	ARL6IP1	ADP-ribosylation factor-like protein 6-interacting protein 1	+	18.0933	0	21.2079	21.3956	21.2846	21.195	21.2347	21.2025	21.3865	21.4775	21.4059	21.7745	21.5519	21.0359	21.7918	21.7071	21.8053	21.7839	21.9162	21.7056	21.2093	21.2693	21.0627	20.5597	21.7298	21.7987	21.8042	21.3236	21.4537	21.9029	21.9841	22.1171	22.1223	22.1441	21.9685	21.9261	22.1681	21.9861
2.42484	-0.434982	ARL6IP4	Isoform 2 of ADP-ribosylation factor-like protein 6-interacting protein 4	+	3.43909	3.54925e-05	19.8886	20.0037	19.7477	19.6134	19.2929	19.4316	19.6701	19.5343	19.2281	19.4334	18.6462	19.6173	19.1487	19.3913	19.1489	19	19.0571	19.0527	19.1765	19.3745	19.1362	19.0361	18.5396	18.4579	19.9676	19.351	19.7705	19.1481	18.8991	18.9997	18.6882	18.6359	18.5672	18.9608	18.9491	18.4488
3.68741	0.381782	ARL6IP5	PRA1 family protein 3	+	5.11191	8.18331e-07	23.1075	23.2131	22.9861	23.0301	23.1269	23.1332	22.9607	23.2163	22.8011	23.3356	23.6356	23.4269	23.1532	23.2391	23.4572	23.362	23.7374	23.6639	23.0879	22.9054	23.2538	23.3419	23.4537	23.3967	22.935	23.0566	23.0338	23.4138	23.6344	23.5636	23.6074	23.4021	23.5204	23.5893	23.6437	23.7208
2.76628	0.512706	ARL6IP6	ADP-ribosylation factor-like protein 6-interacting protein 6	+	5.73466	0	18.6741	18.7901	19.3219	18.7276	18.9739	19.4477	18.6879	18.5021	19.5467	19.2387	19.5404	19.4486	19.4152	19.3974	19.4503	19.5814	19.7808	19.4339	18.8369	17.677	18.6029	18.0151	16.3526	13.768	18.6523	17.777	18.1147	18.8432	18.3083	18.796	18.9469	19.1603	18.6883	19.5287	19.2718	19.41
0.601089	0.325105	ARL8A	ADP-ribosylation factor-like protein 8A;ADP-ribosylation factor-like protein 8A	+	12.742	0	20.2491	19.5193	20.4323	19.6327	20.2231	19.3842	19.9929	20.2013	19.7591	19.9486	20.6112	20.0468	18.7271	20.2375	19.9816	21.1134	20.5206	21.1332	19.2324	19.758	19.8329	19.9531	20.5941	20.4555	19.7681	20.2783	20.6404	20.6754	21.2142	21.1288	20.5514	20.8594	21.3469	20.6054	20.6758	21.297
0.857838	0.133781	ARL8B	ADP-ribosylation factor-like protein 8A;ADP-ribosylation factor-like protein 8B	+	11.2764	0	21.302	21.4195	21.5479	21.0845	21.0227	21.0911	21.0414	21.1635	20.9958	21.4496	21.3769	21.2036	21.4198	21.2966	21.2635	20.9699	21.5613	21.3312	21.5343	21.2648	21.775	21.2555	20.8189	21.5779	21.4626	21.7826	21.47	21.3745	21.6052	21.2554	21.2084	21.439	21.4141	21.4215	21.5468	21.8625
1.19835	0.324205	ARMC1	Armadillo repeat-containing protein 1	+	0.91423	0.023668	19.6712	20.0952	20.1094	19.2349	19.9825	19.1274	19.1907	19.787	19.2283	19.4819	20.0898	19.7856	19.7349	20.0953	19.9482	19.7274	20.2209	20.2604	19.6767	19.907	19.7682	19.3697	20.1205	20.0424	19.4315	20.2064	20.3772	20.0086	20.4972	20.5337	20.2368	20.1553	20.4576	19.5011	19.7722	20.4767
0.519019	0.286735	ARMC10	Armadillo repeat-containing protein 10	+	0.683101	0.0474939	19.187	17.0285	18.7296	18.3232	18.9368	18.363	17.4789	18.9508	18.6512	18.2538	19.1495	18.2341	18.5415	19.023	18.6954	18.3137	18.9311	19.0876	17.7525	18.7922	18.7393	17.5722	18.8085	18.9149	18.7913	19.0701	19.4261	18.3704	18.511	19.1958	18.3672	18.2089	18.8055	16.9527	18.3842	19.2041
0.041737	-0.0164494	ARMC6	Armadillo repeat-containing protein 6	+	4.73942	1.58072e-06	18.2943	18.8413	18.6237	18.1585	19.0029	18.3006	18.2796	19.0041	18.2972	18.4477	18.8004	18.2281	18.2794	18.8999	18.7542	18.5175	18.4913	18.2357	16.6175	17.9932	17.4937	17.7534	18.7379	18.5051	18.0961	18.5635	18.2675	18.2631	18.6445	18.5467	18.0735	18.4025	18.549	17.3019	17.9971	18.1508
0.449944	0.0719304	ARMC8	Armadillo repeat-containing protein 8;Armadillo repeat-containing protein 8	+	4.55581	1.55521e-06	18.9467	19.4128	19.2545	19.0944	18.9204	19.2018	19.0135	19.0658	18.9765	19.3389	19.1712	19.072	19.3724	19.2898	19.2602	19.0679	18.8944	19.0671	18.2049	19.0031	19.003	19.0568	19.3651	19.5884	18.6984	18.7255	19.1661	19.3421	19.2038	19.347	19.386	19.3068	19.303	19.1211	19.2265	19.2373
0.468735	-0.170927	ARMC9	LisH domain-containing protein ARMC9	+	4.3048	2.28137e-06	18.2523	18.465	18.1646	17.309	18.3235	18.0238	18.6759	18.3518	18.5275	18.3155	18.1997	17.6903	18.4077	18.2874	18.073	17.9864	18.2299	17.365	16.97	17.8564	17.8687	18.2259	17.1751	17.0972	16.4328	18.2191	18.2939	18.17	17.7363	17.7255	17.3404	17.3398	17.2901	18.1321	17.5004	17.3533
1.8173	-0.518858	ARMCX1	Armadillo repeat-containing X-linked protein 1	+	8.26333	0	19.6573	19.5706	19.4145	18.9571	19.8598	19.4639	19.5749	20.1177	19.7816	18.9659	19.4097	18.7268	19.2192	19.5496	19.6224	18.1204	18.8524	19.2613	19.7269	20.0494	20.1055	20.6833	20.9128	20.7187	19.4387	19.9497	20.0823	18.8577	19.4549	19.3454	18.2373	18.672	19.0791	18.7765	18.5632	18.8175
1.52104	-0.701079	ARMCX2	Armadillo repeat-containing X-linked protein 2	+	5.51714	0	18.5507	18.919	18.1435	18.8028	18.4284	19.533	19.4844	19.2746	19.3328	18.4346	18.246	18.6428	19.0891	17.9742	18.778	18.1837	16.5132	18.298	19.4553	19.8354	19.6535	20.2649	19.9494	20.3507	19.3843	18.7439	18.8709	18.5461	17.5456	18.2772	18.5424	18.7668	17.738	18.7147	18.3986	18.0054
0.931677	-0.120925	ARMCX3	Armadillo repeat-containing X-linked protein 3	+	11.1495	0	20.2863	20.199	20.2152	20.4098	20.3278	20.5647	20.4053	20.485	20.3203	20.2398	20.448	20.1263	20.3637	20.1701	20.1453	20.4557	20.2989	19.8774	20.8635	20.7956	20.7092	21.3842	21.2377	21.1814	20.3853	20.4818	20.4419	20.0777	20.104	20.164	20.0111	20.2629	19.878	19.9158	20.1679	19.9777
0.734077	0.463973	ARMH3	Armadillo-like helical domain-containing protein 3	+	0.740078	0.0398107	18.4183	17.6162	18.3056	16.8611	18.2563	15.8813	16.4503	17.99	17.1287	17.4951	18.5759	17.1478	17.934	18.059	18.1338	17.8443	18.2896	17.604	17.6286	17.7521	17.386	17.8294	17.6992	18.1282	18.0816	18.5424	18.7342	16.9573	18.3637	18.0314	17.7547	17.5763	18.1429	17.8373	17.6805	18.2462
3.07252	-0.575244	ARMT1	Damage-control phosphatase ARMT1	+	2.80544	0.000176609	20.5973	20.3458	20.4196	20.4113	20.4551	19.9142	19.983	20.2405	20.0655	19.6207	20.1576	19.9413	19.1394	19.8192	19.9088	19.9216	19.1841	19.5621	20.0637	20.289	20.3742	20.2667	20.5766	20.6896	20.2125	20.6461	20.4999	19.1351	20.2545	20.182	20.0275	19.7905	20.3191	19.7483	19.9326	20.3246
1.17652	0.73419	ARNT2	Aryl hydrocarbon receptor nuclear translocator 2	+	8.87412	0	15.5967	15.608	16.0909	14.8413	16.2204	15.5476	14.6288	15.4085	15.7293	16.4648	14.8905	16.6608	14.9068	16.2205	15.7644	17.9729	17.1459	16.2526	15.5257	15.261	14.7704	13.387	15.0476	14.6699	15.3425	14.3292	14.4336	15.7065	15.2963	15.6756	13.6407	15.391	15.9012	16.4206	15.0047	16.368
2.46013	0.197749	ARPC1A	Actin-related protein 2/3 complex subunit 1A	+	15.4233	0	21.7637	21.6433	21.6108	21.4662	21.5928	21.4828	21.3394	21.5468	21.3092	21.7164	21.7742	21.8374	21.6799	21.6601	21.5687	21.8504	21.6576	21.7902	21.3748	21.6524	21.6108	21.7204	21.8077	21.9077	21.8638	22.0708	22.107	22.1473	22.1864	22.1886	22.1454	22.3687	22.2749	21.8091	21.8849	21.91
11.5923	-2.36031	ARPC1B	Actin-related protein 2/3 complex subunit 1B	+	28.4616	0	20.1494	20.1962	20.4114	20.4004	20.4771	20.5871	19.8607	19.982	20.078	18.0575	18.1361	17.9821	17.7654	18.0904	17.3918	17.4687	17.8338	18.1738	21.1199	21.1955	21.125	19.7084	19.6516	19.7651	20.81	21.1295	21.1236	17.705	18.1175	17.8662	16.6412	17.0783	17.6794	17.6752	17.8571	17.4261
1.55445	-0.135659	ARPC2	Actin-related protein 2/3 complex subunit 2	+	4.49875	1.54619e-06	22.917	22.7938	22.8064	22.7718	22.8577	22.8288	22.5968	22.691	22.5289	22.6509	22.7844	22.647	22.5124	22.5508	22.4571	22.5512	22.6471	22.7704	22.5525	22.8057	22.7991	22.6243	22.7644	22.8084	22.9945	23.232	23.2404	22.7051	22.7861	22.8073	22.9055	22.8777	22.9953	22.4318	22.4547	22.5007
0.030894	-0.00297165	ARPC3	Actin-related protein 2/3 complex subunit 3	+	20.3626	0	22.1349	22.1067	22.037	22.0924	21.8878	22.0552	22.0158	22.1337	22.0161	22.0348	21.9999	22.0728	22.0944	21.9769	22.1577	22.0365	21.9609	22.1191	22.1304	22.2265	22.2122	21.8851	21.7835	21.8829	21.7449	21.7476	21.8515	22.088	22.0874	22.1234	22.3409	22.405	22.3502	22.2234	22.2973	22.1746
0.522258	-0.100074	ARPC4	Actin-related protein 2/3 complex subunit 4;Actin-related protein 2/3 complex subunit 4	+	5.28865	0	24.3912	24.4786	24.3825	24.0387	24.3943	24.1137	23.7809	24.1903	24.0105	24.0379	24.1937	24.2063	23.8963	24.0972	23.967	23.8957	24.2925	24.2934	24.1376	24.2791	24.4154	24.1402	24.3111	24.2814	24.4015	24.7925	24.6598	24.1746	24.3796	24.5449	24.2785	24.335	24.6122	23.9661	23.9797	24.1648
1.16541	-0.0888555	ARPC5	Actin-related protein 2/3 complex subunit 5;Actin-related protein 2/3 complex subunit 5	+	16.2808	0	22.5895	22.6809	22.6594	22.7099	22.6287	22.7155	22.6075	22.6034	22.7947	22.425	22.4302	22.5375	22.7243	22.6038	22.5928	22.5206	22.5762	22.7794	22.3575	22.5013	22.6032	22.5897	22.358	22.5208	22.8246	22.7097	22.8778	22.3253	22.5006	22.5837	22.6296	22.6231	22.6848	22.3345	22.3277	22.477
2.40378	-0.312012	ARPC5L	Actin-related protein 2/3 complex subunit 5;Actin-related protein 2/3 complex subunit 5-like protein	+	19.6449	0	21.4221	21.5637	21.5786	21.4066	21.5224	21.2705	21.1887	21.3233	21.0542	21.3304	21.1981	20.8126	20.6465	21.1602	21.0176	21.2272	21.097	21.0324	21.5728	21.8309	21.5592	21.7459	21.8816	21.8962	21.2878	21.7241	21.7268	21.2811	21.5062	21.4628	21.5507	21.4769	21.7267	21.361	21.3081	21.1943
1.04334	0.137736	ARPIN	Isoform C15orf38-AP3S2 of Arpin	+	10.2215	0	20.7518	20.7285	20.6547	20.8141	20.7231	21.0003	20.5738	20.5098	20.2413	20.7429	20.7131	20.7659	20.8696	20.7268	20.7631	20.8823	20.9704	20.8028	20.3982	20.4014	20.332	20.2673	20.2346	20.2968	20.7353	20.5207	20.4428	20.4118	20.5053	20.3195	20.6092	20.5639	20.6206	20.937	20.5422	20.5386
0.86711	0.318504	ARPP19	Alpha-endosulfine;cAMP-regulated phosphoprotein 19	+	2.71638	0.000219692	20.5306	20.2809	20.3349	21.0375	19.9534	19.9242	20.8398	20.3307	20.8811	20.7856	19.9815	20.2699	21.2047	20.6764	21.1712	21.4454	20.7441	20.701	19.4609	19.1173	18.8823	20.3144	19.749	19.8268	20.4008	20.0474	19.8585	21.0588	20.4213	20.212	21.076	20.6354	20.4199	20.8878	20.4977	19.9228
6.51884	-1.72285	ARRB1	Isoform 1B of Beta-arrestin-1	+	13.6399	0	20.6208	20.4903	20.5794	20.8608	20.9989	20.9101	20.3086	20.3966	20.4269	19.2402	18.8161	19.4403	19.7254	18.6773	19.1863	18.8153	18.1896	17.9964	20.3198	20.0521	20.5324	20.1465	20.0444	20.1433	21.4834	21.7254	21.847	20.1812	20.2833	20.0544	19.9164	20.569	19.7892	19.7211	19.5629	18.5798
6.041	0.790117	ARRB2	Beta-arrestin-2	+	12.7922	0	20.263	20.3054	20.3165	20.1334	20.1996	20.2148	19.4852	20.176	20.1787	21.1123	21.0164	21.153	20.9618	20.9749	20.8287	20.9975	20.6632	20.6758	19.3481	19.1946	18.9311	20.2557	19.6572	19.4832	19.4624	19.5365	19.897	21.3689	21.1805	21.1649	21.3978	21.491	21.34	20.9403	21.0493	20.6328
7.48428	-1.61699	ARSA	Arylsulfatase A	+	23.0791	0	21.4832	21.3593	21.4478	21.7734	21.627	21.7994	21.0197	21.1954	21.1697	20.0384	19.9886	19.7933	19.9424	20.226	19.8248	18.7824	19.894	19.8321	22.5834	22.3513	22.3308	21.6361	21.3095	21.4074	22.697	22.588	22.4307	19.9578	19.7567	19.5947	19.8707	20.2468	19.7894	20.6192	20.2786	20.1342
2.19817	-0.846191	ARSB	Arylsulfatase B	+	17.0931	0	19.8647	19.4158	19.6722	19.6705	20.0268	19.2907	18.5094	19.1562	18.9329	17.981	18.9893	17.5976	17.8819	18.3489	18.7733	18.6269	19.5934	19.1311	19.2041	19.4648	19.6027	18.8994	19.4565	19.4162	19.7114	19.995	19.8605	18.1556	18.3633	18.5887	18.0457	17.239	18.5363	17.9974	17.8029	18.4316
0.827377	-0.756481	ARSK	Arylsulfatase K	+	4.36388	1.52876e-06	15.0644	17.3149	17.0169	17.5822	17.1295	17.5616	14.8828	13.763	15.871	15.9972	14.5128	16.2186	15.4226	15.2635	14.957	15.4807	15.9647	15.5607	16.5377	16.8226	16.0476	15.2903	16.4637	15.6822	16.7059	17.2423	16.8878	15.7073	15.3133	15.6393	15.0204	13.3326	15.8708	14.514	14.2992	14.4775
4.96309	0.733211	ARVCF	Armadillo repeat protein deleted in velo-cardio-facial syndrome	+	18.0034	0	19.4609	19.6453	19.6562	19.5743	19.6321	19.9204	20.2064	19.7247	20.3354	20.4621	20.4611	20.5521	20.5586	20.2467	20.6482	20.9175	20.4147	20.4937	19.8649	19.7411	19.7251	20.4227	20.1381	20.2439	20.1599	19.8736	20.1108	20.4304	20.1092	19.8877	20.0199	20.2271	19.8766	20.4716	20.6079	20.3276
1.46438	1.6574	ARX	Paired mesoderm homeobox protein 2A;Homeobox protein ARX	+	15.3323	0	15.6409	19.5462	20.7969	15.1458	17.835	14.9257	16.6757	15.0312	17.0038	18.8453	18.6598	18.5388	17.7405	17.9083	18.8588	18.9615	19.0357	18.969	14.9523	14.1324	17.4066	15.0232	17.1833	14.3623	15.6218	15.628	14.4871	18.0237	18.5745	18.5362	18.4541	18.7148	18.044	18.9231	20.0327	19.1749
4.00944	0.606124	AS3MT	Arsenite methyltransferase	+	22.5795	0	19.1963	19.1151	18.9421	18.5963	18.8056	18.7761	19.0776	19.2522	18.2374	19.5589	19.5954	19.1988	19.5423	19.6906	19.521	19.3979	19.4656	19.4833	18.4791	18.061	18.2307	17.9048	17.9043	17.9498	17.3037	18.2733	18.2478	18.9347	19.216	19.1371	19.1928	19.0313	19.1751	19.2655	19.2582	19.3209
3.52217	-0.466286	ASAH1	Acid ceramidase	+	23.6405	0	21.2711	21.2406	21.3632	21.1996	21.3287	21.3745	20.6842	20.8767	20.968	20.3943	20.6709	20.82	20.7495	20.5343	20.9819	20.4918	20.7836	20.6837	21.5913	21.6986	21.8105	21.9981	22.0922	22.1907	22.168	22.4495	22.4756	21.3939	21.4401	21.552	21.5067	21.4611	21.4184	21.0884	21.1635	20.9357
0.0465783	0.0166124	ASAP1	Arf-GAP with SH3 domain, ANK repeat and PH domain-containing protein 2;Arf-GAP with SH3 domain, ANK repeat and PH domain-containing protein 1	+	4.50583	1.54709e-06	18.1361	18.1845	17.8391	18.4455	18.5146	18.1394	18.6958	18.6487	18.3911	18.5053	18.52	18.4601	18.2148	17.7847	18.3796	18.3908	18.7017	18.1872	18.0308	17.9801	17.9549	18.7319	18.6958	18.2814	18.6624	18.1963	18.021	18.8459	18.6819	18.6082	19.1993	18.7721	18.8127	19.026	19.4163	18.9942
3.45878	1.10836	ASAP2	Arf-GAP with SH3 domain, ANK repeat and PH domain-containing protein 2;Arf-GAP with SH3 domain, ANK repeat and PH domain-containing protein 2	+	7.74534	0	17.5907	17.3667	17.2256	16.2553	17.8335	17.0144	15.6947	17.5546	17.1934	18.5751	18.2513	17.9906	18.3008	18.5252	18.308	17.9142	17.9111	17.9279	16.4488	16.2321	15.2744	14.5579	15.9046	16.3507	16.9101	17.6726	17.9952	18.3889	18.3004	18.4938	18.1586	18.757	17.8473	17.7361	17.9659	17.3561
0.26262	0.110636	ASAP3	Arf-GAP with SH3 domain, ANK repeat and PH domain-containing protein 3	+	12.1028	0	18.202	17.5437	18.0513	18.8615	18.3548	17.9549	19.1537	18.5723	18.0691	18.9051	18.3857	18.141	18.3683	18.5036	18.409	18.3215	18.2179	18.5067	17.6915	17.6289	17.5557	19.0785	18.4393	18.406	18.3354	17.6915	18.0554	18.6038	17.8764	18.1132	17.6958	18.2069	18.5488	18.5161	18.5547	18.1735
0.893335	-0.315715	ASCC1	Isoform 2 of Activating signal cointegrator 1 complex subunit 1	+	1.84248	0.00188417	18.6644	18.8868	18.819	17.8474	19.0251	18.213	18.3606	18.969	18.4382	18.2271	18.5915	17.8517	17.5369	18.6026	18.4575	17.7734	18.7165	18.625	18.6941	18.1293	18.5383	18.2011	18.0082	18.6304	17.7557	18.6646	18.5018	17.9206	18.4636	18.2494	18.0387	18.4386	18.6579	18.1196	17.6396	18.0247
0.477165	-0.188664	ASCC2	Activating signal cointegrator 1 complex subunit 2	+	6.73822	0	18.0492	18.0503	18.211	17.3812	18.0384	17.3616	18.3702	17.926	17.2917	17.1687	17.2667	17.7473	18.0496	17.9186	17.586	17.1145	18.1868	17.9432	17.3937	17.8324	17.5627	17.1398	17.6505	17.4837	16.6456	17.4862	17.6333	16.753	16.9159	17.133	16.9838	16.9153	17.4548	16.9373	17.3884	17.2367
2.89895	-0.488108	ASCC3	Activating signal cointegrator 1 complex subunit 3	+	3.64232	1.65915e-05	21.1423	20.7935	20.9115	20.7472	21.0201	20.5001	20.4722	21.0431	20.2538	20.2475	20.4963	19.9437	20.1002	20.6668	20.4554	20.1769	20.1553	20.2487	19.9638	20.886	20.8022	19.8278	20.6483	20.555	20.17	20.6529	20.8186	19.9336	20.8249	20.6489	19.9234	20.233	20.6007	19.9988	19.9141	20.4201
1.02706	-0.699218	ASDURF	ASNSD1 upstream open reading frame protein;ASNSD1 upstream open reading frame protein	+	3.93677	7.38007e-06	17.8463	17.6828	17.8199	17.8397	18.5408	16.4794	18.1646	18.9094	18.2872	17.276	17.539	15.7521	16.5292	18.2389	17.7556	15.9234	18.1752	18.0877	17.6264	17.1625	17.1495	16.9035	18.1619	16.7163	15.4069	17.4658	17.8198	15.4058	18.0702	18.2791	15.8293	17.1696	17.6767	14.8039	13.5695	17.899
0.178056	0.0807328	ASF1A	Histone chaperone ASF1A	+	1.75656	0.00238732	18.4677	18.7454	18.8564	19.3636	18.975	19.2554	18.6906	18.5511	18.8453	19.4965	18.8966	19.3184	19.1422	18.9473	19.3034	18.7872	18.5988	17.9868	17.5095	15.7785	14.6698	17.018	17.5733	16.6003	19.2517	18.6958	18.557	19.1235	18.8808	18.7203	19.1432	18.6589	18.6153	16.792	16.7015	17.1976
0.341078	-0.159027	ASF1B	Histone chaperone ASF1B	+	14.4857	0	18.0945	17.8123	17.8946	17.7647	17.851	18.1121	18.2872	18.2186	18.3726	18.0854	16.8784	18.1159	18.7811	17.4601	18.0821	18.4459	17.7548	17.3726	16.1842	15.004	15.2255	14.7324	15.5959	15.7499	15.5628	16.681	16.9516	17.9242	17.3362	17.049	16.7225	17.3591	16.3506	16.2026	17.4432	15.9927
0.20544	0.0288497	ASH2L	Set1/Ash2 histone methyltransferase complex subunit ASH2	+	7.75722	0	20.2383	20.1153	20.4145	20.241	20.2767	20.3022	20.2429	20.2202	20.117	20.1103	20.3834	20.2411	19.9949	20.2727	20.2671	20.2972	20.479	20.3818	19.2816	19.6592	19.7657	19.7361	19.6368	19.9981	19.7384	19.9669	19.9768	20.1577	20.1086	20.0139	20.2591	20.1714	20.1747	20.373	20.3088	20.4295
1.49469	-0.86787	ASIC1	Acid-sensing ion channel 1	+	6.64504	0	15.466	15.5905	16.2625	15.5709	16.0725	17.1371	15.6286	15.2844	15.2825	15.1699	15.4165	15.9885	15.3715	14.6739	16.1501	14.4811	13.9073	13.3255	14.6495	14.4251	16.2659	15.5005	14.7702	15.4229	17.5738	15.7994	15.3406	17.0268	14.6715	16.3601	14.0613	15.0082	16.1196	14.5621	15.5651	15.2106
2.68096	-0.449947	ASL	Argininosuccinate lyase	+	11.4727	0	19.5158	19.732	19.3402	19.4403	19.871	19.316	19.6487	19.8311	19.4401	19.3392	19.2568	18.393	19.3353	19.4	19.0884	19.046	19.193	19.034	19.5969	19.6697	19.7124	19.4752	19.7556	19.0963	20.9141	21.2276	21.0188	19.3367	19.3177	19.3794	18.6276	19.388	19.0662	18.4527	19.0092	18.7393
1.21549	0.0998584	ASMTL	Probable bifunctional dTTP/UTP pyrophosphatase/methyltransferase protein	+	1.45999	0.00514277	22.8392	22.8961	22.9032	22.5374	22.7516	22.7408	22.7491	22.8932	22.7293	22.8764	22.9844	22.9002	22.932	22.9927	22.8187	22.7382	22.7632	22.9328	22.4595	22.7606	22.6907	22.6613	22.8962	22.7809	22.3101	22.6201	22.6517	22.5476	22.6721	22.5756	22.667	22.6838	22.6496	22.5123	22.6883	22.8091
2.45758	0.418298	ASNS	Asparagine synthetase [glutamine-hydrolyzing]	+	8.63108	0	20.21	20.2305	20.2652	19.8782	20.3117	20.1214	20.5005	20.7434	20.5131	20.7829	20.904	20.7205	20.3386	20.529	20.3435	21.05	20.8767	20.9936	19.4398	19.3634	19.8324	20.7139	20.8159	21.0036	19.7288	20.0646	19.8262	20.5957	20.7778	20.7582	20.7921	20.5595	20.8294	20.5849	20.6206	20.7048
8.41369	-0.954455	ASPH	Aspartyl/asparaginyl beta-hydroxylase	+	27.2648	0	21.3921	21.4249	21.4609	21.3898	21.5429	21.402	21.1346	21.3477	21.099	20.6028	20.6016	20.5814	20.3816	20.4827	20.3974	20.0605	20.3949	20.101	21.4872	21.6505	21.5424	21.1884	21.1834	21.1526	21.65	21.8061	21.8439	20.0699	20.2338	20.1198	20.1105	20.1868	20.1725	20.3487	20.4587	20.5107
0.194709	-0.155069	ASPN	Asporin	+	6.912	0	16.1544	15.1808	14.4384	14.6116	15.727	15.4954	14.8179	16.4914	15.3476	15.7645	16.008	15.2231	15.4944	15.6706	14.9598	15.007	15.0808	13.6606	16.6462	15.1612	15.1413	18.52	17.8557	18.0964	18.7248	18.7176	18.358	15.8107	15.2539	14.0774	15.4538	15.416	14.8791	15.5311	16.6516	14.3734
3.77018	-0.540545	ASPSCR1	Tether containing UBX domain for GLUT4	+	24.0568	0	19.8182	19.6526	19.6709	20.1693	19.698	20.1901	20.0571	19.8501	20.1497	19.5764	19.1973	19.7072	19.6778	19.268	19.5419	19.1872	19.1379	19.0977	19.9973	19.422	19.6077	19.5569	19.5625	19.3836	19.7283	19.396	19.3405	19.3772	19.0409	18.9949	19.2199	19.3007	18.7321	19.1657	19.5548	18.9833
10.5459	1.86028	ASRGL1	Isoaspartyl peptidase/L-asparaginase	+	24.9987	0	18.6752	18.2969	18.3418	18.0907	18.1649	18.5562	18.76	18.7929	18.9707	20.3867	20.0785	20.3275	20.5884	20.4049	20.5084	20.5684	20.2303	20.2985	17.6506	17.7482	17.6896	18.4112	18.2268	17.5958	18.6263	18.141	18.5641	20.2847	19.9386	20.0051	20.3797	20.4075	20.1225	20.3819	20.3028	20.0485
7.97036	-1.36275	ASS1	Argininosuccinate synthase	+	30.9288	0	19.4193	19.3628	19.4364	19.6832	19.8485	19.4819	18.976	19.5714	19.5553	18.2283	18.4518	18.2768	18.0752	18.0798	17.5805	17.7078	18.3101	18.3596	20.4089	20.7461	20.7773	20.817	21.052	21.082	20.9431	21.4169	21.4142	17.9932	18.4803	18.5991	18.4378	18.4012	18.7989	17.8254	17.7241	18.4427
2.51108	1.28805	ASTN1	Astrotactin-1	+	5.13277	8.19504e-07	14.4269	16.505	16.3772	14.8779	17.3238	15.3868	15.7944	16.0272	15.2927	16.8317	16.0626	16.7522	17.6783	17.6325	17.4502	16.4299	18.0478	16.7191	15.1425	14.5989	16.0285	15.3806	14.7048	14.36	16.81	17.8671	17.0806	17.1384	17.2811	16.0743	17.2847	17.041	17.1168	16.7245	17.0136	17.1084
2.37397	1.15327	ASTN2	Astrotactin-2	+	2.39615	0.000471163	17.4897	17.0346	17.9882	17.018	17.8274	16.1132	17.3695	14.9539	17.1114	18.1859	18.4742	17.3326	18.0445	17.7024	17.9069	18.4133	18.4379	18.7876	17.4375	18.2867	18.0169	17.2205	17.0719	17.9364	15.5066	18.0359	17.6442	17.9156	18.4375	18.1932	18.1986	17.9449	17.9644	18.5071	18.7907	18.7309
3.27306	0.318723	ATAD1	Outer mitochondrial transmembrane helix translocase	+	30.8323	0	20.5772	20.8752	20.5958	20.6913	20.7118	20.3914	20.6095	20.8338	20.3367	20.9548	21.2238	20.8153	20.8713	21.0171	20.8692	21.011	20.8136	20.9153	20.2784	20.9468	20.8476	21.1007	21.178	21.0562	20.6128	20.9715	20.8714	20.9946	21.1165	21.0997	21.1194	20.9198	20.975	20.8595	21.1564	21.31
3.0928	0.591653	ATAD2	ATPase family AAA domain-containing protein 2;ATPase family AAA domain-containing protein 2	+	6.42398	0	21.2819	21.7338	21.3308	21.2434	21.4679	22.1785	21.3403	21.6289	22.1151	21.9988	21.7529	22.2847	22.5498	22.2653	22.2422	22.4505	22.0138	22.0873	15.8556	20.2376	20.6501	13.9641	21.5387	15.024	20.0774	20.2098	20.3279	22.1484	22.2761	22.1295	22.0193	22.1812	21.8378	22.5637	22.5918	22.1287
3.52358	0.647243	ATAD2B	ATPase family AAA domain-containing protein 2;ATPase family AAA domain-containing protein 2B	+	6.68689	0	19.5496	19.4457	19.096	19.0844	19.7588	19.8974	19.9584	20.245	20.0161	20.3242	20.4391	20.1492	20.2649	20.2025	20.3149	20.2722	20.4632	20.4464	19.5743	19.5256	19.3759	19.5162	20.0077	19.3025	18.4976	18.1445	18.0236	19.9893	19.9133	19.4624	19.6328	19.6175	19.5	19.8321	20.022	20.2178
0.0440256	0.0111103	ATAD3A	Isoform 2 of ATPase family AAA domain-containing protein 3A;ATPase family AAA domain-containing protein 3A	+	8.45431	0	19.7959	19.5382	19.6523	19.572	19.9761	19.8808	19.4694	19.6346	19.3762	19.5267	19.6468	19.2971	19.8993	19.8364	19.7972	19.549	19.7631	19.68	19.3516	19.9017	19.7309	19.7917	20.0577	20.0523	19.7754	19.7934	20.0157	20.0894	20.1407	20.191	20.1658	20.0353	20.1882	20.1019	20.1565	19.9417
8.42077	1.52335	ATAT1	Alpha-tubulin N-acetyltransferase 1	+	38.7712	0	21.8766	21.6705	21.6279	21.1785	21.2864	20.8951	21.3164	21.5245	21.0863	22.9765	22.9602	22.8876	22.6704	22.7251	22.4989	23.0923	23.0636	23.2978	21.4689	21.5908	21.5454	22.4182	22.5961	22.4263	22.3678	22.7721	22.7847	23.5177	23.4622	23.5163	23.41	23.3869	23.5171	23.4219	23.361	23.4598
2.70053	2.05776	ATCAY	Isoform 2 of BCL2/adenovirus E1B 19 kDa protein-interacting protein 2;Caytaxin	+	10.4333	0	17.6761	16.3271	15.9983	14.5501	14.4888	15.5533	15.4494	14.9141	16.329	17.1879	17.8655	15.4934	16.1128	18.4857	17.5214	18.5721	19.4683	19.0989	16.054	16.2351	14.9143	16.5488	16.3273	15.7098	15.6696	17.3008	17.5365	18.2315	19.1562	19.1963	18.2156	17.9514	18.9084	18.6579	18.4065	18.6973
1.80018	-0.251042	ATE1	Arginyl-tRNA--protein transferase 1;Isoform ATE1-2 of Arginyl-tRNA--protein transferase 1;Arginyl-tRNA--protein transferase 1	+	10.0642	0	19.768	19.8447	19.7244	20.0244	19.8864	20.0058	19.781	19.6117	19.7902	19.7805	19.5921	19.6688	19.4847	19.5448	19.6048	19.9888	19.0993	19.4136	19.0713	19.4046	19.2885	19.2345	19.0048	18.181	19.4912	19.6642	19.7062	19.6186	19.6262	19.5252	19.515	19.7706	19.4851	19.6363	19.6848	19.4122
0.29906	-0.256546	ATF2	Cyclic AMP-dependent transcription factor ATF-2;Cyclic AMP-dependent transcription factor ATF-2	+	1.58452	0.00372345	17.437	16.0315	17.3644	18.3957	16.9718	18.2436	17.9214	17.2821	17.3999	18.3794	16.4965	18.2643	17.1739	15.4716	17.3148	17.1973	17.2968	17.1438	14.1482	16.9528	13.7445	16.1637	16.2666	16.3478	17.8318	17.6016	17.4913	16.6563	15.0386	15.5264	15.1609	17.7697	16.3493	15.3986	17.828	17.2449
2.43949	-2.46093	ATF7	Cyclic AMP-dependent transcription factor ATF-2;Cyclic AMP-dependent transcription factor ATF-7	+	4.75865	1.58416e-06	18.4231	18.8606	18.0164	19.1305	19.4545	18.9787	18.8126	18.8745	20.1915	16.0309	14.0129	19.5636	18.1398	18.7849	14.7436	16.6289	13.737	16.9525	20.1341	19.9753	19.7633	18.2563	18.9704	18.7408	20.2193	19.3974	19.3443	17.1643	16.7735	14.3183	14.8109	18.3684	15.2159	19.522	14.1845	18.1451
2.09312	0.397835	ATF7IP	Activating transcription factor 7-interacting protein 1	+	9.74412	0	20.28	19.6604	19.8684	20.541	19.9558	20.2755	20.4565	20.1213	20.3519	20.6525	20.4569	20.6213	20.9143	20.2039	20.9512	20.6502	20.219	20.4219	20.3677	19.2038	19.5714	18.7105	18.7812	18.1728	20.1486	19.6906	19.842	20.0207	19.982	19.7453	19.998	19.7587	19.4984	20.0415	19.944	19.9294
0.0606257	0.0466665	ATG101	Autophagy-related protein 101	+	4.73105	1.57916e-06	18.9489	18.7183	18.5439	18.1996	18.6246	16.4366	18.6464	18.362	17.8107	18.4851	18.0596	17.8729	18.1452	19.0609	18.595	18.2651	18.2148	18.0124	17.7773	19.1452	19.0555	18.4126	19.21	18.3383	16.7028	18.7091	18.7449	19.3092	19.7686	19.637	18.9675	19.2349	19.6877	18.4945	18.7816	19.3803
0.308176	0.465846	ATG13	Autophagy-related protein 13	+	1.8518	0.00184396	15.6182	16.8276	12.0919	16.4115	14.2787	14.9363	16.5046	15.3026	14.3407	17.4195	15.1944	14.2914	17.4441	16.7478	15.878	14.3734	13.9869	15.1692	17.1371	16.4514	14.7348	16.0949	16.2816	15.472	16.894	16.4438	16.3115	17.578	16.6876	16.181	16.9396	15.3087	15.273	17.3984	18.2625	15.5563
0.120297	-0.0744957	ATG16L1	Autophagy-related protein 16-1		0.466836	0.0952179	18.2682	18.6042	18.1684	17.7492	18.8598	17.9469	17.8223	18.5533	18.1619	17.9507	18.5355	18.1187	17.1583	18.4885	18.568	17.2389	18.8435	18.5616	17.9151	18.3865	17.7752	17.9328	18.6982	18.2817	17.9135	18.4866	18.4213	17.8822	18.6302	18.588	18.5082	18.2048	18.6767	17.9131	18.3276	18.4683
1.61443	-0.720845	ATG2B	Autophagy-related protein 2 homolog B	+	2.12286	0.000915938	16.9714	17.1563	16.9476	18.0083	17.8128	17.986	17.432	17.5706	18.0156	17.2524	17.4828	17.0667	14.9321	17.0239	16.635	16.808	17.0547	17.1573	16.7386	16.6343	16.9127	16.9065	16.6534	16.6501	16.8451	17.0163	17.0677	17.1861	16.9534	16.8187	17.3501	16.9513	16.5003	17.0524	17.54	17.3477
0.243087	-0.0509944	ATG3	Ubiquitin-like-conjugating enzyme ATG3	+	1.05263	0.0159152	21.3261	21.4312	21.4423	21.3541	21.3191	21.5018	21.3141	21.1995	21.4154	21.7198	21.2391	21.5976	21.4526	21.0845	21.1998	21.3479	21.2867	20.9167	21.2358	21.0677	20.957	21.4812	21.2752	21.1592	21.6717	21.3848	21.449	21.5283	21.4791	21.4219	21.6824	21.7549	21.3057	21.4092	21.3487	21.1484
0.142598	0.037178	ATG4B	Cysteine protease ATG4B	+	2.70174	0.000224118	20.5067	20.1993	20.3238	20.8497	20.5493	20.565	20.8341	20.5015	20.8693	20.7248	20.5294	20.8706	20.5445	20.5451	20.4098	20.969	20.4765	20.4636	21.203	20.8053	20.7855	21.2932	21.019	21.1483	20.1786	20.2317	20.4719	20.7438	20.8472	21.0617	21.1937	21.1774	20.6879	20.7022	20.8346	20.566
0.288972	0.107134	ATG5	Autophagy protein 5	+	3.97189	7.39098e-06	19.6369	19.6607	19.5198	19.3098	19.5504	19.3657	19.5454	19.309	19.1202	19.275	19.6184	19.576	18.6438	20.1196	19.999	19.9033	19.5009	19.3461	19.4545	19.7266	19.4929	19.6059	19.9349	19.7782	19.0812	19.6413	19.2687	19.8282	20.017	20.0961	19.7776	19.7601	19.9365	19.7678	19.8933	19.5857
0.711384	-0.157942	ATG7	Ubiquitin-like modifier-activating enzyme ATG7	+	5.86295	0	19.6749	19.8201	19.8108	19.4591	20.0044	19.6091	18.9299	19.6262	19.5363	19.4144	19.7037	19.7022	19.143	19.428	19.3304	19.4642	19.4786	19.3845	19.5528	19.708	19.7232	19.4826	19.6963	19.4531	19.3195	19.8927	19.7118	18.547	19.392	19.3367	19.0436	18.7231	19.2252	19.34	19.2446	19.3959
2.34265	0.462561	ATG9A	Autophagy-related protein 9A	+	1.36632	0.00657452	18.4844	18.3263	18.5369	18.6231	19.041	19.0511	19.4215	18.5783	18.4855	19.1678	19.0261	18.9244	19.4128	19.2628	18.8883	19.5072	19.1393	19.3823	18.5128	19.2794	19.3085	19.5233	19.6055	18.9151	18.8489	18.7513	18.2773	18.8571	19.2269	18.9784	18.8049	18.2562	18.6938	18.6389	18.695	18.7598
0.889193	-0.0678287	ATIC	Bifunctional purine biosynthesis protein ATIC	+	14.9156	0	23.02	22.9553	22.9638	22.8037	22.8011	22.7494	22.8031	22.9284	22.9503	22.6974	22.8192	22.9725	22.8062	22.8687	22.8555	22.7748	22.7201	22.8504	23.0138	23.1526	23.1618	23.0016	23.1191	23.1436	22.5241	22.6273	22.645	22.7476	22.8906	22.8794	22.8588	22.8251	22.918	22.7804	22.8744	22.9447
7.42878	1.65151	ATL1	Atlastin-2;Atlastin-1	+	23.9434	0	18.7848	18.8392	19.123	18.052	18.4476	17.8994	17.8541	18.7906	18.2189	20.0499	20.3224	19.8956	19.9223	20.0404	19.8477	20.0454	20.4135	20.3361	18.151	18.62	18.4395	18.8875	19.0619	19.1416	19.5018	19.8547	19.9126	20.4224	20.5335	20.6859	20.4933	20.4806	20.6684	19.8337	19.8204	20.0151
0.501548	0.162519	ATL2	Atlastin-2;Atlastin-2;Atlastin-2	+	7.71468	0	19.1282	19.3286	19.3705	19.5231	19.7823	18.4476	19.6098	19.9242	19.1983	19.5928	19.7303	19.4811	19.2207	19.6843	19.2441	19.5612	19.6498	19.611	20.0102	20.2509	20.0773	20.4911	20.7825	20.7251	19.813	19.7952	19.6913	19.6393	20.1691	19.9455	19.8904	20.0106	20.0677	19.8125	19.8835	19.8121
9.12638	-1.55562	ATL3	Atlastin-3	+	26.8211	0	20.9169	20.5889	20.6717	20.5899	21.0879	20.3028	20.3893	20.7611	20.2911	18.8291	19.4577	19.0758	18.9746	18.9738	19.0503	18.7252	19.4052	19.1074	20.0085	20.645	20.4859	20.5876	20.6176	20.417	21.0035	21.1454	21.2091	20.3892	20.3496	20.3075	20.4002	20.0916	20.3522	19.8129	19.8568	19.9904
0.368694	0.0804609	ATM	Serine-protein kinase ATM	+	10.1139	0	19.573	19.8182	19.7508	19.7685	19.9299	19.6061	19.653	20.0994	20.0226	19.5591	19.9434	20.0285	20.1695	20.032	20.0893	19.6855	19.8989	19.5394	18.8656	19.1942	18.4713	18.5187	18.8339	19.3954	19.6475	19.3799	19.0943	19.6531	19.4322	19.4537	19.2833	19.284	18.9982	19.3201	19.5478	19.5286
0.496516	0.30664	ATN1	Atrophin-1	+	9.88051	0	16.3623	16.6894	17.2724	18.0757	16.9407	17.0873	16.8916	17.3674	16.6186	18.1544	17.103	16.4637	17.9625	17.6492	17.8185	17.7787	17.1924	15.9427	17.1003	17.1086	16.2168	16.4315	16.1691	16.1593	17.3531	16.3376	16.4367	17.9584	17.8839	17.8011	18.2907	17.9352	18.1133	18.2365	17.7301	17.729
10.7257	-0.779677	ATOX1	Copper transport protein ATOX1	+	20.071	0	22.044	22.0702	22.02	22.0829	22.1139	22.0303	21.8539	21.988	21.8568	21.1534	21.4257	21.1709	21.1456	21.2505	21.0674	21.2675	21.3241	21.2376	20.7773	21.2164	21.0803	21.0273	21.0885	21.2306	21.865	21.9297	21.9774	21.0906	21.0564	21.1967	21.1032	21.1537	21.3586	20.8241	20.8203	21.0029
0.470586	0.297953	ATP11A	Phospholipid-transporting ATPase IH	+	2.99911	0.000101214	16.7931	16.7294	17.5518	18.5492	17.1559	18.1192	17.5744	17.1664	15.7802	17.7461	17.3458	17.5972	18.009	17.3204	17.9068	17.7401	17.7389	16.6969	17.4504	17.0875	16.942	16.4608	17.1231	16.219	17.5189	17.341	17.7606	17.4844	17.0488	16.9268	14.1445	16.1853	16.5657	17.9521	17.6977	16.8879
0.955591	-0.713325	ATP11C	Phospholipid-transporting ATPase IG	+	5.65376	0	17.0568	16.1687	16.5807	17.0542	17.2544	17.0762	16.392	16.4248	16.9436	16.3305	16.0087	13.7087	17.6281	17.2485	16.73	16.3016	15.7864	14.7888	17.2809	17.4207	17.0424	16.6381	16.9407	16.3895	17.0027	17.1325	17.1188	15.0625	16.5687	14.9997	15.6281	14.9573	15.1923	14.3616	15.5618	15.2678
1.67466	-0.432712	ATP13A1	Endoplasmic reticulum transmembrane helix translocase	+	6.53045	0	19.6099	19.5095	19.4402	18.9042	19.5448	18.5741	18.8937	19.4654	18.9011	18.5454	19.1873	18.555	18.7384	19.276	18.8228	18.1754	18.843	18.8054	18.8744	19.4614	19.6028	19.309	19.835	19.8192	19.5229	20.1787	20.1013	18.735	19.3015	19.314	18.7562	18.5205	19.4025	18.7786	18.4892	19.034
3.26025	2.05508	ATP13A2	Polyamine-transporting ATPase 13A2	+	7.16685	0	15.5531	12.5388	14.9275	14.3614	15.9997	15.2863	14.4257	14.6219	16.1657	16.6713	16.8548	17.1394	17.5622	16.5508	17.2013	18.6831	15.2344	16.4785	15.1611	14.8536	17.6119	16.3527	15.4973	17.4109	15.5921	17.4209	15.0616	17.8521	16.8906	16.9365	18.0662	16.7087	16.8724	16.2807	17.0816	17.3162
2.84317	-0.172195	ATP1A1	Sodium/potassium-transporting ATPase subunit alpha-1;Sodium/potassium-transporting ATPase subunit alpha-1;Sodium/potassium-transporting ATPase subunit alpha-1;Sodium/potassium-transporting ATPase subunit alpha-1	+	31.2215	0	22.9471	22.9055	22.8623	23.0456	22.915	22.985	22.9734	22.8154	22.8466	22.8632	22.7588	22.8058	22.8688	22.7547	22.8537	22.6647	22.5721	22.6043	22.9633	22.9582	22.9845	23.1342	23.0183	23.0197	23.443	23.4266	23.428	22.8867	22.7567	22.7528	23.0284	23.0107	22.9275	22.9235	22.9153	22.874
0.31524	0.173205	ATP1A2	Sodium/potassium-transporting ATPase subunit alpha-1;Sodium/potassium-transporting ATPase subunit alpha-1;Sodium/potassium-transporting ATPase subunit alpha-3;Sodium/potassium-transporting ATPase subunit alpha-2	+	16.0602	0	20.7224	20.825	20.7334	20.5034	20.4296	20.2716	20.3475	20.5112	20.3696	21.0646	21.11	20.9005	19.7398	19.8378	19.7671	21.3244	21.2733	21.255	19.506	19.6576	19.3082	22.4363	22.3762	22.4241	21.3018	21.6796	21.5662	21.7417	21.417	21.5846	21.6377	21.6711	21.5983	22.2495	22.0017	21.9857
8.26487	0.866378	ATP1A3	Sodium/potassium-transporting ATPase subunit alpha-1;Sodium/potassium-transporting ATPase subunit alpha-1;Sodium/potassium-transporting ATPase subunit alpha-1;Sodium/potassium-transporting ATPase subunit alpha-3;Sodium/potassium-transporting ATPase subunit alpha-3	+	37.7639	0	20.7972	20.7383	20.9098	20.5706	20.4379	20.5225	20.3927	20.648	20.5877	21.3893	21.4959	21.5199	21.3007	21.3369	21.3349	21.7108	21.6196	21.6942	20.4979	20.4573	20.5076	21.0129	21.1025	21.0857	21.7946	21.9318	21.8788	22.6695	22.5947	22.563	22.3742	22.2402	22.3399	21.9279	22.0177	21.9408
3.87746	-0.334248	ATP1B1	Sodium/potassium-transporting ATPase subunit beta-1	+	19.4804	0	23.9674	24.0707	23.8671	24.0743	23.8715	23.9881	23.8844	23.6972	23.872	23.8843	23.6329	23.3885	23.6191	23.43	23.4462	23.7033	23.6947	23.4855	23.8175	23.5521	23.612	23.7108	23.4805	23.347	25.0524	24.9103	24.7836	24.3409	24.1295	24.1546	24.4192	24.2275	23.9473	23.8408	23.9935	23.7186
3.5274	1.65978	ATP1B2	Sodium/potassium-transporting ATPase subunit beta-2	+	24.7541	0	17.1597	18.6873	18.7305	18.4654	18.3612	17.1845	16.0101	17.8436	17.5568	19.046	19.7267	19.2983	19.1886	18.9035	18.4657	20.015	20.2779	20.0153	18.1816	18.5968	18.3333	20.3496	20.2095	20.2628	19.5705	19.5134	19.5494	20.6243	20.5499	20.6591	20.5485	20.2383	20.4133	20.9713	21.0012	20.6967
8.48498	0.638559	ATP1B3	Sodium/potassium-transporting ATPase subunit beta-3	+	15.6978	0	22.2289	22.048	22.1676	22.1218	22.1527	22.0648	22.4084	22.4154	22.3829	22.8048	22.8782	22.7897	22.9577	22.9749	22.7864	22.9271	22.8238	22.7948	22.4644	22.482	22.5217	22.9886	22.9707	23.1201	22.2409	22.2907	22.3822	23.1111	22.972	22.9393	23.1306	23.0624	22.9425	23.0962	23.0103	23.055
1.2621	-1.54075	ATP2A1	Sarcoplasmic/endoplasmic reticulum calcium ATPase 1;Sarcoplasmic/endoplasmic reticulum calcium ATPase 1	+	22.7942	0	14.6413	15.6809	15.7707	15.407	14.7154	14.4511	19.2906	19.2732	19.7278	14.6669	15.3064	15.5625	14.9865	15.0218	15.0221	14.8783	14.6378	15.0088	22.4577	22.3001	22.3618	24.2883	24.0411	24.1528	21.6958	21.2817	21.1469	15.8602	15.3146	15.0098	16.2724	15.8534	14.7843	15.2834	14.3292	15.392
4.15747	0.228207	ATP2A2	Sarcoplasmic/endoplasmic reticulum calcium ATPase 1;Sarcoplasmic/endoplasmic reticulum calcium ATPase 2	+	9.9906	0	22.9062	22.8835	22.8665	22.8784	22.8503	22.8374	23.0674	22.9752	23.0985	23.2358	23.1354	23.3229	23.101	23.0224	23.1755	23.17	23.1019	23.1525	23.7439	23.6	23.5259	24.2803	24.1238	24.0461	23.1359	23.1031	22.9501	23.4066	23.1886	23.2543	23.4566	23.4908	23.2637	23.2659	23.2395	23.0473
6.48572	-0.659557	ATP2B1	Isoform C of Plasma membrane calcium-transporting ATPase 1;Isoform C of Plasma membrane calcium-transporting ATPase 1;Isoform C of Plasma membrane calcium-transporting ATPase 1;Isoform C of Plasma membrane calcium-transporting ATPase 1;Isoform C of Plasma membrane calcium-transporting ATPase 1;Isoform C of Plasma membrane calcium-transporting ATPase 1;Isoform C of Plasma membrane calcium-transpor…	+	28.0515	0	21.6005	21.6395	21.5785	21.7742	21.6681	21.7267	21.527	21.6136	21.6804	21.1196	21.1306	20.921	21.2739	21.0272	21.1561	20.8437	20.5203	20.88	22.1714	22.0959	22.1652	22.6991	22.6365	22.7028	22.1729	22.2426	22.1734	21.0007	21.0858	20.8439	20.7748	20.5574	20.7938	20.2604	20.3001	20.5473
1.7468	1.56149	ATP2B2	Isoform C of Plasma membrane calcium-transporting ATPase 1;Isoform C of Plasma membrane calcium-transporting ATPase 1;Isoform C of Plasma membrane calcium-transporting ATPase 1;Isoform C of Plasma membrane calcium-transporting ATPase 1;Plasma membrane calcium-transporting ATPase 4;Plasma membrane calcium-transporting ATPase 2	+	10.4621	0	15.693	14.6365	14.8234	16.9929	17.4116	19.2795	14.7284	17.7649	15.3127	17.8613	17.2892	17.3576	18.8373	18.1665	18.925	17.9127	17.2885	17.0583	15.2458	16.3431	15.0229	16.0584	16.8437	15.0366	17.3394	16.3889	17.4471	19.6478	19.3825	19.2808	20.4003	20.0994	20.0384	18.8794	18.3952	18.3797
0.222951	0.464359	ATP2B3	Isoform C of Plasma membrane calcium-transporting ATPase 1;Isoform C of Plasma membrane calcium-transporting ATPase 1;Isoform C of Plasma membrane calcium-transporting ATPase 1;Plasma membrane calcium-transporting ATPase 4;Plasma membrane calcium-transporting ATPase 4;Plasma membrane calcium-transporting ATPase 3	+	3.88162	8.07932e-06	14.4283	17.9553	14.5071	15.5502	17.0824	19.9996	15.8697	19.0689	15.9758	17.5435	17.4392	19.5095	18.209	15.1503	15.4334	18.0697	14.6546	18.6073	18.8492	18.4499	18.3865	15.1189	16.8875	18.2815	19.8605	18.6602	18.8588	19.4367	17.7935	18.3178	19.7036	18.6152	18.0413	17.2753	18.9562	16.3128
0.863469	-0.141309	ATP2B4	Isoform C of Plasma membrane calcium-transporting ATPase 1;Isoform C of Plasma membrane calcium-transporting ATPase 1;Isoform C of Plasma membrane calcium-transporting ATPase 1;Isoform C of Plasma membrane calcium-transporting ATPase 1;Isoform ZA of Plasma membrane calcium-transporting ATPase 4;Plasma membrane calcium-transporting ATPase 4;Plasma membrane calcium-transporting ATPase 4;Plasma memb…	+	20.3421	0	21.5021	21.3108	21.3548	21.5385	21.5574	21.3994	20.9482	21.0132	20.9248	21.1334	21.2695	21.0909	21.1514	21.181	21.0095	21.258	21.1574	21.0265	21.5132	21.6949	21.7401	21.4765	21.4623	21.4235	21.9287	22.0668	22.0622	21.9194	21.9855	21.978	22.1775	22.0441	22.0696	21.9311	21.7843	21.8084
0.585997	-0.21095	ATP2C1	Calcium-transporting ATPase type 2C member 1	+	2.02876	0.00115895	18.9186	18.5821	18.7328	19.3587	19.2644	19.151	19.3665	19.0498	19.7391	18.9682	18.8412	19.2887	19.2909	18.9924	19.1898	19.1955	18.2498	18.2479	19.6499	18.7621	18.7198	19.7347	19.2537	19.2104	19.7389	19.2114	19.2095	19.0691	19.1394	19.0794	19.3879	19.006	18.8264	18.2596	18.9685	18.4771
0.336488	0.355933	ATP4A	Sodium/potassium-transporting ATPase subunit alpha-1;Potassium-transporting ATPase alpha chain 1	+	6.21939	0	16.1755	14.6652	14.4193	14.6815	15.8239	15.7557	16.6184	13.7916	16.9505	15.5557	16.4244	16.0458	15.6904	15.1233	15.1599	15.9592	14.4777	17.6486	15.1097	19.5278	19.5204	15.4432	19.3675	19.4519	14.2482	18.2088	15.7201	19.9433	19.9832	20.0771	19.75	19.6405	19.392	21.3402	21.0103	21.3245
2.90063	0.134565	ATP5F1A	ATP synthase subunit alpha, mitochondrial;ATP synthase subunit alpha, mitochondrial	+	34.4292	0	25.9728	25.867	25.9332	25.9505	25.9322	26.0628	25.899	25.7977	25.8962	26.0234	25.9951	26.1212	26.0208	26.0847	26.0865	26.2039	26.0115	25.9753	26.1932	26.2677	26.4105	26.5759	26.5719	26.6828	26.3668	26.387	26.4238	26.639	26.5571	26.6236	26.7254	26.6694	26.6466	26.5463	26.5065	26.497
1.73134	0.199689	ATP5F1B	ATP synthase subunit beta, mitochondrial	+	10.8499	0	25.5792	25.5813	25.6507	26.0259	25.6924	26.0198	25.847	25.6802	25.9229	26.0456	25.7537	26.132	25.9992	25.9083	26.1663	26.0768	25.8186	25.8961	25.9426	25.8837	26.0562	26.3782	26.201	26.2881	26.0706	25.8373	25.9559	26.3102	26.0616	26.1656	26.4852	26.4361	26.2867	26.4124	26.2806	26.1935
1.22196	0.0993108	ATP5F1C	ATP synthase subunit gamma, mitochondrial;ATP synthase subunit gamma, mitochondrial	+	16.8906	0	22.742	22.7405	22.7459	22.6256	22.6977	22.8082	22.4398	22.6632	22.5431	22.6756	22.8464	22.813	22.6355	22.7971	22.8277	22.6535	22.7615	22.8893	22.7181	22.9485	22.9964	23.2016	23.3393	23.5168	23.1187	23.3682	23.3785	23.1797	23.2123	23.2955	23.3304	23.3355	23.3556	22.8519	22.9173	23.1041
0.442905	0.110178	ATP5F1D	ATP synthase subunit delta, mitochondrial	+	2.33888	0.000542746	23.2311	23.12	23.2533	23.4328	23.1737	23.7102	23.5886	23.2017	23.8001	23.5595	23.1928	23.8979	23.6984	23.3086	23.6794	23.6044	23.2334	23.3287	23.3709	23.0224	22.9809	23.9206	23.6538	23.6034	23.961	23.3578	23.5357	24.0863	23.5728	23.6704	24.1798	24.2499	23.7277	23.3652	23.476	22.7447
0.295	0.118176	ATP5IF1	ATPase inhibitor, mitochondrial	+	5.44938	0	22.479	22.3606	22.5407	21.9978	22.3887	22.0262	21.6695	22.1809	21.4814	22.1105	22.0499	21.5577	22.639	22.7148	22.6426	22.0715	22.1235	22.2788	22.444	22.2885	22.1411	21.3563	21.8834	21.7506	21.7837	22.0981	22.139	22.1441	22.4891	22.4881	22.3517	22.5185	22.6077	22.3569	22.9096	22.9534
0.556032	0.173124	ATP5ME	ATP synthase subunit e, mitochondrial	+	4.44152	1.53994e-06	21.1028	20.8513	21.0721	20.6572	20.1668	20.3814	20.4767	21.2062	20.8544	20.4038	20.7319	20.6024	21.0264	21.3738	21.095	21.0685	21.0594	20.9657	20.3646	20.3058	20.9851	20.5052	21.0473	21.2929	20.9909	21.1775	21.543	19.8846	21.1207	21.2559	20.6962	20.5564	21.4125	20.5851	20.6474	21.0434
0.178617	-0.113548	ATP5MF	ATP synthase subunit f, mitochondrial	+	1.46267	0.00509922	20.4964	20.8917	21.8821	20.8114	21.1047	22.2515	20.6287	20.6554	21.7483	20.7981	21.3023	20.854	21.3835	21.3638	20.2193	21.6225	20.7815	21.1232	19.8598	20.3882	21.489	20.7339	20.6216	22.4364	20.4554	20.2056	21.8233	21.0913	20.8451	21.7431	21.6244	21.6142	22.0329	22.7109	22.0823	21.9489
0.646635	-0.190145	ATP5MG	ATP synthase subunit g, mitochondrial	+	12.9749	0	23.3613	23.4105	23.4286	23.364	23.3524	23.1831	23.4871	23.3796	22.8197	23.1852	23.318	22.3964	22.4952	23.2445	23.3326	23.134	23.6082	23.3606	23.6596	23.8776	23.8801	24.1619	24.4327	24.2744	23.6817	24.0723	24.1305	23.8446	23.9336	23.9147	23.6432	23.5684	24.2001	23.884	24.0041	24.0413
1.74712	0.443764	ATP5MJ	ATP synthase subunit ATP5MJ, mitochondrial	+	4.09808	5.98243e-06	20.5046	20.5797	20.4076	19.9448	20.0687	19.8723	20.0134	20.1952	19.6551	20.1831	20.4784	19.9603	20.4001	20.528	20.5827	20.8289	21.1642	21.1094	19.7142	20.331	20.4228	20.638	21.0617	21.0106	19.3623	20.7617	20.6705	20.8073	21.1622	21.1769	20.9978	21.0315	21.2469	20.8553	20.7885	21.2132
0.525988	-0.137554	ATP5MK	ATP synthase membrane subunit K, mitochondrial	+	7.94657	0	20.9829	21.0174	21.0093	20.5552	20.5733	20.3677	20.8787	20.6469	20.7201	20.3465	20.259	20.1172	20.6884	20.9176	20.8273	20.8556	20.9194	20.5825	20.5911	20.5271	20.5092	21.4563	21.5662	21.4371	21.5407	21.3882	21.4749	21.499	21.5141	21.4546	21.6663	21.8392	21.5966	21.2111	21.2442	21.1334
0.0870491	0.0128852	ATP5PB	ATP synthase F(0) complex subunit B1, mitochondrial	+	21.7436	0	23.1704	23.1719	23.124	23.0571	23.1273	23.1356	23.0076	22.9996	23.0786	23.141	23.1026	23.1737	23.2144	23.2449	23.2889	23.082	22.8262	22.9142	23.4326	23.5321	23.5827	23.83	23.8892	23.8893	23.7192	23.6978	23.8156	23.7755	23.665	23.6655	23.8832	23.7961	23.7835	23.504	23.4945	23.4083
3.91027	0.18689	ATP5PD	ATP synthase subunit d, mitochondrial	+	13.6792	0	22.697	22.9935	22.9894	22.9243	22.8301	22.8095	22.8082	22.9052	22.881	23.0061	23.028	23.0241	23.004	23.0738	23.0841	23.0901	23.026	23.184	22.3087	22.4565	22.3633	22.9528	22.9997	23.0163	22.4249	22.6336	22.6755	23.1775	23.0578	23.1321	23.2046	23.1564	23.1803	22.9437	22.9984	22.9958
3.32214	0.918432	ATP5PF	ATP synthase-coupling factor 6, mitochondrial	+	20.4606	0	18.7599	18.1888	18.7325	18.3834	18.8314	18.5108	18.9824	19.1332	19.475	19.1811	18.7234	19.3708	19.8737	20.0656	20.0201	19.9641	19.86	20.2044	19.7849	19.6696	19.8057	20.7521	20.777	20.8239	20.2566	20.385	20.2701	21.0826	20.9161	21.0732	21.3277	21.2603	21.2139	21.1142	21.0089	21.0492
2.01182	0.228071	ATP5PO	ATP synthase subunit O, mitochondrial	+	12.3796	0	23.0561	22.9986	23.1528	22.7287	22.9748	22.7589	22.9464	23.1527	23.0057	22.9383	23.1525	23.0093	23.1853	23.3927	23.3109	23.0569	23.3366	23.4447	23.2538	23.5778	23.6306	23.4847	23.853	23.867	23.0311	23.3472	23.3321	23.3763	23.7055	23.7062	23.599	23.5646	23.878	23.6581	23.7067	23.9396
0.254425	0.107838	ATP6AP1	V-type proton ATPase subunit S1	+	8.66507	0	20.4123	20.4416	20.4369	19.7472	20.2857	20.0793	19.6355	20.2626	19.3815	19.9233	20.535	19.8309	19.9413	20.4689	19.6924	20.0442	20.6573	20.56	19.3112	20.0454	19.9713	19.877	20.4457	20.4181	20.1717	20.7285	20.7056	19.9052	20.4711	20.4803	20.0533	19.8128	20.6544	19.1281	19.5827	19.8164
0.300391	0.113732	ATP6AP2	Renin receptor	+	6.64464	0	19.5808	19.5501	19.2235	19.0712	19.3409	18.4977	19.0616	19.3109	18.733	18.8518	19.417	18.6589	19.321	19.5996	19.0677	19.2912	19.5453	19.6406	18.7281	19.1622	19.5021	18.9237	19.6022	19.1417	19.0353	19.5494	19.335	19.3504	19.5738	19.4855	19.4878	19.6471	19.6942	19.2911	19.498	19.4705
2.79132	0.450386	ATP6V0A1	V-type proton ATPase 116 kDa subunit a3;V-type proton ATPase 116 kDa subunit a1;V-type proton ATPase 116 kDa subunit a1	+	35.5673	0	20.222	19.7812	20.0578	19.8743	20.1593	19.7501	19.9834	20.0031	19.9574	20.5295	20.1935	20.3613	20.0727	20.2485	20.0432	20.6558	20.8486	20.8886	20.4874	20.2818	20.2576	20.7227	20.559	20.6911	21.0702	20.9536	21.1678	21.1902	21.1325	21.191	20.9994	20.9249	21.0168	20.8317	20.8159	20.816
1.4569	-0.585133	ATP6V0A2	V-type proton ATPase 116 kDa subunit a3;V-type proton ATPase 116 kDa subunit a1;V-type proton ATPase 116 kDa subunit a2		0.372721	0.131751	18.6664	17.898	18.8072	17.8711	18.6742	18.8127	18.69	19.3273	19.0099	18.7847	18.2178	16.8545	18.3185	18.5736	18.0532	17.5759	18.4168	17.6957	18.7873	18.9304	19.0318	18.9349	19.62	19.5848	15.3213	19.3098	18.5059	16.5679	18.0264	18.7279	17.8012	17.2446	18.4665	17.0421	18.5762	17.8976
0.535959	-0.248151	ATP6V0C	V-type proton ATPase 16 kDa proteolipid subunit	+	5.7887	0	20.8057	20.3921	20.6937	21.4954	20.9459	21.4899	21.7544	21.2122	21.7044	21.5183	20.8043	21.1381	21.3938	20.9205	20.1423	21.3797	20.5901	20.3731	22.7414	22.4585	22.3092	22.1008	21.8596	21.5804	21.7591	21.4843	21.438	21.6068	21.6374	21.4768	21.7258	21.9764	21.578	22.3588	22.4603	21.8447
1.24892	-0.158678	ATP6V0D1	V-type proton ATPase subunit d 1	+	27.5394	0	21.0452	20.8674	20.6931	20.8782	20.9802	20.8186	20.6599	20.7253	20.7287	20.5251	20.8477	20.5548	20.6104	20.8698	20.5251	20.6031	20.9889	20.4434	21.3734	20.7909	21.2591	20.9585	20.9826	20.9284	21.527	21.3984	21.2635	21.1097	21.4007	21.4385	20.9071	20.9013	21.2566	20.7309	20.8478	21.0003
5.00633	0.285561	ATP6V1A	V-type proton ATPase catalytic subunit A	+	34.1345	0	23.4028	23.5727	23.536	23.4735	23.4093	23.4481	23.4045	23.3851	23.5139	23.8248	23.7888	23.8482	23.5998	23.6006	23.5774	23.8486	23.8334	23.7942	23.2078	23.3276	23.4056	23.4285	23.5119	23.5471	23.786	23.8968	23.9495	24.1435	24.0898	24.1661	24.257	24.2385	24.2855	24.0319	23.9587	24.0195
1.70669	0.146608	ATP6V1B2	V-type proton ATPase subunit B, brain isoform	+	25.5279	0	21.8717	21.8368	22.0733	22.181	21.868	22.0721	22.0555	21.9796	22.1557	22.3213	22.1022	22.0393	22.1653	22.141	22.0804	22.295	22.2559	22.0128	21.8624	21.8325	21.8464	21.8546	21.8642	21.796	22.3625	22.2315	22.3578	22.8456	22.5785	22.584	22.8379	22.8691	22.7896	22.4138	22.5162	22.3503
1.38105	0.183758	ATP6V1C1	V-type proton ATPase subunit C 1	+	28.4757	0	19.6897	19.7526	19.6782	19.5359	19.7697	19.5163	19.267	19.6922	19.3415	19.6111	19.9042	19.6687	19.542	19.8578	19.5846	19.7792	20.015	19.9344	19.3721	19.7779	19.6857	19.4939	19.6894	19.8131	19.9062	19.9968	20.0316	20.2932	20.3974	20.3698	20.3747	20.3342	20.4268	20.1491	20.1576	20.343
0.80209	0.286505	ATP6V1D	V-type proton ATPase subunit D	+	17.5112	0	19.9615	19.7234	20.081	19.1275	19.9462	19.0905	19.2274	20.0321	19.1657	19.702	20.2774	19.9185	19.31	20.1704	19.5037	19.5349	20.1021	20.4149	19.3392	19.6481	19.5813	19.2567	20.0809	19.8624	19.6815	20.1638	20.2175	20.2628	20.6937	20.7914	20.3224	20.3188	20.8045	20.0749	20.1797	20.6434
2.56209	0.286236	ATP6V1E1	V-type proton ATPase subunit E 1	+	20.0103	0	21.2577	21.583	21.5671	21.5532	21.5724	21.5597	21.7025	21.7069	21.7599	21.8212	21.7904	21.9642	21.7772	21.6278	21.7152	21.8205	22.2669	22.055	21.5323	21.5	21.5391	21.3038	21.366	21.732	21.7794	21.8946	21.5577	22.2106	22.1489	22.1596	22.3305	22.2872	22.3458	22.0002	22.0854	21.9252
1.64118	0.212858	ATP6V1F	V-type proton ATPase subunit F	+	13.454	0	20.8476	20.6825	20.7009	20.4282	20.2631	20.1661	20.4359	20.4802	20.3107	20.6062	20.9515	20.7696	20.613	20.7479	20.5861	20.6187	20.63	20.708	18.8298	19.7604	19.4537	19.5557	19.8577	20.0118	19.2852	19.758	19.8885	20.4224	20.674	20.5405	20.5773	20.4889	20.7445	20.4214	20.161	20.4385
0.0866572	-0.0160033	ATP6V1G1	V-type proton ATPase subunit G 1;V-type proton ATPase subunit G 1	+	1.66411	0.0030325	20.1412	20.5383	20.4444	20.257	20.442	20.1542	20.3035	20.4018	20.4007	20.3927	20.1233	20.1162	20.4128	20.3228	20.6033	20.2918	20.2503	20.426	20.2042	20.301	20.3757	19.898	19.791	19.9176	20.6759	20.742	20.7254	20.6659	20.5641	20.6342	20.282	20.585	20.4487	20.4301	20.4532	20.4414
1.00968	0.73214	ATP6V1G2	V-type proton ATPase subunit G 1;V-type proton ATPase subunit G 2	+	18.667	0	15.3158	16.2577	14.7888	15.1798	13.9802	15.0971	15.9733	13.1707	14.4415	15.7871	15.6793	15.2272	16.3791	15.1411	16.6343	15.1987	16.5623	14.1851	15.8804	16.008	12.8666	17.6441	16.3502	15.3993	17.0279	17.0031	15.8903	19.0228	17.7779	17.7496	18.3679	18.9004	17.6168	18.7406	18.401	17.9221
3.08605	0.339124	ATP6V1H	V-type proton ATPase subunit H	+	28.5939	0	20.8221	20.7597	20.6749	20.5497	20.6477	20.8041	20.7694	20.7634	20.7305	21.0921	21.1913	21.238	21.2139	20.497	21.0215	20.96	21.1842	21.1757	20.6291	20.8169	20.6153	21.058	20.902	20.7912	21.2825	21.4517	21.1804	21.4961	21.6016	21.5046	21.7487	21.4659	21.6161	21.4606	21.43	21.3898
1.66055	-0.82962	ATP7A	Copper-transporting ATPase 1	+	7.10229	0	16.1548	15.7166	15.5755	14.7762	16.8659	14.657	16.0569	15.9705	16.0559	14.5507	14.1661	16.0435	14.5495	14.8032	15.2865	15.0273	15.8611	14.0748	16.5743	17.0163	16.6248	17.4846	17.0947	16.5759	18.0098	17.5107	17.5131	15.3439	13.3993	15.0794	14.8057	14.4	15.064	15.0841	14.9792	15.2523
6.15566	-1.95521	ATP7B	Copper-transporting ATPase 2	+	8.44408	0	17.6597	17.2036	17.3297	17.8558	17.5346	17.8511	17.7542	17.305	17.6342	16.0832	15.3814	15.6796	16.1278	14.8092	14.6052	16.5467	14.9757	16.3224	17.3043	15.0926	15.2753	15.226	15.7752	14.7694	16.9322	14.3547	17.0572	14.1757	15.8713	14.7974	15.2681	16.5637	13.54	15.0806	16.736	15.5983
4.61233	0.892928	ATP8A1	Phospholipid-transporting ATPase IB;Phospholipid-transporting ATPase IA	+	24.2733	0	17.9168	18.1971	17.7264	18.2114	18.2858	18.9662	18.5554	18.1955	18.6055	19.2551	19.1197	19.0773	19.438	19.6951	19.2264	18.9787	18.7653	19.1411	16.6695	17.4826	17.1938	18.4481	18.2255	18.2397	19.1211	18.6267	18.3956	19.3902	19.7137	19.5755	19.7645	19.8526	19.4105	19.3385	19.2397	18.8713
0.184007	-0.130626	ATP8A2	Phospholipid-transporting ATPase IB;Phospholipid-transporting ATPase IB	+	14.3723	0	14.5394	14.587	14.6279	15.384	15.4694	15.688	15.3805	14.5262	14.0709	15.7386	14.3705	15.2063	15.7811	14.3905	14.853	14.4018	13.976	14.3802	15.0121	16.6082	15.5052	16.7511	15.2819	15.6139	16.1175	15.6091	15.0704	17.2615	16.5307	13.9503	16.8035	16.7244	16.5308	14.7987	15.9095	15.8463
5.10992	1.54646	ATP9A	Probable phospholipid-transporting ATPase IIA	+	21.6232	0	17.943	17.4954	16.8591	18.5744	18.1088	18.0253	17.2983	18.6511	18.1358	19.286	19.6357	19.4537	18.622	19.4669	19.0344	19.8066	19.8722	19.8319	16.0506	17.7492	17.469	18.4142	18.6849	18.5734	18.152	19.0899	18.5185	18.9192	19.5617	19.7391	19.1336	19.1657	19.4982	18.8144	18.7275	19.1807
0.396791	0.271749	ATPAF1	ATP synthase mitochondrial F1 complex assembly factor 1		0.235137	0.221651	17.7512	18.3302	17.961	17.675	18.2953	16.1776	17.2911	18.0595	17.5153	17.9658	18.2718	16.3098	18.289	18.2282	17.6421	17.8945	18.6686	18.2321	17.0211	17.3723	18.7667	17.3036	18.3365	16.8993	18.4325	18.4526	17.947	17.9069	17.0075	17.7078	18.3371	16.8004	17.9366	17.6476	16.8843	17.441
0.840256	-0.651545	ATPAF2	ATP synthase mitochondrial F1 complex assembly factor 2	+	6.0061	0	16.0777	18.1215	17.9784	18.409	17.9572	17.7624	18.2227	17.0113	17.7478	17.8356	16.6882	18.0331	18.2716	17.2855	17.1398	16.9399	16.4436	14.7869	15.4374	15.4959	16.0465	16.2799	17.4741	16.711	19.2311	18.0576	18.9447	15.0435	14.8148	15.7789	17.1954	14.4961	16.6946	13.1911	15.4673	15.0279
0.226503	-0.268458	ATRAID	All-trans retinoic acid-induced differentiation factor		0.0633288	0.513056	17.5302	17.2397	16.7569	16.7832	17.0015	14.6876	14.6712	16.4456	15.5502	16.7949	17.0808	14.7605	16.2082	16.9579	14.113	15.6986	16.0091	16.6269	14.5218	14.5514	15.3881	16.0897	16.6328	15.3439	17.4444	17.0096	16.8628	16.9723	17.1484	16.4733	17.6502	16.4554	17.108	16.1844	15.5701	16.8567
0.580719	-0.295983	ATRN	Attractin	+	14.7787	0	18.1027	18.4855	17.7657	17.2766	18.2874	19.1782	18.0243	17.9448	18.8961	18.532	17.9148	18.4884	16.9661	18.0539	18.0438	18.0705	17.8902	17.3378	17.2257	17.6975	18.0607	17.9963	18.1773	17.5642	18.6992	18.9096	19.0718	18.1197	18.5596	18.132	18.5936	18.1438	17.9583	17.9348	18.7537	17.8301
2.65531	0.33649	ATRX	Transcriptional regulator ATRX	+	3.56192	2.43466e-05	18.6216	18.7099	18.4727	18.9134	18.8593	18.735	18.9605	18.9216	18.9921	19.154	19.1242	19.2819	19.35	19.2264	19.4011	19.0671	18.8229	18.7868	18.0435	17.9128	18.0029	18.4542	18.2179	18.0533	19.1482	18.975	18.9285	18.6529	18.6758	18.7174	18.7044	18.7579	18.465	18.3597	19.0666	18.2564
7.88789	0.498633	ATXN10	Ataxin-10;Ataxin-10;Ataxin-10	+	13.3915	0	21.5743	21.5901	21.5448	21.5505	21.3058	21.4069	21.4349	21.4653	21.5176	21.9823	22.0289	22.1841	21.8179	21.9137	22.0855	21.9785	21.9008	21.9862	20.978	21.104	21.0859	21.5891	21.6487	21.6858	21.1656	21.297	21.1469	21.9015	21.9335	21.8445	21.8739	21.8224	21.8323	21.7403	21.6931	21.689
0.797528	-0.532671	ATXN1L	Ataxin-1-like	+	0.681329	0.0477574	15.8579	14.8948	14.5257	15.206	16.537	15.9315	14.559	16.6945	15.5633	15.892	13.5246	14.9423	15.5694	14.3119	15.0504	15.2378	15.64	14.8072	14.1874	15.3713	16.2755	15.0104	15.3977	16.2432	14.272	15.5991	14.9514	16.2816	14.4089	15.1249	15.2335	14.7594	12.6574	14.2553	15.2084	14.6773
3.55811	-0.379626	ATXN2	Ataxin-2-like protein;Ataxin-2	+	18.2294	0	19.0563	19.3956	19.3318	19.1962	19.5289	19.1326	19.0741	19.2789	19.2445	18.824	19.1903	18.636	18.822	19.16	18.9305	18.7229	18.7621	18.7747	19.4298	19.5729	19.4401	19.5603	19.669	19.6921	19.4107	19.7728	19.5521	18.9201	19.2407	19.056	19.0651	18.9412	19.2179	18.7899	19.0576	19.181
2.40639	0.133795	ATXN2L	Ataxin-2-like protein;Ataxin-2-like protein	+	30.6201	0	21.5378	21.5624	21.5068	21.5971	21.5655	21.6249	21.6958	21.7277	21.8177	21.7336	21.7342	21.7678	21.7703	21.7913	21.7366	21.8988	21.6682	21.7392	21.2339	21.3948	21.306	21.3828	21.4838	21.3875	21.293	21.3284	21.3012	21.6025	21.5663	21.5122	21.5609	21.528	21.5106	21.5201	21.5225	21.3489
0.096948	0.0377057	ATXN3	Ataxin-3	+	8.68344	0	19.9939	20.1777	20.1878	19.4661	19.9841	19.4802	19.5036	19.661	19.4045	19.6925	19.9447	19.6726	19.1247	19.9183	20.2124	19.8206	19.9261	19.8864	18.8863	19.4777	19.1114	18.9824	19.6053	19.4897	18.9921	19.2896	19.2569	19.1714	19.5622	19.6949	18.9138	19.0549	18.7799	18.8142	19.2147	19.188
4.60291	-1.78842	AUH	Methylglutaconyl-CoA hydratase, mitochondrial	+	13.8598	0	19.315	19.0529	18.6757	19.2946	19.4051	18.901	19.1728	19.5864	19.2737	17.7403	18.4593	15.376	17.9408	17.6054	17.4011	16.8448	17.8038	17.4099	18.6997	19.3631	19.4668	19.1169	18.9936	18.8389	19.7295	20.3779	20.0407	17.4907	17.7386	17.4704	17.4132	16.1234	17.7768	17.2724	17.0125	17.2839
0.0286431	-0.0305329	AUP1	Lipid droplet-regulating VLDL assembly factor AUP1	+	0.79785	0.0334543	16.5756	15.8924	16.6137	17.8831	17.4634	18.4987	18.2009	17.1314	17.1106	17.2998	16.3712	16.7765	17.5442	17.8318	17.6991	18.5475	16.7416	16.2835	18.2931	17.7963	17.6834	18.6912	17.9907	17.2341	18.1911	17.3492	17.5555	18.5424	17.5375	16.3985	16.8944	17.7012	17.3816	18.2456	18.0118	17.5942
0.588392	-0.612914	AURKAIP1	Aurora kinase A-interacting protein	+	0.960651	0.0206851	17.2297	17.4239	17.2978	16.1146	17.3195	15.1262	15.0021	17.535	15.9827	15.3973	17.4519	16.1573	16.8197	17.4081	14.473	14.6794	16.5127	14.6159	17.409	18.8204	17.3637	17.4235	18.1098	18.0134	15.3487	17.5491	17.8819	15.3136	17.0835	17.7848	14.8178	16.6326	17.5743	15.8271	16.7453	17.4448
5.52038	1.36128	AURKB	Aurora kinase B	+	4.09819	5.98355e-06	18.9155	17.6364	19.0888	18.4857	18.2133	18.3622	19.2199	18.6151	18.0741	19.8879	19.511	20.0203	19.9306	19.6331	20.2758	20.275	19.5562	19.7725	15.5232	17.7817	14.6545	17.4239	15.1488	15.9808	17.4523	17.816	17.8555	19.2447	19.3474	18.8891	19.3198	19.375	18.6432	20.1401	20.5252	19.6007
1.26221	1.25208	AUTS2	Autism susceptibility gene 2 protein	+	3.27451	4.82517e-05	15.2381	16.0551	15.0148	15.2088	14.8624	16.9701	16.8821	14.2822	19.4717	16.5638	17.735	16.9238	17.8408	17.6184	17.0088	18.1884	17.952	15.4229	16.999	16.8904	17.3021	14.8118	14.635	15.1609	15.4566	14.6128	15.8453	18.3101	18.0579	18.1672	17.5665	17.9505	18.2511	18.2399	17.9575	17.6468
1.74089	-0.686998	AVEN	Cell death regulator Aven	+	8.48688	0	18.3323	18.6312	18.5735	19.4048	18.7064	19.225	19.1418	18.4632	18.2674	18.7067	17.8073	18.7029	18.6902	17.9923	17.6917	18.6937	17.2684	17.0094	18.2374	17.9031	17.9259	17.1815	17.5297	15.1259	18.6464	18.0001	18.4067	17.9561	16.4507	16.5377	14.7193	16.1083	15.0282	17.2784	17.3233	16.7433
4.56422	0.701413	AVL9	Late secretory pathway protein AVL9 homolog	+	7.52957	0	19.3647	18.7498	19.0903	18.6154	18.9942	19.0723	18.626	18.9465	19.4079	19.9433	19.4934	19.3275	19.8708	19.7966	19.8028	19.8935	19.4809	19.5711	18.8411	18.8067	18.6912	19.8588	19.4907	18.8562	19.3139	19.131	18.9093	19.9075	19.7993	19.6378	19.5055	19.8813	19.7424	19.6241	19.6279	19.3314
6.59334	-2.05837	AXL	Tyrosine-protein kinase receptor UFO	+	7.91544	0	16.8745	18.1239	17.2655	16.8595	17.411	17.5951	16.4148	16.9617	17.4649	15.5544	15.0134	15.115	15.6835	15.7427	14.7192	14.6992	14.2759	15.6422	16.0803	15.943	17.7864	14.8902	15.0261	15.5499	15.5083	17.5017	17.503	14.7681	15.1782	14.2646	15.6193	14.8545	14.0267	15.7527	14.775	14.7214
5.64725	-2.89236	B2M	Beta-2-microglobulin	+	13.4161	0	18.4498	17.0074	17.8135	19.3942	18.6415	17.175	17.2943	16.6909	16.3796	15.6764	13.893	14.8527	14.3205	14.3841	15.6921	14.4305	15.4286	14.137	19.2164	19.2597	19.4649	15.9578	17.1758	16.8113	19.4212	19.9882	19.9201	15.4135	16.0659	15.7369	14.5285	14.0647	16.171	14.9254	16.2383	15.89
0.34943	-0.19352	B3GALT6	Beta-1,3-galactosyltransferase 6	+	6.238	0	17.3874	17.8634	17.7713	16.319	17.3004	17.3904	16.6598	17.8829	17.1618	16.2632	17.5405	16.7066	16.7195	17.7227	17.4763	16.6848	17.561	17.3202	16.4621	17.3671	17.403	17.3623	18.2472	18.2505	15.9672	17.0999	17.5399	15.4881	16.7562	17.0198	14.29	14.7422	16.8919	15.4732	15.3843	16.883
0.731208	-0.277468	B3GAT3	Galactosylgalactosylxylosylprotein 3-beta-glucuronosyltransferase 3	+	8.12304	0	18.8323	18.9534	18.3829	17.4714	18.9143	18.4029	17.9728	18.6515	17.8458	18.2349	18.3985	17.7753	18.1175	18.461	18.1054	17.9628	18.3333	17.5413	18.3288	19.0357	18.9383	18.6731	18.969	18.9278	18.4336	19.1909	19.3561	18.46	18.8973	18.8091	18.3085	18.2467	18.633	18.3554	18.2973	18.9626
5.47706	-0.83742	B3GLCT	Beta-1,3-glucosyltransferase	+	12.7317	0	19.0418	19.4103	19.2046	19.2722	19.4099	19.0216	19.1126	19.3075	19.2085	18.3092	18.9853	18.3088	18.2784	18.4511	17.8744	18.2425	18.8073	18.1953	18.4892	19.0092	19.2358	19.1329	19.3689	19.2641	19.1928	19.7772	19.6351	17.8927	18.2314	17.637	17.9445	17.6634	18.2175	17.8365	18.2216	18.4017
0.512209	1.30929	B3GNT9	UDP-GlcNAc:betaGal beta-1,3-N-acetylglucosaminyltransferase 9		0.596645	0.0623629	14.8898	20.0014	20.1913	13.9811	19.9957	15.3557	15.1216	20.3197	20.3314	20.3117	20.2577	20.3059	20.0988	20.2947	14.6416	20.5732	20.4186	15.0692	19.665	19.7998	19.9297	20.1562	20.3084	20.0715	15.5439	14.6124	19.9375	19.8209	19.747	19.8327	19.7605	19.7435	19.6979	19.9889	19.8203	19.8727
0.557644	0.427295	B4GALNT4	N-acetyl-beta-glucosaminyl-glycoprotein 4-beta-N-acetylgalactosaminyltransferase 1	+	4.12074	5.24639e-06	16.1731	15.5363	15.1989	15.8306	17.0915	16.9303	14.2285	15.2591	15.1351	17.2465	16.2082	16.0799	16.9315	16.176	16.3301	15.1391	15.8371	15.2806	14.8325	15.7148	15.6994	14.9882	15.4417	14.9638	15.0006	16.4855	16.6198	15.6323	15.7355	15.7677	15.927	15.7592	15.4902	15.6146	16.8223	16.0653
1.74665	-1.01643	B4GALT1	Beta-1,4-galactosyltransferase 1	+	4.17886	3.0183e-06	16.6412	16.2223	16.7244	16.56	17.1082	14.604	15.5637	16.4243	14.3165	15.3071	15.255	14.3539	14.7662	15.3482	14.0103	15.9774	14.594	15.4046	15.7587	17.4308	17.3522	14.6312	16.3856	14.947	16.6378	17.6387	17.5096	14.9162	16.5016	14.3773	13.6512	15.6607	14.8616	15.9851	13.4905	15.8545
0.257932	0.253083	B4GALT7	Beta-1,4-galactosyltransferase 7	+	1.54397	0.00411329	16.8408	15.4183	15.7564	13.3186	16.0635	14.2618	15.9268	14.3605	15.6866	15.8763	14.91	16.0423	15.3584	15.1484	15.2107	16.428	16.1896	14.7472	15.2227	16.4563	16.5053	13.7473	16.1569	15.4586	15.397	16.4098	15.9435	14.295	14.3553	16.0675	16.0745	16.4702	15.8531	15.2116	13.6052	16.0767
0.907104	0.147426	B4GAT1	Beta-1,4-glucuronyltransferase 1	+	8.64109	0	19.2162	19.5439	19.5029	19.2483	19.572	19.5167	18.9956	19.7684	19.2281	19.5899	19.5745	19.6219	19.4832	19.664	19.7515	19.3686	19.4928	19.3725	19.0182	18.8158	19.0401	19.2094	19.5988	19.3768	19.9322	20.1649	20.1456	19.8984	19.8357	19.9261	19.7308	19.841	19.4246	19.5854	19.6659	19.3127
0.619172	-0.100936	BABAM1	BRISC and BRCA1-A complex member 1	+	9.12676	0	19.8394	19.9315	19.9182	19.9924	19.9929	19.8885	19.9971	19.9553	19.8144	19.902	19.3823	19.541	20.091	19.9168	19.9244	20.0668	19.9113	19.6855	20.2666	20.0506	20.0251	20.1264	20.0739	20.2151	19.5536	19.7867	20.0029	19.5943	19.3428	19.5657	19.5316	19.6438	19.3633	19.9401	19.9478	19.5636
0.263144	0.107615	BABAM2	BRISC and BRCA1-A complex member 2	+	1.53055	0.0042544	18.6861	18.1926	18.2529	18.3761	18.6725	17.1931	18.6678	18.401	18.3239	18.3754	18.4993	18.5358	18.7429	17.8568	18.6093	18.4595	18.4021	18.2534	18.1803	18.1686	17.3821	18.0745	18.4998	18.4078	18.5771	18.4237	18.2013	17.6773	18.4242	18.361	18.5673	18.5881	18.1726	17.7543	17.066	17.2907
0.0294888	-0.0200293	BACE1	Beta-secretase 1	+	7.23926	0	15.8769	15.3866	14.9201	14.5049	15.4136	14.918	15.7785	16.0208	14.6082	14.3646	15.2075	15.4946	15.3892	15.7059	14.6307	15.4478	15.4445	15.5625	15.5269	14.4581	15.2794	16.9135	14.0643	16.4803	15.8393	15.6591	15.892	15.403	15.3855	15.9059	14.0629	15.1951	15.2779	15.62	15.9768	15.7647
0.62604	-0.446496	BACH1	Transcription regulator protein BACH1	+	4.15924	4.51467e-06	16.7594	16.9052	16.791	17.8848	16.4722	16.9279	17.3865	16.5547	15.7537	16.2393	17.2391	15.0404	16.0204	16.8289	17.2964	16.7576	17.1214	14.8733	14.5789	16.5797	16.7221	16.3913	16.7012	17.0666	16.4911	14.9815	15.8358	14.8086	16.329	14.0467	15.2261	15.0161	16.3423	14.6411	15.9289	13.8402
4.09393	1.14187	BACH2	Transcription regulator protein BACH2	+	7.05331	0	17.9049	17.9088	17.5875	16.8428	17.5182	16.8448	17.7728	17.4993	17.7026	19.375	18.7548	19.4073	18.7301	18.4376	18.8349	18.0545	18.2168	18.0476	15.7207	14.0169	16.5802	17.5082	16.8072	16.8394	17.6516	17.6395	17.1052	18.9335	18.8239	18.4884	19.1626	19.0534	18.8375	17.6952	17.4611	17.5295
0.406542	-0.24002	BAD	Bcl2-associated agonist of cell death	+	0.859739	0.0277697	17.6262	17.5193	17.96	16.82	18.5447	18.4507	17.7756	17.9125	16.6864	16.7533	17.9796	17.3407	17.3173	17.075	17.9604	16.8388	18.1438	17.7263	17.3594	16.9049	17.0556	16.6717	16.9094	15.4057	16.3522	17.7958	17.4737	15.62	17.2275	17.244	15.8712	16.5021	17.3225	18.2347	17.1063	16.8237
0.40441	0.182178	BAG1	BAG family molecular chaperone regulator 1		0.151936	0.318649	18.8299	18.8322	18.8754	18.0836	19.0868	18.2261	18.2786	18.7238	17.2179	18.6969	18.8368	18.2352	18.3021	18.8331	18.6746	18.5917	18.7305	18.893	17.4559	18.8234	17.8851	18.0738	18.7659	18.4873	19.0646	19.3101	18.675	18.2308	18.8764	18.6643	18.3335	18.2106	18.8695	18.1022	18.2717	18.6397
12.3665	-3.77074	BAG2	BAG family molecular chaperone regulator 2	+	19.3212	0	22.403	22.4134	22.342	22.5363	22.4311	22.479	21.7682	21.8339	21.8219	18.4364	18.8003	18.7503	18.1201	18.4543	17.8256	18.95	18.8906	17.8644	20.8849	21.3046	21.3015	21.572	21.4427	21.6293	21.9026	21.9099	21.8045	17.7011	17.1562	16.5178	17.3591	17.3868	17.3147	17.8356	18.0811	17.3564
8.23019	-1.54038	BAG3	BAG family molecular chaperone regulator 3	+	16.548	0	19.7103	19.6172	19.4812	19.4834	19.3428	19.4733	19.6588	19.6401	19.692	18.5377	17.6177	18.4164	18.5385	17.9812	18.0883	17.554	17.8598	17.642	19.2896	18.9655	18.8459	19.5456	19.7041	19.5105	18.0466	17.4828	18.5955	17.851	17.0342	16.7152	16.8749	16.1198	16.1358	16.6007	17.2378	16.8864
0.0966252	0.108263	BAG4	BAG family molecular chaperone regulator 4	+	9.14842	0	16.918	17.0103	16.3469	18.4266	17.6099	17.5745	19.2779	17.7906	18.0648	17.5816	16.5698	17.2064	19.0589	17.6499	18.6125	18.8797	17.798	16.6372	15.5965	14.4903	15.0637	14.6778	15.045	16.3932	15.732	16.0138	15.2074	18.0422	17.3741	16.4623	17.6186	17.5605	15.8456	16.8208	16.3777	16.7211
0.743599	0.228243	BAG5	BAG family molecular chaperone regulator 5	+	5.08111	8.15661e-07	19.0956	19.0184	18.9104	19.4774	18.4178	19.2048	19.6355	19.0718	19.0454	19.8286	19.4391	19.6666	19.5095	19.2906	19.3588	19.2091	18.8718	18.7575	19.4328	18.7441	18.5945	19.078	18.7139	18.5138	19.6598	18.9395	19.2482	19.8642	19.4129	19.2119	19.6849	19.7297	19.358	19.6673	19.7061	19.2325
1.92668	0.131825	BAG6	Large proline-rich protein BAG6	+	14.473	0	20.7481	20.7013	20.7052	20.9397	20.6743	20.6591	20.7745	20.7609	20.646	20.9729	20.8457	20.9372	20.9426	20.9067	20.9463	20.8451	20.6506	20.7485	20.0201	20.2216	20.2495	20.8198	20.7798	20.8475	19.796	20.2029	20.1772	20.7336	20.7614	20.7612	20.9385	20.764	20.7998	20.6122	20.4711	20.4601
6.27914	0.792501	BAIAP2	Brain-specific angiogenesis inhibitor 1-associated protein 2	+	35.1255	0	19.763	19.9311	19.9334	19.3635	19.3813	19.5054	19.6903	19.6593	19.3187	20.2139	20.3712	20.2263	20.3332	20.426	20.2351	20.5793	20.67	20.6235	19.0785	19.024	18.9047	18.9388	19.1113	18.9592	17.9845	18.7347	18.3918	20.0656	20.2203	20.0375	20.1757	20.0711	20.1251	19.8461	20.1288	19.9347
0.992897	-0.607097	BAIAP3	BAI1-associated protein 3	+	1.60337	0.0035439	16.6138	14.6105	15.6709	16.7166	15.3642	15.3773	15.7218	15.0044	15.3272	15.5572	13.9266	16.0823	15.0026	14.0825	15.1234	14.7832	16.0227	14.3623	16.8553	15.5703	16.5035	15.6958	15.2267	15.0669	15.0956	16.0117	15.938	15.6042	12.76	15.7753	15.4531	15.3935	15.3945	15.6294	15.9567	15.0176
2.53018	-1.42322	BAK1	Bcl-2 homologous antagonist/killer	+	5.76675	0	15.922	16.9093	17.4227	16.1943	15.2036	15.2731	14.7085	17.6818	16.1168	15.4497	14.7012	15.1705	15.8443	14.1972	13.945	14.1972	14.9798	14.1382	15.4918	17.4207	17.5828	18.3411	17.8477	17.4027	15.0675	16.7806	16.5216	13.8185	14.9567	14.9974	16.8796	14.335	14.1159	14.5173	15.1625	16.0041
0.190081	-0.0412284	BANF1	Barrier-to-autointegration factor	+	12.6233	0	24.0613	24.2419	24.0778	24.0588	23.774	24.1186	24.4174	24.2488	24.4252	24.2715	24.0097	24.3657	24.142	23.9611	24.1757	24.2798	23.9506	23.8968	24.1149	23.6682	23.7551	24.6223	24.0366	24.0763	23.9499	23.7975	23.854	24.4496	24.0524	24.1742	24.4584	24.4245	24.111	24.3869	24.2714	23.8089
0.135635	-0.0533924	BANP	Protein BANP	+	5.86046	0	19.4024	19.3924	19.5143	20.0923	19.5952	20.1014	19.4832	19.5649	19.8448	20.0242	19.5538	20.1476	19.5719	19.4573	19.9775	19.4219	19.3111	19.0451	19.2658	18.6884	18.4886	18.9772	18.2991	18.686	19.8854	19.5905	19.3811	19.691	19.34	19.1402	19.7357	19.3486	19.2954	19.8183	19.4686	19.0236
0.207002	-0.15419	BAP1	Ubiquitin carboxyl-terminal hydrolase BAP1		0.354519	0.140552	16.236	17.1342	16.6082	15.9512	16.4287	15.2218	15.5817	16.4657	16.6301	15.2566	16.607	15.0306	16.0314	16.8896	15.6601	15.8362	16.9748	16.5835	16.2339	16.5883	16.7171	14.4628	13.7583	15.6183	14.7107	16.2237	16.1147	16.0473	16.5576	16.2646	14.4669	16.1996	16.4464	14.8404	15.3868	16.6292
1.0027	-0.25811	BAP18	Isoform 2 of Chromatin complexes subunit BAP18;Chromatin complexes subunit BAP18;Chromatin complexes subunit BAP18	+	20.2174	0	21.7004	21.6136	21.5738	22.2309	21.6999	22.011	22.1135	21.7876	22.2371	21.6174	21.1222	21.5518	22.0521	21.5372	22.0602	22.0264	21.488	21.1894	20.5089	20.0784	19.7082	20.9838	20.5368	20.4588	20.9669	20.4515	20.6901	21.4319	21.057	21.0474	21.8243	21.6664	21.2097	21.6855	21.6502	21.0826
1.35953	0.568384	BASP1	Brain acid soluble protein 1	+	11.3947	0	24.1531	24.1283	24.0448	25.0438	24.2235	25.0611	25.4987	24.6986	25.4422	25.1732	24.3423	25.0873	25.6394	24.8574	25.7637	26.0816	25.3204	25.1443	24.1208	23.4887	23.3584	24.8094	24.1887	24.0692	25.5537	24.6828	24.6896	26.3547	25.6251	25.4693	26.1315	26.0382	25.2651	25.8103	25.7771	24.9813
2.37167	-0.215981	BAX	Apoptosis regulator BAX;Apoptosis regulator BAX	+	12.4516	0	22.7233	22.6434	22.7302	22.791	22.4355	22.9489	22.7594	22.7666	22.9095	22.5339	22.5244	22.7566	22.5731	22.4529	22.5863	22.586	22.2997	22.451	22.7188	22.5253	22.6333	22.7198	22.6555	22.7405	22.782	22.6304	22.664	22.9824	22.7928	22.7806	23.0623	22.8952	22.8025	22.8255	22.928	22.7802
1.7243	0.843782	BAZ1A	Bromodomain adjacent to zinc finger domain protein 1A	+	16.9692	0	18.5115	17.5593	17.743	17.9805	18.2703	17.603	18.1266	18.3415	18.9296	19.3833	18.6165	18.7524	19.9646	19.4646	19.8212	19.2642	17.3383	18.0542	16.0405	17.9328	17.3585	18.1127	16.4304	15.0167	16.4985	16.7581	15.9871	18.4865	18.4727	18.5163	18.0092	18.9353	17.9511	18.6378	19.2266	18.4142
5.06787	0.477077	BAZ1B	Tyrosine-protein kinase BAZ1B	+	23.9784	0	21.4513	21.2728	21.3142	20.9649	21.2354	20.9517	20.8654	21.1736	20.9811	21.7374	21.6766	21.4311	21.688	21.6727	21.526	21.529	21.6263	21.6169	20.4799	20.7298	20.5038	20.4611	20.5474	20.5139	20.7438	20.8981	20.9444	21.4856	21.512	21.5003	21.5315	21.3896	21.4441	21.545	21.6388	21.6064
3.64547	0.491631	BAZ2A	Bromodomain adjacent to zinc finger domain protein 2A	+	16.8615	0	20.1864	20.4361	20.1112	20.362	20.4272	20.3258	20.4468	20.5538	20.589	20.9294	20.9319	20.8202	21.1273	20.7547	21.1637	21.1534	20.6292	20.3532	20.5345	19.4757	19.1183	19.7793	18.9422	18.4196	18.7823	19.1721	19.5789	21.013	20.7561	20.7116	20.348	20.9913	20.558	21.0847	21.0489	20.7067
0.319886	0.298536	BAZ2B	Bromodomain adjacent to zinc finger domain protein 2B	+	8.15084	0	16.9637	16.1622	16.4639	14.7387	14.8777	15.5558	16.5895	17.6114	16.3189	14.7947	16.9771	16.8519	17.1535	16.9392	17.1277	15.8347	15.8443	16.4454	13.7997	15.2649	14.4162	13.8555	15.4811	13.7161	15.4359	15.1833	15.4951	17.4754	17.4453	17.3725	15.2253	15.3854	16.7162	16.9001	17.4001	16.0606
0.407364	0.335621	BBOX1	Gamma-butyrobetaine dioxygenase	+	15.768	0	14.6135	13.8438	15.2714	16.246	12.9467	15.2694	15.3859	15.6305	15.09	15.2605	15.098	15.9961	15.4571	14.8494	15.1711	14.1883	15.2505	16.0467	14.6933	16.2017	13.0628	14.279	13.9631	14.4088	15.0068	15.3889	15.356	16.3427	15.5736	15.2594	14.9461	14.2972	15.9194	12.6435	15.9315	15.5131
0.0624316	0.0691545	BBS1	Bardet-Biedl syndrome 1 protein	+	6.02336	0	17.8444	16.5859	16.084	18.0955	17.8029	18.9316	17.8134	16.8788	18.1453	18.1599	16.2391	18.3672	18.0056	16.6017	18.231	18.5797	17.3321	17.2877	16.5086	15.858	15.5661	17.1976	15.9722	14.2921	18.6313	17.0125	16.4848	16.8473	16.7329	16.3201	16.5061	16.3572	15.8909	17.3915	17.938	17.1339
0.624265	-0.154831	BBS2	Bardet-Biedl syndrome 2 protein	+	2.63197	0.00026087	19.6414	19.6411	19.5957	19.8662	20.1144	19.8018	19.4506	19.5572	19.4773	20.0089	19.4606	19.5596	19.6068	19.6859	19.6463	19.5539	19.4031	18.8272	18.698	18.1608	18.8499	18.5309	18.199	18.4439	19.7691	19.8141	19.428	19.3671	18.8676	19.0531	17.686	18.4786	18.4577	18.6714	18.6449	18.3472
0.688702	-0.593468	BBS4	Bardet-Biedl syndrome 4 protein	+	3.50141	2.92283e-05	16.4856	16.8305	16.9695	18.1667	17.106	16.5899	15.5639	15.7256	16.1323	14.7848	15.9364	16.9575	17.4778	16.0912	16.4963	17.0813	14.9975	14.4062	14.9896	15.601	14.2086	17.4845	15.0277	14.6797	16.7036	16.9277	16.37	14.3669	14.3769	14.5371	15.9874	15.3965	15.2772	14.3473	14.1278	14.2555
0.34914	-0.179192	BBS7	Bardet-Biedl syndrome 7 protein	+	2.53596	0.000321081	17.008	16.7923	16.7522	16.4499	17.1734	17.1105	16.144	17.2919	17.0068	16.2383	17.2466	16.8581	17.0704	17.3732	17.1528	15.781	16.353	16.0429	15.7321	16.1481	16.9279	18.1506	16.3809	16.264	16.8595	16.9847	16.9878	16.0685	16.434	16.351	16.3102	15.7661	16.583	12.7909	15.3458	15.7374
1.13684	-1.49148	BBS9	Protein PTHB1;Protein PTHB1	+	1.6984	0.0027804	18.3415	19.0848	19.217	16.2075	18.7395	18.7228	19.5613	17.9093	16.1764	19.6933	17.6708	14.6958	14.9524	14.8805	14.7415	16.845	18.8883	18.1692	18.3195	14.872	15.7565	15.4911	14.4556	15.4222	19.1341	18.7615	18.9081	16.281	17.4448	15.2385	19.0411	15.1072	17.9383	19.1467	15.6667	15.9886
0.0173999	0.0275319	BBX	HMG box transcription factor BBX	+	5.20004	0	15.915	16.2988	14.3339	18.0244	17.7205	17.9472	17.7992	15.8889	18.1742	16.0759	15.2432	17.9195	16.0171	17.3866	17.5647	17.9988	17.4105	16.7335	16.7861	16.1358	16.2813	17.0597	15.8209	16.6927	16.7397	16.6247	15.8717	15.2857	17.5314	16.1719	15.6192	13.9542	15.1829	15.2407	15.4175	14.8575
4.08969	-0.817973	BCAM	Basal cell adhesion molecule	+	23.3094	0	20.5578	20.3941	20.42	21.1189	20.8077	20.8334	21.0821	20.9956	21.3306	20.1748	20.0503	19.851	20.3444	20.3083	20.4984	19.5419	19.6834	19.726	20.7447	20.5838	20.5676	21.0446	20.6969	20.7772	21.8132	21.4317	21.4803	19.2229	19.4301	19.081	19	19.0358	18.9436	19.4382	19.3691	19.0707
0.121961	0.123515	BCAN	Neurocan core protein;Brevican core protein	+	22.9675	0	15.1893	13.7982	14.8573	15.9687	16.2708	14.7135	14.8326	16.0027	14.9354	15.5856	15.6659	15.811	15.1063	16.0781	14.5231	16.0292	13.3724	15.5087	15.5158	15.4333	17.6684	18.9663	18.7996	18.937	17.596	18.2715	18.2771	17.3076	17.3787	15.9667	17.0643	17.5595	17.3269	18.1173	18.2533	17.3429
1.85106	-0.841619	BCAP29	B-cell receptor-associated protein 29	+	3.11482	7.52632e-05	18.8891	18.3576	18.9695	18.1805	18.5879	18.0751	17.9916	18.4058	18.0702	17.7567	17.7759	18.0671	17.2951	17.6077	17.9443	15.4717	17.5989	18.4352	17.7758	18.4057	19.1774	16.5635	18.5971	19.0166	18.3365	18.8681	18.8177	17.9629	18.1554	18.3566	17.9116	17.3491	18.1707	17.5534	17.4494	18.02
0.238656	-0.0226455	BCAP31	B-cell receptor-associated protein 31	+	10.7675	0	22.1173	22.2059	22.2097	22.0647	22.2686	21.989	22.1139	22.1489	22.0026	22.1697	22.2642	22.0919	22.0809	22.0827	22.0285	22.0548	22.0886	22.0555	22.3061	22.4648	22.426	22.3134	22.4	22.2665	22.6831	22.6255	22.697	22.0793	22.0823	22.0753	22.1417	22.1213	21.9994	21.9223	21.8791	21.9383
0.9402	-0.208057	BCAR1	Breast cancer anti-estrogen resistance protein 1;Breast cancer anti-estrogen resistance protein 1	+	7.23439	0	18.903	18.9915	18.9257	18.8591	19.2015	19.073	19.4943	19.1099	19.5405	19.2467	18.6462	18.7705	19.2969	19.1104	19.082	18.8624	18.6934	18.5175	19.2554	19.2705	18.852	18.9554	19.0795	18.4649	18.8074	19.2824	19.3542	18.6628	19.0212	18.9258	19.1779	19.1339	18.7256	18.3269	18.944	18.081
0.726031	0.144198	BCAS2	Pre-mRNA-splicing factor SPF27	+	23.0369	0	20.475	20.4141	20.398	20.028	20.431	19.9888	20.3548	20.5926	20.2333	20.5133	20.6423	20.2327	20.7163	20.7694	20.6601	20.2389	20.2891	20.1512	18.7498	19.3284	19.0477	19.2258	19.5196	19.3726	18.2871	18.696	18.6592	19.7988	19.8576	19.8376	19.8435	19.7641	19.9032	19.5476	19.539	19.7337
0.20119	-0.0818437	BCAS3	Breast carcinoma-amplified sequence 3	+	3.3241	4.42183e-05	18.8615	18.2967	18.2223	18.8952	18.5611	18.5934	18.8713	18.687	18.8877	19.1623	18.3416	19.1386	18.3251	18.7591	18.2466	18.8488	18.4007	17.9167	19.2626	18.7066	17.8144	18.8543	18.3874	18.2234	18.6431	18.8428	18.8599	18.6039	18.2235	18.255	18.4757	18.5753	18.3991	18.1421	18.9849	18.3554
1.39258	-0.353155	BCAT1	Branched-chain-amino-acid aminotransferase, cytosolic	+	17.2638	0	21.9816	21.9083	22.0734	21.6788	21.8732	21.7155	21.9788	22.1891	22.0971	21.6086	21.8647	21.8847	20.8922	21.1921	21.0147	21.8932	21.8516	22.1157	21.4345	21.7918	21.7077	21.9576	22.0822	22.2536	21.1398	21.4799	21.4933	20.8867	20.732	20.8527	19.8655	20.0339	20.1568	20.7289	20.6978	20.8675
5.17286	-2.03056	BCAT2	Branched-chain-amino-acid aminotransferase, mitochondrial;Branched-chain-amino-acid aminotransferase, mitochondrial	+	18.6347	0	19.8532	20.0192	19.6198	19.6504	20.1154	19.7612	19.435	20.0368	19.6852	18.2573	18.418	17.4205	18.0454	18.448	17.7263	15.5204	18.0458	18.0192	20.0227	20.4164	20.2647	20.2017	20.7195	20.5602	19.9595	20.6655	20.6055	17.8387	18.5569	18.5554	17.642	18.2254	18.3748	17.4597	18.104	18.3111
2.1172	0.179585	BCCIP	BRCA2 and CDKN1A-interacting protein;Isoform 2 of BRCA2 and CDKN1A-interacting protein;BRCA2 and CDKN1A-interacting protein	+	9.56157	0	20.8507	20.8462	20.7667	20.5273	20.6496	20.5228	20.5458	20.6672	20.6441	20.7668	20.7926	20.8702	20.8502	20.8452	20.6986	20.8394	20.8339	21.1399	20.3094	20.4769	20.8482	20.9782	20.9201	21.0483	20.296	19.9083	20.4088	20.521	20.9299	20.732	20.8346	20.2204	21.0179	20.9039	21.0865	20.7939
2.43541	-0.456444	BCKDHA	2-oxoisovalerate dehydrogenase subunit alpha, mitochondrial	+	3.36636	4.15932e-05	20.3105	19.86	20.0054	20.8794	20.3424	20.6708	20.2642	20.2953	20.7777	19.822	20.1308	19.7745	20.2095	20.0458	20.1203	19.8808	19.5729	19.7411	19.9282	19.8838	20.01	20.3733	20.1784	20.0963	20.5921	20.5953	20.3542	20.3159	20.2954	20.1639	20.4592	20.4529	20.3984	20.1278	20.1861	19.8819
0.739886	-1.16105	BCKDHB	2-oxoisovalerate dehydrogenase subunit beta, mitochondrial		0.087952	0.442328	15.156	17.6776	17.3102	19.5071	18.4184	18.9246	19.7064	18.0629	19.2163	18.7315	17.0567	14.5114	16.458	19.5387	14.748	19.4145	18.3653	14.7059	16.3062	15.843	19.0659	17.1147	18.4754	18.774	14.7222	15.9322	19.0906	16.7565	17.6407	18.7503	14.4492	14.5134	17.847	15.5081	18.4891	18.6809
1.2535	-0.424441	BCKDK	[3-methyl-2-oxobutanoate dehydrogenase [lipoamide]] kinase, mitochondrial	+	3.35379	4.29653e-05	18.8705	17.9763	18.2357	18.4158	18.9739	18.4431	17.6742	18.6701	18.4009	18.0562	18.5485	17.8515	18.5292	18.2005	17.5886	17.7459	17.1207	18.1996	19.79	19.9987	19.7024	19.045	19.219	18.4535	19.3833	18.8183	18.8694	18.2469	18.1884	18.2146	18.9065	18.684	18.6134	17.827	18.0629	16.8197
0.00618688	-0.00803969	BCL10	B-cell lymphoma/leukemia 10	+	7.96563	0	19.155	19.6308	19.1436	16.5491	19.471	18.8185	16.8248	19.2698	17.2463	17.5964	19.2301	18.5064	18.192	18.8454	18.9538	17.9159	18.7964	18.0002	17.4482	17.4309	15.4214	15.3436	18.0796	18.0642	14.2491	18.0736	17.3798	16.048	15.9654	18.5242	15.0532	14.9581	15.4741	14.7002	14.4347	18.465
8.15324	2.68307	BCL11A	B-cell lymphoma/leukemia 11A;B-cell lymphoma/leukemia 11A	+	26.8902	0	16.9306	17.4815	17.0278	16.676	17.0951	16.9414	16.3815	17.0892	15.0649	19.2367	19.2447	19.0856	19.7322	19.5915	19.5882	19.301	19.4715	19.5842	16.1977	16.7494	15.8959	16.6669	15.6975	16.3256	16.5194	16.4642	16.6973	20.2013	20.1992	20.1209	20.3643	20.4035	20.3207	19.9201	19.8623	19.6305
8.69754	3.90774	BCL11B	B-cell lymphoma/leukemia 11B	+	25.0867	0	15.9911	15.2909	15.128	14.475	16.3056	14.1097	15.6643	16.5696	15.5997	19.4898	19.1295	19.3755	18.9678	18.8174	18.6752	20.4348	19.6613	19.7523	15.3545	16.4794	16.2007	15.3564	15.2454	14.7632	15.8617	17.2272	15.0117	19.2275	19.3896	19.2843	19.9653	19.8647	19.6594	19.9259	19.8323	19.4693
3.42134	-0.750308	BCL2	Apoptosis regulator Bcl-2	+	10.8611	0	17.8415	17.3497	18.0036	17.8739	17.9075	18.4065	17.5551	17.6375	17.836	17.1247	17.0553	16.6171	17.5019	17.1132	17.8737	16.8651	16.8571	16.6501	17.067	15.2858	16	17.4618	16.6465	16.615	17.6737	17.1111	17.166	17.7905	17.7446	17.856	17.6512	16.3272	17.7405	16.6567	17.4569	17.1669
1.50744	1.37699	BCL2L1	Bcl-2-like protein 1	+	5.51388	0	18.0188	17.7395	18.2516	16.4783	17.933	15.9221	17.947	18.7138	13.5053	18.4993	19.5109	18.6456	17.112	18.7493	18.7145	18.333	18.5245	18.8132	14.6132	14.8682	17.9562	13.6814	16.8661	15.449	17.6263	18.2084	18.9441	18.6796	19.3154	19.1779	18.0981	18.9003	19.3933	18.2156	18.5643	19.1234
0.0488822	0.0143212	BCL2L13	Bcl-2-like protein 13	+	9.80914	0	20.3878	20.5261	20.4896	20.7978	20.3942	20.7838	20.9247	20.3616	20.9018	20.6991	20.657	20.3643	20.6484	20.5346	20.5308	21.1443	20.5403	20.5774	20.2938	20.3249	20.2754	20.4511	20.6402	20.8024	20.7262	20.6242	20.6171	20.3397	20.4995	20.175	20.4386	20.659	20.3683	20.1061	20.4067	19.8185
4.0151	0.736564	BCL7A	Isoform 2 of B-cell CLL/lymphoma 7 protein family member A;Isoform 2 of B-cell CLL/lymphoma 7 protein family member A	+	11.1702	0	18.4178	18.5186	18.9514	18.238	17.876	18.2425	18.1279	18.3197	18.4014	18.7312	19.1048	18.6943	18.7954	19.1056	19.0025	19.2459	19.5364	19.5062	16.3277	16.7102	17.7236	16.9434	16.8891	16.7004	17.1063	17.2197	17.5976	18.2687	18.473	18.3843	18.5612	18.4737	18.2995	17.4644	18.3205	18.6758
3.26659	-1.43505	BCL7C	Isoform 2 of B-cell CLL/lymphoma 7 protein family member A;B-cell CLL/lymphoma 7 protein family member C	+	6.02071	0	18.8928	18.9788	19.1302	19.9753	19.3747	20.3456	19.306	19.0904	19.8648	18.8613	18.1939	18.553	18.1682	18.1419	18.1388	18.7504	17.0718	16.1638	17.1585	17.0922	14.929	17.4848	18.0737	17.8826	19.8659	19.2636	19.2079	17.0885	16.8016	17.324	17.3134	14.2801	16.1374	14.866	16.2038	16.5806
5.20768	1.23553	BCL9	B-cell CLL/lymphoma 9 protein	+	15.1358	0	16.9483	17.5199	17.3541	18.4593	17.9	17.8575	17.2578	17.9404	18.1751	18.9445	18.5307	18.5902	19.1783	18.815	19.1375	19.4713	18.861	19.0036	13.9016	15.9891	13.9555	16.1709	12.8105	14.8489	16.1535	15.154	15.2517	17.3151	16.6147	16.0153	18.0679	17.7322	16.3048	18.1811	18.4129	16.9363
0.597021	-0.391043	BCL9L	B-cell CLL/lymphoma 9-like protein	+	10.8576	0	18.0372	16.9398	16.9989	18.5104	18.1184	18.3698	18.7816	18.4086	18.5508	18.0662	17.739	16.9878	16.2804	17.7529	17.6258	18.1091	17.7393	18.8956	15.088	15.4685	15.4288	14.8916	16.7248	15.1396	16.098	15.2377	16.1787	17.3427	15.2286	15.1373	16.8056	17.6665	14.9833	15.5467	17.4256	16.8262
3.33034	0.208787	BCLAF1	Bcl-2-associated transcription factor 1;Bcl-2-associated transcription factor 1	+	7.97809	0	22.5087	22.3812	22.321	22.217	22.1759	22.0732	22.2662	22.2775	22.2631	22.5069	22.435	22.4355	22.6088	22.5517	22.5385	22.4717	22.4321	22.3826	21.7176	21.8649	21.7932	21.7686	21.9048	21.781	22.3147	22.3336	22.396	22.3136	22.2272	22.3229	22.2623	22.2364	22.1135	22.1319	22.1486	22.1113
0.51802	0.443152	BCLAF3	BCLAF1 and THRAP3 family member 3	+	1.12342	0.0128975	15.3523	14.8921	14.611	14.7555	15.5826	15.3608	16.2104	17.5819	16.172	17.129	15.685	15.8731	15.6494	16.4949	16.8208	16.6825	15.8026	14.3696	15.1991	15.7617	15.3727	13.5719	14.0286	13.7111	16.0912	15.631	15.5647	17.2349	16.2434	15.4404	16.5376	16.7026	16.3261	17.0966	13.6964	15.4405
0.10287	-0.112397	BCOR	BCL-6 corepressor		0.0224058	0.706419	16.0287	14.6871	15.6472	16.4635	15.8844	16.1618	15.6243	15.6971	15.3561	16.7306	14.8974	15.6337	17.2561	15.8527	16.3735	13.9501	15.7569	14.0876	15.3296	15.6683	14.7257	18.5203	15.501	15.098	16.567	13.6261	14.1832	16.0816	15.9989	13.8432	15.7878	15.8985	15.6121	14.7678	16.4752	14.4921
0.47065	0.495862	BCORL1	Isoform 3 of BCL-6 corepressor-like protein 1		0.529302	0.0775244	14.6349	15.1485	14.4497	15.1184	16.4929	14.4698	17.3564	14.7071	15.0092	17.1201	15.504	14.1684	16.3589	16.0912	17.2012	16.0296	15.3289	14.0475	14.0077	14.9947	15.6719	14.8342	14.226	14.6314	15.6887	12.7836	16.7922	16.2582	16.196	15.9703	15.772	16.2035	15.41	14.1669	15.4769	13.3533
4.92159	0.619431	BCR	Breakpoint cluster region protein;Breakpoint cluster region protein	+	20.6525	0	19.503	19.6301	19.3627	19.1456	19.4298	19.0747	19.079	19.1594	19.0077	19.8253	20.1138	19.539	19.9488	20.1428	20.0552	19.7165	19.8767	19.7488	17.8912	18.4661	18.2875	18.6861	18.8413	18.8378	18.2009	18.9573	19.0616	19.9156	19.9709	20.2633	19.6679	19.925	20.1706	19.403	19.8422	19.9407
0.554679	0.23786	BCS1L	Mitochondrial chaperone BCS1	+	7.92396	0	18.1457	17.6339	17.8955	19.0872	18.4126	18.5566	18.9955	17.9177	17.6646	18.6827	18.4583	18.7453	18.2303	18.8273	18.9249	18.1997	17.9091	18.4724	18.6248	19.2661	19.1502	19.5596	19.8829	19.5785	18.22	18.6699	18.775	19.1821	19.3513	19.0402	19.4322	19.2417	19.3762	19.2038	18.7712	18.7261
4.44616	2.18855	BDH1	D-beta-hydroxybutyrate dehydrogenase, mitochondrial	+	7.11995	0	17.9999	17.7037	14.5897	16.2353	17.7451	16.9295	16.9545	18.2352	17.1757	19.0155	19.4067	19.091	19.294	19.6206	19.6956	18.6697	19.3581	19.1144	17.0329	18.3879	17.9582	15.7926	18.291	18.5764	18.2594	18.9863	18.904	19.2321	19.7452	19.5193	19.6668	19.1167	19.7464	18.8381	18.8415	18.9583
5.00533	-0.309442	BDH2	3-hydroxybutyrate dehydrogenase type 2	+	25.7136	0	22.8941	22.887	22.8239	23.0565	22.9211	23.151	22.9331	22.7261	22.9378	22.6082	22.572	22.6864	22.7144	22.6984	22.6774	22.5491	22.5391	22.5007	22.8995	23.066	22.8601	22.9552	22.827	22.7702	23.0652	23.0308	23.0013	22.5261	22.439	22.3506	22.4771	22.4969	22.3898	22.5318	22.5798	22.5656
2.21152	1.6063	BDNF	Brain-derived neurotrophic factor	+	11.6575	0	16.4704	16.7514	16.2584	16.5935	16.1771	14.6979	18.0061	17.35	16.733	18.8738	18.422	19.0178	19.2031	19.0748	19.1007	17.2647	16.0439	16.4936	15.3017	15.0172	15.385	14.8964	15.7255	15.2063	16.5968	14.9877	16.0939	15.2151	14.5477	16.905	16.4073	16.2691	15.0576	15.9898	15.651	13.6163
0.721867	0.562012	BECN1	Beclin-1	+	1.56285	0.00392814	16.0051	16.2107	16.1539	15.0194	17.7372	14.9094	16.3556	17.1822	15.5146	17.5366	16.9719	16.3641	17.3831	16.2372	15.5884	15.8433	17.9435	16.2779	17.7611	16.8919	16.1385	17.2069	17.0285	16.339	17.6116	16.8927	17.0159	17.7066	17.4015	16.4165	17.4166	17.1855	16.63	16.5031	17.6806	16.556
0.636043	0.31866	BEND3	BEN domain-containing protein 3	+	3.16405	6.99931e-05	17.3799	16.4769	16.6384	16.8343	17.162	17.1476	16.8683	17.106	18.1646	17.7513	17.1649	17.4208	17.7437	17.8674	17.9777	17.7603	16.2506	16.709	16.1697	16.6425	17.5245	16.5252	16.5361	18.3387	15.8486	16.616	15.2468	16.1352	17.1077	17.0892	17.3755	16.0005	17.0973	18.2508	17.2104	17.3555
1.7216	-2.07214	BEND5	BEN domain-containing protein 5	+	1.6729	0.0029696	20.5065	19.0737	20.3665	20.2774	20.2318	20.5209	20.6914	20.0968	20.7615	16.8764	19.0063	15.0121	16.0449	20.4591	20.2391	15.4787	20.276	20.4845	19.8778	19.5099	20.1998	20.2964	20.2763	20.3609	20.0598	19.8842	20.5123	19.3549	20.6769	19.9278	15.6386	19.7194	19.9851	15.5034	18.7004	19.9849
1.65907	-0.534874	BET1	BET1 homolog	+	0.885671	0.0256868	19.5979	19.3347	19.8339	19.5576	19.8695	19.204	19.0965	19.3635	19.6758	19.454	19.1864	19.4257	19.0963	19.3934	18.2041	19.4029	18.5901	17.9666	18.8648	19.1627	19.0186	18.8385	19.4326	19.1925	15.4713	19.9266	18.6822	17.8946	19.5308	19.1199	18.4641	18.8321	19.2239	18.9248	18.0334	18.5072
5.85109	-3.26067	BET1L	BET1-like protein	+	8.66903	0	17.5546	18.0813	17.9983	18.6958	17.716	18.2986	17.5502	17.7332	18.0501	15.5554	15.092	16.0577	15.4329	14.9194	12.1227	14.6257	15.3522	13.1743	14.7305	15.6229	14.6385	16.258	16.7148	16.6842	18.6962	18.2568	18.7275	15.5993	15.9131	13.6846	14.479	15.7976	15.7906	14.0489	15.4585	14.0488
4.70398	-4.5658	BGN	Decorin;Biglycan	+	27.6333	0	20.4853	20.1877	20.0904	20.5661	20.3297	20.8707	20.6401	20.0358	20.2562	19.9003	17.7315	13.9718	18.1426	14.6135	14.2221	16.1465	13.4064	14.2351	23.6826	23.5531	23.5875	21.5864	21.7401	21.7291	22.2195	22.1458	22.3003	16.0803	15.3909	14.6779	15.993	15.23	16.0483	14.4529	14.6994	15.3435
2.4058	1.64734	BICD1	Protein bicaudal D homolog 2;Protein bicaudal D homolog 1	+	4.7399	1.58103e-06	16.6462	17.1635	12.8454	15.1342	16.0687	17.4131	16.3689	17.0681	15.9535	17.8854	17.6098	18.2877	17.5864	17.103	18.0154	18.0636	17.9391	16.9973	16.8886	15.5444	15.2057	16.5409	16.0124	14.6501	17.0491	16.3246	16.678	18.0273	17.5865	17.5373	17.3306	18.0651	17.5747	17.5933	17.8265	16.5242
0.974422	-0.435147	BICD2	Protein bicaudal D homolog 2;Protein bicaudal D homolog 2	+	1.02746	0.0171028	17.2067	16.9795	17.1511	18.0463	17.7324	16.6032	17.4916	18.2725	17.0707	16.6308	17.4214	17.3142	16.3436	17.5609	16.9759	16.1019	16.7334	17.5557	16.2326	16.9886	17.7562	17.0493	18.0428	17.9453	15.5798	17.4987	17.3912	16.7236	16.8088	17.1068	15.915	14.2285	17.2108	17.254	17.2229	17.2268
0.483889	0.253217	BICRA	BRD4-interacting chromatin-remodeling complex-associated protein	+	4.32782	1.52352e-06	18.3065	18.2505	17.7853	19.1165	17.6558	18.3984	17.4179	17.9951	18.1497	18.9554	17.7457	19.0769	18.862	17.9272	18.8564	18.3502	17.7814	17.7995	18.1326	18.3626	16.2112	15.7946	17.4961	18.2103	17.408	16.5292	17.5636	18.7588	18.0789	16.9737	18.5393	18.4149	17.6154	18.1043	18.5606	17.0481
1.41237	0.305002	BID	BH3-interacting domain death agonist	+	14.028	0	17.8915	17.9185	17.9899	18.2476	18.1253	17.8296	18.155	18.2581	18.8485	18.6109	18.3484	18.1587	18.7795	18.6701	18.7371	18.3844	18.2815	18.0383	18.3882	18.2859	17.9537	17.8306	18.1942	17.7594	16.8108	14.9816	17.3803	18.5549	17.9664	18.0935	17.7014	18.5908	18.243	17.9618	17.7408	17.7966
8.88623	-1.23329	BIN1	Myc box-dependent-interacting protein 1;Isoform BIN1-13 of Myc box-dependent-interacting protein 1;Myc box-dependent-interacting protein 1;Myc box-dependent-interacting protein 1	+	17.8031	0	20.7892	20.6364	20.6842	21.1318	20.9479	20.8427	21.1883	21.084	21.4056	20.0692	19.659	19.6707	19.8489	19.5386	19.655	19.7985	19.6285	19.742	23.0926	22.9792	23.279	24.3897	24.1052	24.0369	20.951	20.8923	20.9992	20.0321	19.6309	19.559	19.5635	19.6682	19.2894	19.4566	19.3036	18.7799
1.82128	0.403568	BIRC2	Baculoviral IAP repeat-containing protein 2	+	1.52798	0.00427468	17.4694	17.392	17.608	17.5096	17.8964	17.0055	18.0032	17.8238	17.8229	18.1958	18.1389	17.4312	18.229	18.3727	17.5955	17.8673	18.2246	18.108	17.2467	17.9956	17.8254	17.5902	16.9723	17.3794	17.9139	17.5365	17.433	17.9638	18.1749	18.1474	17.558	17.9148	18.017	18.1716	17.94	18.3956
0.0937081	-0.0508599	BIRC6	Baculoviral IAP repeat-containing protein 6	+	4.48759	1.545e-06	19.2525	18.8252	18.862	19.1123	19.4693	19.2584	19.7082	19.4951	19.9305	19.7222	19.1093	18.6841	19.8015	19.4024	19.7356	19.6283	18.718	18.6544	19.7941	19.0664	18.9308	19.9058	19.3059	19.1714	19.1182	18.6578	18.8974	19.2628	19.2202	18.8994	19.0447	19.3023	18.5915	19.2271	19.7134	19.0729
3.61275	-0.289128	BLMH	Bleomycin hydrolase	+	20.6546	0	23.2571	23.171	23.2782	23.2945	23.1392	23.4508	23.4115	23.1714	23.542	23.1083	22.8487	23.1517	22.9781	22.8651	22.9257	23.1678	22.974	23.0942	23.0547	22.9895	23.1061	22.8975	22.8732	22.8278	23.2949	23.1282	23.242	22.8881	22.8024	22.8313	22.679	22.7052	22.728	22.696	22.7502	22.6085
0.223421	-0.138586	BLOC1S1	Biogenesis of lysosome-related organelles complex 1 subunit 1	+	5.51137	0	18.7742	19.08	18.9936	18.7693	19.0862	18.5108	19.237	19.3169	18.2476	18.4589	19.1467	17.5632	19.1314	19.7041	19.0552	17.8311	19.1461	18.7317	18.2502	18.8488	18.8557	17.1182	19.0686	19.2321	17.0823	17.7317	17.7077	19.0015	19.3743	19.3516	19.0846	18.9882	19.5688	18.5514	18.9235	19.4248
0.103751	0.0820787	BLOC1S2	Biogenesis of lysosome-related organelles complex 1 subunit 2	+	3.62984	1.73004e-05	18.7643	17.8465	17.9553	19.2425	18.9018	18.5381	18.7698	19	19.0696	18.271	17.408	18.089	19.3338	19.7782	19.3906	18.9252	19.18	18.4507	18.4447	18.3433	18.6858	19.5205	19.4931	19.4043	18.6714	18.7895	18.6976	19.6143	19.2997	19.2059	19.2139	19.2525	18.9077	19.834	19.6709	19.8157
1.15852	-0.792676	BLOC1S3	Biogenesis of lysosome-related organelles complex 1 subunit 3	+	3.60077	2.01403e-05	16.6432	16.5044	17.6322	17.2285	17.945	16.3678	16.9928	17.7515	16.817	16.5553	17.0132	14.1744	17.3291	17.3446	16.999	15.5639	16.475	15.2937	17.279	17.581	17.8746	18.0925	17.7807	17.3603	17.1978	17.6087	17.7344	17.5897	17.8355	17.6928	17.7648	17.2236	17.7113	17.3453	16.666	17.7131
0.843324	-0.435035	BLOC1S4	Biogenesis of lysosome-related organelles complex 1 subunit 4	+	13.326	0	18.6654	18.6251	19.0114	17.0683	18.6069	17.6476	18.5361	18.3071	18.9282	17.5799	18.0679	17.5133	18.2408	18.741	18.6618	17.4155	18.1449	17.1159	17.7999	18.4897	18.5733	15.6011	18.4402	18.3171	18.3259	18.0597	18.3365	17.7946	18.5988	18.6129	17.4059	18.3703	18.2831	17.7044	17.3176	18.2229
0.559952	-0.359546	BLOC1S5	Biogenesis of lysosome-related organelles complex 1 subunit 5	+	7.61582	0	17.4164	17.7939	17.6145	17.1012	17.6397	16.6429	17.2276	17.6115	16.7229	17.6327	17.3254	14.9079	16.4947	17.5719	17.0017	16.7138	17.3901	17.4964	16.8364	17.1759	15.5319	15.5483	17.1386	17.1929	16.0764	16.6803	17.0813	17.0597	17.1663	16.6513	17.2669	17.0368	17.1793	17.1573	17.2071	17.059
1.38553	-0.287741	BLVRA	Biliverdin reductase A	+	19.6725	0	22.7583	22.759	22.663	22.6706	22.8504	22.5759	22.1257	22.2957	21.9293	21.9952	22.4739	22.2529	21.8266	22.2305	22.2066	22.1497	22.4844	22.4185	22.276	22.6687	22.5434	22.4731	22.8576	22.8125	22.813	23.0971	22.9116	22.7034	22.9396	22.9052	22.847	23.0129	23.1075	22.579	22.7011	22.894
10.2128	-2.02819	BLVRB	Flavin reductase (NADPH)	+	25.3759	0	23.5919	23.5011	23.5726	23.94	23.8243	23.9638	23.1608	23.1254	23.2909	21.8746	21.673	21.8349	21.5018	21.5106	21.5526	21.3652	21.1846	21.22	23.6844	23.7621	23.6669	23.4811	23.3609	23.3699	24.6007	24.5689	24.4768	22.3031	22.2084	22.2226	22.6647	22.5725	22.3962	22.3146	22.2838	22.0686
0.236445	0.265862	BMERB1	bMERB domain-containing protein 1	+	14.3287	0	14.2015	15.1196	16.3735	15.6244	16.3579	15.1433	15.3289	14.0757	14.9881	15.5972	15.6767	14.4595	15.0423	17.2701	14.4499	15.2016	17.4846	14.424	15.0816	14.628	16.6683	16.6869	17.0789	15.204	14.7814	15.9233	15.6711	14.8605	17.4362	16.7175	16.114	16.5123	16.5347	15.4985	15.8216	14.3787
2.52181	-1.12278	BMP1	Bone morphogenetic protein 1	+	14.8258	0	17.2539	17.4494	16.8469	16.8334	17.4604	15.7675	16.1623	17.4554	15.7427	16.142	15.9394	15.627	16.3605	14.7072	16.4103	14.6639	15.6613	15.3553	18.1138	18.2922	18.7651	18.8096	19.379	18.9763	18.0834	18.5497	18.9065	14.7724	14.7688	14.0979	15.2306	15.3066	15.4593	16.5076	15.2228	12.6277
3.05056	-1.1014	BMP2K	AP2-associated protein kinase 1;BMP-2-inducible protein kinase	+	7.84972	0	17.3477	17.1533	17.5217	18.5377	18.1771	17.2536	18.4022	17.2548	17.709	16.9296	16.228	16.9226	17.1246	16.0445	16.9976	17.2531	15.385	16.5596	18.5582	16.7456	17.3876	18.489	17.1146	13.9074	18.4	17.75	17.342	15.2116	16.1681	15.9779	16.9129	16.6462	16.2247	17.0011	16.4034	15.9586
4.37892	-2.41851	BMP5	Bone morphogenetic protein 5	+	9.43737	0	17.3416	17.3628	17.4045	17.7633	17.0898	17.2709	15.7386	17.0637	16.9519	15.8474	14.5405	14.408	15.1015	15.009	12.4368	15.9461	13.3446	15.5863	15.878	16.0938	16.3105	16.5435	15.9935	16.0034	16.8873	17.2594	17.4963	14.8337	14.9459	14.9712	14.8298	16.0133	14.1687	16.111	14.7621	13.6122
1.26531	0.885458	BMPR2	Bone morphogenetic protein receptor type-2	+	4.16311	4.51892e-06	14.8853	15.2341	15.521	15.1721	16.1669	14.2563	15.2465	14.3702	15.6715	16.23	16.9721	15.7793	15.2452	15.9292	17.4843	17.0771	13.7212	16.0546	15.3512	14.8377	14.8392	16.3469	14.8721	15.1481	15.7653	15.1732	15.8098	17.0082	15.0519	15.4017	16.6312	17.2165	15.8661	16.4328	13.9786	15.7202
2.94123	-0.402238	BMS1	Ribosome biogenesis protein BMS1 homolog	+	14.9604	0	19.495	19.3325	19.1488	19.5035	19.3426	19.397	19.5071	19.4231	19.3791	18.9019	18.5679	18.7319	19.3365	19.2858	19.2564	19.1774	18.9334	18.7173	19.6319	19.94	19.9375	19.4455	19.9464	19.5076	18.1643	19.0842	18.9501	19.0193	19.0177	18.8681	18.5745	18.5846	18.7546	18.7535	18.4501	19.068
0.543863	0.1482	BNIP1	Vesicle transport protein SEC20		0.224794	0.231214	19.5786	19.2473	19.5294	18.8534	19.4743	18.8968	19.1331	19.6345	19.0576	19.1533	19.7614	19.2381	19.263	19.5279	19.3087	19.0572	19.779	19.6502	19.2217	19.647	19.6717	19.4341	19.9961	19.9807	18.6274	19.4188	19.4847	19.3374	20.0464	19.7602	19.4231	19.1709	19.7805	19.6008	19.3785	19.9827
0.125934	-0.131238	BNIP3	BCL2/adenovirus E1B 19 kDa protein-interacting protein 3-like;BCL2/adenovirus E1B 19 kDa protein-interacting protein 3		0.196105	0.261262	15.7577	16.789	16.158	15.3661	16.2491	14.2703	13.8283	16.1263	14.871	15.4771	16.5899	15.5171	14.851	16.2861	15.1963	14.7909	14.5782	14.948	15.0057	15.8896	14.4578	16.0413	15.3743	15.3646	16.0244	16.0266	15.5623	14.3451	15.6885	14.4317	15.6413	16.388	13.2445	15.5297	14.2282	14.2621
1.96176	1.17467	BNIP3L	BCL2/adenovirus E1B 19 kDa protein-interacting protein 3-like;BCL2/adenovirus E1B 19 kDa protein-interacting protein 3-like	+	6.71005	0	16.2546	17.2094	17.1697	15.34	15.2796	16.3451	14.9786	14.8041	14.9801	17.101	17.2476	17.2005	18.0946	17.4301	17.7019	16.295	16.0697	15.7928	16.0114	15.2382	15.6245	14.5011	13.7487	16.0875	14.8254	14.1711	16.1229	17.2257	17.8172	17.6597	17.8488	17.7352	17.3002	17.5151	17.4114	17.2957
0.284652	-0.28216	BOC	Brother of CDO		0.572254	0.0674389	16.335	13.9145	16.3155	13.6344	16.1212	14.9806	16.2424	15.0573	16.7925	14.6019	15.6228	15.9493	14.9007	15.4104	15.9015	14.3458	14.6898	15.4318	17.2604	16.9183	16.7258	15.3672	15.6583	16.1615	15.7161	15.7128	15.0268	15.621	15.703	15.3367	15.0249	16.617	15.2116	15.5131	16.6429	13.8234
0.486159	0.434923	BOD1	Biorientation of chromosomes in cell division protein 1	+	3.08008	8.12672e-05	16.0057	15.5341	15.0704	15.9226	13.8211	15.4896	14.6338	15.3673	15.9099	15.5852	15.6167	15.2083	18.0503	16.8591	14.413	15.2828	15.4522	15.201	15.3229	15.8452	16.5224	17.2561	16.1116	15.8175	15.2802	15.4009	15.8168	17.3008	16.5379	16.1088	16.4937	16.4668	15.8843	17.6462	16.8604	16.9895
0.314765	-0.126781	BOD1L1	Biorientation of chromosomes in cell division protein 1-like 1	+	10.4675	0	18.9156	18.8416	18.7409	19.2392	19.0605	18.7527	19.0482	18.9569	19.5138	19.2106	18.719	19.0082	19.2546	18.84	19.3963	19.1772	18.371	17.9515	18.7289	17.9566	18.172	18.5402	18.0266	17.8267	19.589	18.5411	18.8389	19.1753	18.6216	18.2716	18.9224	18.6579	17.9909	18.7102	18.7511	17.8576
0.00271942	-0.00432587	BOLA1	BolA-like protein 1	+	1.20939	0.0101563	14.5447	17.0887	16.9156	16.2346	17.6275	15.4747	16.0229	17.387	16.13	15.608	16.8727	14.5185	15.0593	17.7029	15.7633	15.9288	17.6831	18.2502	14.3348	16.3803	15.9572	15.9277	16.8345	16.2857	14.6752	15.0562	16.1302	15.1426	15.0373	16.8897	15.2062	15.5772	17.4676	15.6711	16.039	17.3444
1.46104	0.50031	BOLA2	BolA-like protein 2	+	5.09939	8.1716e-07	20.979	21.5227	21.5158	20.4642	21.4729	20.9156	20.7496	21.7393	20.9036	21.2441	21.7094	21.2738	20.8965	21.7068	21.6003	21.6227	22.3561	22.3558	20.4941	21.3395	21.3094	20.6778	21.7882	21.6419	19.0927	20.841	20.6523	21.5244	22.2065	21.9563	21.1601	21.3447	21.8177	21.8345	21.9636	22.3747
1.06283	-0.212345	BOP1	Ribosome biogenesis protein BOP1	+	10.5889	0	19.3905	18.7643	19.1747	19.2824	19.3847	18.9726	19.232	19.4297	19.3238	19.0006	19.1999	18.9314	19.2954	19.2515	18.4678	18.7649	19.2167	18.9153	19.4321	19.7579	19.7537	19.7211	19.9846	19.8359	18.9813	19.101	19.0938	18.9784	19.3168	19.2772	18.888	18.8126	18.682	18.0876	18.1226	18.8814
0.752968	0.200139	BORCS5	BLOC-1-related complex subunit 5	+	17.018	0	18.8028	18.8884	18.9537	19.4554	19.1018	19.399	19.624	19.3034	19.4779	19.2404	19.1698	19.5559	18.9792	19.1925	19.5036	19.9919	19.5688	19.6058	17.2144	18.2068	15.5632	17.6006	18.2165	17.7944	16.675	16.877	16.4932	18.9497	18.7634	18.5139	18.6656	19.0059	18.4986	18.3833	18.8387	18.5152
0.472515	0.211979	BORCS6	BLOC-1-related complex subunit 6	+	2.73337	0.000211938	16.6967	16.8634	16.4566	17.2356	16.5285	17.4195	15.9732	16.9912	17.5793	17.5609	16.5846	17.0003	16.5973	17.4469	17.5051	17.1626	17.1437	16.6506	17.2081	16.7229	14.4347	17.4493	17.3135	16.8444	16.1392	16.4375	17.7485	17.2943	17.2484	16.6677	16.4159	16.7542	15.7922	14.9281	16.7478	16.9204
0.967512	-0.417073	BORCS7	BLOC-1-related complex subunit 7	+	0.868212	0.0270612	18.2652	18.2637	18.5628	18.0884	18.4733	17.6439	18.3425	18.662	17.7586	16.5015	17.9573	17.4137	18.1994	18.328	18.1989	17.1479	18.3668	18.1931	17.3785	17.4393	17.6147	18.5223	17.5475	18.5941	15.748	18.0585	18.1569	18.2225	18.3242	18.4865	18.0829	18.2996	18.4554	16.8281	18.2914	17.3501
0.646618	0.760567	BPC6	Protein BASIC PENTACYSTEINE6	+	0.784257	0.0348812	21.4177	21.5285	21.502	20.7884	21.1406	21.1718	20.8372	21.1887	15.8403	21.3503	21.5375	21.2931	21.1444	21.341	21.2381	21.2895	21.5106	21.5558	20.2722	20.6196	20.3464	20.5651	20.9605	20.8359	21.0923	21.0935	21.0424	21.3668	21.488	21.3729	21.2506	21.4307	21.4163	20.7632	20.9051	21.1027
0.467769	-0.0946263	BPGM	Bisphosphoglycerate mutase	+	19.0222	0	19.7159	20.0033	19.599	19.5862	19.7425	19.6461	19.4716	19.5206	19.3476	19.7162	19.9	19.2708	19.356	19.6412	19.3179	19.3972	19.728	19.4539	19.5826	19.9504	19.5928	19.4634	19.8708	19.5291	19.6846	19.8565	19.7944	20.2114	20.2838	20.0913	20.0982	19.8785	20.3093	20.0603	20.1901	20.0618
1.29474	-0.351282	BPHL	Valacyclovir hydrolase	+	3.11494	7.52762e-05	19.3459	19.2194	19.1153	19.12	19.5952	18.5076	18.7014	19.1345	18.6955	18.373	19.2657	18.3945	18.2509	18.7446	18.5759	18.5533	19.0169	19.0985	18.956	19.4618	19.4113	19.1414	19.9277	19.692	18.8698	19.7032	19.7332	18.7184	19.3395	19.2398	18.8479	18.8619	19.2501	18.6863	19.116	19.3702
8.52196	-0.934153	BPNT1	3'(2'),5'-bisphosphate nucleotidase 1	+	19.9296	0	20.7728	20.5431	20.7327	20.7643	20.8361	20.7145	20.2599	20.5128	20.3568	19.5839	19.7187	19.51	19.5044	19.869	19.6114	19.7618	19.747	19.7794	20.4754	20.9295	20.8041	20.4128	20.8674	20.714	21.0087	21.2931	21.2827	20.0109	20.1791	20.0956	20.1711	20.0898	20.3016	20.1473	20.2821	20.3399
0.860292	-0.354561	BPNT2	Golgi-resident adenosine 3',5'-bisphosphate 3'-phosphatase	+	1.8476	0.00186237	18.654	18.6597	19.0651	18.167	19.4483	18.6383	17.6207	19.1662	18.6224	18.3376	18.6375	18.049	18.0491	18.5675	17.917	17.6865	18.7472	18.8593	19.0198	19.1845	19.136	18.9281	20.0001	19.8213	18.1811	18.9026	18.9744	18.1799	19.0988	18.9487	18.3357	18.2784	19.1897	17.9751	18.1518	18.6903
1.93284	0.390814	BPTF	Nucleosome-remodeling factor subunit BPTF	+	13.8454	0	19.137	19.062	18.7489	19.1791	19.0052	19.6302	19.6539	19.0828	19.3545	19.7249	19.3852	19.7218	20.0116	19.6802	19.7526	19.745	19.228	19.1213	18.6297	18.1423	18.2667	18.8832	18.3152	18.2197	18.6207	18.5055	18.2215	19.6236	19.0045	19.1266	19.3604	18.8945	19.0743	18.899	19.2503	19.0801
0.272869	0.470419	BRAF	RAF proto-oncogene serine/threonine-protein kinase;RAF proto-oncogene serine/threonine-protein kinase;Serine/threonine-protein kinase B-raf	+	1.57856	0.00377929	15.9657	19.0274	18.6099	17.7392	18.7946	16.6374	18.93	19.0888	18.6801	20.0708	18.9334	18.9471	18.9999	13.6521	19.2532	19.491	19.0693	19.29	15.1382	16.0631	19.2024	19.2951	18.793	14.7312	18.5982	18.4708	18.9674	19.3071	18.8787	18.9665	19.5578	18.4727	19.2312	18.9941	18.9466	18.3587
0.289125	-0.206429	BRAP	BRCA1-associated protein	+	0.924335	0.0229843	16.9523	16.196	16.4407	17.9421	16.8162	18.2654	17.1021	16.8615	15.5526	17.0164	16.9859	16.0428	16.3057	17.1414	16.6391	17.2233	16.48	16.4364	15.9016	16.9301	17.1713	16.1044	17.1601	17.5455	16.9676	16.8588	15.6525	17.7584	17.2978	17.2536	17.7349	17.0367	17.5307	16.9161	17.7153	16.8825
1.31985	-0.257335	BRAT1	BRCA1-associated ATM activator 1	+	18.6326	0	18.6603	18.5295	18.416	18.7785	18.6114	18.4635	18.7033	18.3712	18.4514	18.2843	18.4617	18.1788	18.8274	18.6128	18.2873	18.3053	18.0397	17.6717	17.9629	17.945	17.5762	18.3993	18.2426	17.7048	17.4783	17.8812	17.9219	17.5923	18.032	17.2934	17.8579	17.5192	17.7145	18.2024	18.2302	18.1437
0.320386	-0.0992372	BRCC3	Lys-63-specific deubiquitinase BRCC36	+	2.38732	0.00047974	19.1145	18.8646	18.7194	19.4458	19.1773	18.7945	19.1658	18.834	18.7523	19.1409	18.4026	18.9767	19.2215	19.2266	19.1459	18.6901	18.6981	18.4727	19.1423	18.87	19.0595	19.2602	19.0029	19.0836	18.3207	19.1887	19.0376	19.3107	19.0451	18.7773	19.2493	18.7744	18.6052	19.02	19.3278	19.059
0.645138	0.270182	BRD1	Bromodomain-containing protein 1;Bromodomain-containing protein 1	+	8.52452	0	19.2065	19.2143	19.6359	19.2061	19.2125	19.0972	18.8779	19.6768	19.8203	19.6016	19.9951	19.9091	19.069	19.8876	19.1792	18.4984	20.081	20.1581	17.7341	18.5802	18.256	18.4096	18.4387	17.5217	17.7285	18.5068	18.9648	19.2822	19.7388	19.8172	18.7999	18.6075	19.5296	19.6232	19.2046	19.9202
3.95594	0.51473	BRD2	Bromodomain-containing protein 4;Bromodomain-containing protein 4;Bromodomain-containing protein 2;Bromodomain-containing protein 2	+	15.86	0	19.6051	19.4849	19.692	19.5674	19.7473	19.1701	19.8511	19.7247	20.0488	20.4534	20.0651	20.156	20.3231	20.2209	20.222	19.8122	20.0852	20.1859	19.1225	19.2392	19.0698	19.2603	19.165	18.5869	19.3922	19.1538	19.2934	20.1196	20.3028	20.1496	19.8767	19.8053	19.8834	20.1117	20.0651	20.069
4.20296	0.483127	BRD3	Bromodomain-containing protein 4;Bromodomain-containing protein 4;Bromodomain-containing protein 2;Bromodomain-containing protein 3	+	16.6174	0	22.0183	22.016	21.9552	22.4509	21.9237	22.3015	22.3393	22.216	22.3198	22.8736	22.5345	22.7861	22.8739	22.5372	22.7647	22.6951	22.4709	22.3529	21.7981	21.5594	21.509	22.0551	21.6769	21.5073	21.9347	21.8466	21.871	22.6475	22.3525	22.2478	22.6361	22.5599	22.2522	22.5302	22.5446	22.2228
0.0598433	0.0198218	BRD4	Bromodomain-containing protein 4;Bromodomain-containing protein 4;Bromodomain-containing protein 4;Bromodomain-containing protein 4	+	11.1352	0	19.7914	19.5402	18.9087	19.3923	19.4392	19.3431	19.5679	19.8945	19.2518	19.0868	19.6115	19.3068	19.5934	19.6747	19.4557	19.3344	19.4705	19.7737	18.9659	18.9231	18.9901	18.6619	19.0173	18.937	18.9019	19.2478	19.46	18.9831	19.3581	19.4747	18.7966	18.5741	18.7514	19.3527	19.241	19.0581
0.261452	0.192399	BRD7	Bromodomain-containing protein 7	+	5.01844	8.10701e-07	17.6254	17.4704	17.7595	18.2193	17.7173	18.3776	18.6527	18.1518	18.3296	18.5103	18.6723	18.0645	18.6335	18.8273	19.021	18.204	17.9293	16.1732	17.6445	15.6697	16.5397	15.1539	16.9862	16.9978	17.1856	17.5835	18.0515	18.0615	18.2409	18.5637	18.3248	18.0241	18.0297	18.1222	18.4927	17.9016
2.08938	0.572766	BRD8	Isoform 2 of Bromodomain-containing protein 8	+	9.47528	0	18.8622	18.3176	18.3168	17.5094	18.6441	17.6699	18.3676	18.9233	18.6739	19.1326	19.0159	18.5816	19.0912	19.3382	19.1465	18.6155	18.9491	18.5688	17.8828	17.9065	17.1894	17.8228	18.0682	17.1798	17.4538	17.9648	17.927	18.4469	18.6791	18.5199	18.1613	18.3107	18.2738	17.9852	18.1407	18.4246
0.741845	0.59661	BRD9	Bromodomain-containing protein 9		0.576741	0.0664904	16.6635	15.8679	15.9077	15.4635	16.4645	15.1426	16.8117	15.8246	14.8746	16.7059	15.702	15.0235	18.2685	16.4334	17.5929	16.6447	16.9771	15.0421	16.0874	14.777	16.9115	16.9735	15.6467	15.9131	16.781	16.0646	14.9101	16.215	16.0738	15.895	15.3912	16.0922	15.9387	16.6921	15.0018	14.5017
0.39319	-0.415598	BRF1	Transcription factor IIIB 90 kDa subunit	+	1.2632	0.00873085	16.3826	16.6943	15.478	16.1131	17.3396	15.3509	15.9994	17.2916	15.8243	15.6189	17.4842	14.5516	14.8233	17.2049	14.2252	15.0366	17.0049	16.7837	15.1196	16.6525	16.7922	14.947	16.7585	15.988	15.2293	16.9951	16.643	14.3143	16.2613	16.5555	16.3311	15.8436	16.4506	15.9897	15.8335	15.9754
1.36923	-0.85734	BRIX1	Ribosome biogenesis protein BRX1 homolog	+	6.12381	0	19.7453	19.778	19.7216	19.3522	19.8422	19.3538	19.3196	18.9771	19.0593	19.16	19.2528	18.7157	18.6202	18.9483	19.2109	15.6683	19.0484	18.8083	20.1469	20.4107	20.2554	19.9351	20.0521	20.0864	19.8239	19.9916	19.8372	19.081	19.2807	19.1118	19.0321	19.3453	19.4087	19.4208	19.2035	19.4923
0.516101	-0.332548	BRK1	Protein BRICK1	+	36.5771	0	15.2829	16.8978	15.4215	15.947	16.4277	14.8361	15.064	16.5955	14.838	15.93	15.456	14.7122	15.6062	15.9456	14.4468	15.2305	15.6755	15.3148	17.7665	17.9399	18.3797	19.038	18.9824	19.0184	19.0374	19.0093	19.1087	19.9091	19.9455	19.7966	20.1585	20.0483	20.0845	19.8026	19.7916	19.7918
1.66869	0.519827	BRMS1L	Breast cancer metastasis-suppressor 1-like protein	+	4.17403	3.77003e-06	17.7901	18.338	18.0232	18.5513	17.9785	16.7495	17.3825	18.0065	17.7401	18.4259	18.815	18.8519	18.2667	18.0703	18.1797	18.0076	18.4544	18.1666	17.4661	18.1109	18.1501	17.4284	18.4012	18.3955	18.2223	18.3689	18.5067	18.9121	18.6275	18.6434	18.2212	18.8936	18.3646	18.4871	18.8503	18.4994
0.363101	0.0845971	BROX	BRO1 domain-containing protein BROX	+	1.08561	0.0144098	19.9631	20.0351	19.9594	19.3255	20.1072	19.659	19.9961	19.9792	19.5761	19.8228	20.1715	20.0788	19.7667	20.021	20.0583	19.8725	19.9581	19.6123	19.3296	19.8548	20.0771	19.1564	20.0591	19.79	19.9334	20.2702	20.2974	19.4405	20.1305	20.2582	20.2986	19.5615	20.2163	20.0503	20.2437	20.1631
2.56358	1.41119	BRPF1	Peregrin;Peregrin	+	8.55777	0	17.046	15.4165	17.1174	15.3453	16.74	17.1312	14.4225	17.2029	17.8459	17.3842	17.7443	18.5527	17.9365	17.873	17.6221	18.4338	17.8571	17.5647	17.8479	17.3389	16.6735	15.0037	16.605	16.3362	13.6842	14.9461	15.8077	18.0312	17.8913	17.618	17.7197	17.9636	17.8771	17.8639	18.6356	18.09
0.0693173	0.0796653	BRPF3	Bromodomain-containing protein 1;Peregrin;Bromodomain and PHD finger-containing protein 3	+	2.75558	0.000197382	16.3948	15.0946	16.0023	14.4751	16.8967	14.7836	16.0101	16.0333	17.0122	16.7675	15.8102	14.6946	17.2046	16.1149	14.4259	16.3586	16.0789	15.9644	14.2742	16.8398	14.8983	14.7277	15.7128	15.0032	14.6267	15.0897	14.5486	14.5396	15.2008	14.512	15.5378	15.9915	14.9944	15.3028	15.1063	13.6467
6.39358	1.2869	BRSK1	Serine/threonine-protein kinase BRSK2;Serine/threonine-protein kinase BRSK1	+	20.0654	0	17.2445	16.906	17.0322	17.283	17.117	17.1575	17.8615	17.2392	17.2494	19.247	18.6676	18.7902	18.4203	17.8581	18.5544	18.5805	18.3674	18.1869	15.1728	15.7555	16.6437	17.9395	18.0104	17.5658	19.0421	18.8192	18.71	19.8394	19.8219	19.4831	19.7596	19.7748	19.4266	19.2143	19.2532	19.0597
6.6193	1.82355	BRSK2	Serine/threonine-protein kinase BRSK2;Serine/threonine-protein kinase BRSK2	+	21.3392	0	18.5167	17.9751	18.2303	18.393	17.7258	16.4847	17.6437	17.9294	17.9652	19.795	19.509	20.096	19.9259	19.6128	19.8954	19.5488	19.5043	19.3886	17.3172	17.1098	16.5119	16.359	17.0993	17.4004	18.3144	18.7723	18.8503	20.479	20.0668	19.7309	20.2631	20.3937	20.0768	19.8669	19.9752	19.4473
0.100268	0.0590521	BSCL2	Isoform 3 of Seipin	+	20.7726	0	21.0712	20.6629	20.9524	19.862	20.9853	20.3354	20.0263	21.0784	19.8735	20.8212	20.443	20.264	20.5389	20.8323	20.8995	19.7146	21.0926	20.7729	20.7184	21.0278	20.7991	21.0036	21.0615	20.5014	20.9381	21.2746	21.2628	21.6148	21.7921	21.8692	21.6149	21.456	21.3518	21.3818	21.4401	21.8251
0.170649	0.0952536	BSDC1	BSD domain-containing protein 1	+	2.66912	0.000242121	18.6009	18.5282	18.5528	17.4728	18.3754	17.2957	17.8851	18.6372	17.5078	18.0219	18.7511	17.8439	17.7303	18.5954	18.1748	17.8046	18.5833	18.2081	16.1984	17.6401	17.1633	17.328	18.4169	18.0071	16.5664	17.6228	17.1951	18.2407	18.7816	18.7964	17.7931	17.6308	18.4492	17.8805	17.8107	18.3238
1.01978	-0.138353	BSG	Basigin;Basigin	+	9.75312	0	24.3937	24.5828	24.397	24.329	23.9516	24.4209	24.2724	24.0313	24.3165	24.2727	23.9986	24.4334	24.126	24.0409	24.1719	24.1454	24.1372	24.124	24.3022	24.2497	24.3224	24.2289	24.0983	24.0989	24.6517	24.749	24.5985	24.3563	24.3161	24.3908	24.0146	23.9659	24.0409	24.088	24.0158	23.8575
0.105587	0.170215	BSN	Protein bassoon		0.549728	0.0725384	18.1297	18.0465	14.5929	15.5597	17.2108	17.7485	17.7669	17.9694	17.4614	18.3732	17.6666	16.0548	18.7558	18.1475	18.2703	15.6982	15.0799	17.9712	17.9566	17.7496	19.0651	19.0054	14.4696	15.5619	15.2742	17.2996	17.8742	18.252	18.1654	18.1815	18.7836	18.4137	18.1027	18.8946	18.8576	18.0328
2.6514	-1.28084	BST1	ADP-ribosyl cyclase/cyclic ADP-ribose hydrolase 2	+	4.95139	8.04829e-07	17.1556	16.9973	16.115	17.344	17.3697	17.6013	16.1516	16.7369	15.035	16.267	15.8951	16.101	14.5179	16.0739	15.4986	14.8787	14.7765	14.9703	17.2175	17.4596	16.922	15.7263	15.5656	14.5206	17.4065	17.7384	18.2253	15.8333	13.8253	12.8602	15.1196	14.7359	13.4618	15.495	16.4151	15.806
1.94698	0.278084	BTAF1	TATA-binding protein-associated factor 172	+	10.247	0	19.2436	18.8361	19.0996	19.4477	19.4087	19.2863	19.2428	19.5989	19.0371	19.5471	19.7711	19.3141	19.6855	19.6866	19.3489	19.5171	19.5606	19.2725	18.8861	18.954	18.8996	19.1327	18.9859	18.3036	18.3465	19.08	18.7259	19.3757	19.5075	19.3584	19.2664	19.0452	19.2577	18.8969	19.3213	19.1352
0.29114	-0.131625	BTBD11	Ankyrin repeat and BTB/POZ domain-containing protein BTBD11;Ankyrin repeat and BTB/POZ domain-containing protein BTBD11	+	1.64657	0.00317758	18.8432	19.4083	18.9998	17.963	18.7217	18.2912	18.2539	18.6415	18.2985	18.7472	19.2751	18.4803	18.1319	18.5955	17.9735	18.2387	18.409	18.3851	17.3958	16.6857	17.9385	17.3759	18.3326	18.1196	17.4236	18.6873	18.3491	18.5922	18.9887	19.049	18.2929	18.1586	18.882	17.9819	18.1333	18.4373
2.1707	0.605269	BTBD17	BTB/POZ domain-containing protein 17	+	16.9182	0	20.7715	21.1255	21.009	20.0609	20.4978	20.6378	21.274	21.0255	21.0574	21.5005	21.4245	21.6296	21.9074	21.6522	21.9971	21.1712	21.0431	20.5815	20.6646	20.6756	20.6957	20.3381	20.5433	20.219	21.2132	21.2069	21.3957	21.6143	21.4108	21.2275	21.4871	21.3044	21.1811	21.0772	21.1755	20.8172
1.45893	0.805289	BTBD2	BTB/POZ domain-containing protein 2	+	2.01403	0.00120446	16.0588	15.2031	16.2908	16.018	15.8468	17.7285	16.4799	16.1796	16.9187	17.907	16.9514	16.9023	16.8147	17.0489	18.1084	17.9488	15.6982	16.5921	15.8654	14.3846	14.5893	15.6316	15.7792	15.3994	16.4831	14.3893	16.2736	17.4238	17.008	16.8235	15.7805	17.0319	16.8138	15.3471	14.8175	14.6981
0.123829	0.0712304	BTF3	Transcription factor BTF3	+	11.9662	0	20.848	21.1219	21.2726	21.3583	20.9544	21.5027	21.7179	21.4394	21.855	21.5018	21.1382	21.7095	22.1522	21.6013	21.9381	21.3441	21.1559	20.1702	22.3404	22.0213	22.1532	22.2173	22.226	22.3142	21.4505	21.2355	20.793	21.4058	21.4354	21.4659	21.4637	21.3105	21.4652	21.4424	21.8059	21.205
0.917502	0.171626	BTF3L4	Transcription factor BTF3 homolog 4	+	1.41421	0.00579126	21.8091	21.8969	21.6023	21.9329	21.8738	22.046	22.0749	21.9126	21.8313	22.4978	22.1679	22.4352	22.11	21.6287	21.8607	22.0175	21.8216	21.9849	21.4122	21.1868	21.1325	21.9504	21.6028	21.36	22.0231	21.7327	21.7554	21.9107	21.7891	21.5824	22.0851	22.0503	21.7117	20.9607	21.2795	20.7954
0.599708	0.0371503	BUB3	Mitotic checkpoint protein BUB3	+	13.6866	0	22.7783	22.9163	22.8734	22.7008	22.7491	22.709	22.7571	22.8125	22.8199	22.7343	22.8281	22.768	22.914	22.8463	22.8773	22.7653	22.8529	22.8645	22.4427	22.5788	22.5766	22.3166	22.4119	22.3794	22.6316	22.6576	22.6414	22.7465	22.7963	22.823	22.7374	22.7564	22.7355	22.5635	22.6834	22.6931
0.99175	0.190869	BUD13	BUD13 homolog	+	8.38943	0	19.0876	19.319	19.1032	18.3817	18.9942	19.121	18.9717	18.9405	19.1516	18.9644	19.2316	19.2647	19.1361	19.5246	19.4085	19.3019	18.9281	19.0286	18.8434	18.7952	18.2401	17.5959	18.2273	18.0476	18.2991	18.2904	18.3413	18.8181	19.147	19.0141	18.4181	18.6738	18.5139	18.4235	18.6985	18.9916
0.968071	0.494595	BUD23	Probable 18S rRNA (guanine-N(7))-methyltransferase	+	6.33215	0	18.7438	19.0268	18.7431	17.1553	18.925	19.3828	19.4267	18.9526	19.1521	19.5328	19.2419	19.2786	20.1651	19.4804	19.6675	19.5538	18.808	18.2314	18.0126	18.6258	18.3801	18.7643	18.6572	18.7372	17.4048	15.8244	18.0601	19.5942	19.1629	19.0699	19.5518	19.1657	19.2271	18.5773	19.0232	18.6957
0.107522	-0.0543463	BUD31	Protein BUD31 homolog	+	5.51886	0	19.2769	19.3691	19.3787	18.6179	19.0674	18.4641	18.1932	18.4844	18.3017	18.4726	19.2045	18.6159	18.4401	18.4276	19.059	18.4295	19.0314	18.9839	18.4705	19.3926	19.3381	18.6017	19.0685	19.0294	18.7338	19.326	19.1319	18.9866	19.4023	19.4087	18.9427	19.3852	19.6143	19.5123	19.468	19.8857
0.963336	-0.245549	BYSL	Bystin	+	15.9664	0	19.1975	19.1599	19.1068	18.5778	19.1996	18.8113	19.3152	19.406	19.3828	18.5236	19.1145	18.6308	19.1544	19.1933	19.3971	18.4414	18.7373	18.7545	18.5753	19.1147	18.9926	19.1261	19.4505	19.1501	18.3793	18.3839	18.437	19.3222	18.8197	18.8096	19.0269	18.7935	18.5751	18.4925	18.6731	18.8096
3.83135	0.254198	BZW1	Basic leucine zipper and W2 domain-containing protein 1;Basic leucine zipper and W2 domain-containing protein 1	+	8.52635	0	22.2422	22.3594	22.3043	21.9844	22.153	21.9922	22.0853	22.2281	22.1405	22.3472	22.4734	22.4678	22.3401	22.5018	22.3799	22.2852	22.4749	22.5072	21.9461	22.1715	22.1442	21.9932	22.1192	22.2118	21.6735	21.926	21.918	22.3291	22.3538	22.4183	22.2253	22.2042	22.32	22.3135	22.384	22.4646
1.48594	0.187825	BZW2	Basic leucine zipper and W2 domain-containing protein 1;Basic leucine zipper and W2 domain-containing protein 2	+	5.32655	0	20.7263	20.809	20.6609	20.4652	20.7729	20.5947	20.6429	21.0108	20.753	20.8216	21.0814	20.8541	20.5954	20.9881	20.7736	20.7671	21.0782	21.1667	20.2594	20.6179	20.7038	20.2496	20.5947	20.747	19.9215	20.5636	20.4467	20.7051	20.9529	21.0215	20.6422	20.6781	20.8986	20.4903	20.43	20.7604
0.245302	-0.135996	C11orf54	Ester hydrolase C11orf54	+	7.83219	0	19.7515	19.8492	19.8866	18.9835	19.9957	19.2072	19.2674	18.9232	18.518	19.3986	19.7839	19.1223	18.839	19.2118	18.2635	19.5029	19.7504	19.286	19.1707	20.014	19.8819	19.085	19.8236	19.6235	19.8538	20.3585	20.3141	17.9002	18.6113	18.888	19.0149	19.048	19.0379	19.0617	19.1491	19.2965
3.82265	-0.49284	C11orf68	UPF0696 protein C11orf68	+	6.5221	0	20.6401	20.8853	20.7608	20.6466	21.1171	20.8433	20.7139	20.7839	20.4253	20.1476	20.3238	19.9002	20.1128	20.4211	20.0381	20.3185	20.5892	20.5292	20.1914	20.4302	20.4427	20.3958	20.4639	20.5861	20.7516	20.8713	21.0218	20.4721	20.5163	20.5142	20.3291	20.3654	20.5014	20.1468	20.1858	20.3857
0.813405	-0.182593	C11orf98	Uncharacterized protein C11orf98	+	8.26945	0	19.3878	19.7359	19.4674	19.0135	19.3294	19.3378	18.5863	19.433	19.4615	19.2547	19.2812	18.8607	18.9751	19.2503	19.1681	18.9553	19.2842	19.0797	18.7969	19.3205	18.785	18.5345	18.8846	18.4	18.7894	19.3606	18.9983	18.1782	18.4928	19.0293	18.1974	18.6801	18.6658	18.3533	18.5139	18.5329
0.156216	0.125157	C12orf29	Uncharacterized protein C12orf29	+	2.73868	0.000207348	18.5648	17.936	17.6705	18.3381	17.5856	19.0054	16.3516	17.8385	18.1186	18.699	17.8359	17.9523	16.678	18.3224	18.0359	18.5118	18.4031	18.0972	15.538	16.7113	15.5912	18.0958	15.0779	16.2873	15.4043	17.3395	17.7172	17.9828	17.2648	17.2897	17.9491	17.739	15.0847	15.4799	15.6973	15.3795
0.574361	-0.644605	C12orf4	Protein C12orf4		0.21571	0.240211	14.5451	14.9556	15.9171	16.0631	15.6076	17.1843	14.7229	12.8124	15.2683	16.1517	13.7073	15.7195	15.2462	13.8178	15.595	14.7628	13.2012	13.0735	15.2063	15.0734	14.4221	14.7879	14.4393	15.3633	16.5163	13.9781	15.7031	14.2287	14.2065	13.9111	15.7748	14.1899	15.5923	15.5871	15.5918	14.0618
0.316636	0.325532	C12orf45	Uncharacterized protein C12orf45		0.430946	0.107669	14.9946	15.0709	16.8009	15.5233	14.2031	16.0105	17.6124	16.0741	15.6632	16.2693	17.418	15.671	14.4889	16.0299	15.8283	15.3578	17.0452	16.7745	17.8734	16.4913	13.9785	17.6503	18.3862	16.6378	15.3458	15.2281	15.3397	15.5055	16.5374	16.3342	14.4414	16.8835	16.7692	13.0537	14.7704	16.6957
0.229287	-0.210823	C12orf57	Protein C10	+	3.0034	0.000100582	16.6586	17.1684	16.9062	17.7429	17.3692	17.8182	18.0947	17.4905	18.0815	17.3827	16.9798	17.5328	18.1615	14.8656	18.171	18.2144	17.0129	17.1122	15.2598	15.8699	14.0113	17.7426	17.0753	16.5419	16.0907	15.6016	16.1166	17.2209	16.1928	17.0181	17.2231	17.9321	17.4741	18.5916	18.0104	17.4152
0.776664	-0.621739	C15orf40	UPF0235 protein C15orf40	+	3.0983	7.99862e-05	18.9631	18.1532	18.0971	18.4966	18.708	18.8756	19.0526	19.0165	19.1293	18.8528	17.9388	18.2947	18.8697	18.436	18.7392	18.404	18.4442	14.9171	18.1681	18.1099	17.3993	18.4779	18.4918	18.1787	15.8966	18.1285	17.5276	18.6341	17.4559	18.0832	18.5663	18.728	18.2285	18.4387	18.4004	17.5663
0.386569	0.308365	C16orf70	UPF0183 protein C16orf70	+	1.19432	0.0105885	16.4322	16.9976	15.9609	17.1784	17.3097	14.5429	17.3047	17.0032	17.2042	16.9552	16.9152	16.7036	17.1103	17.2427	16.3659	16.1589	16.9675	18.2898	16.1462	16.9878	15.1228	17.4994	17.2646	16.7322	16.5092	17.3225	16.8977	16.8564	16.9199	16.8659	17.7951	16.2305	16.6732	16.6497	17.1507	17.383
0.439055	-0.306429	C17orf75	Protein Njmu-R1		0.31395	0.163201	16.7252	16.5334	16.0239	17.2186	17.4438	16.2232	17.5471	17.2623	17.4958	16.3622	16.2391	15.5044	17.4948	16.7489	17.0179	16.021	16.2366	18.0904	15.6652	17.5464	16.0182	14.4207	16.7611	15.8182	17.7685	16.8782	16.7375	16.8438	16.6084	16.1971	16.4997	15.8555	16.4174	15.3132	16.4936	16.0699
2.28129	1.18135	C18orf25	Isoform 2 of Uncharacterized protein C18orf25	+	4.45375	1.54083e-06	17.3371	17.4792	16.4355	16.518	17.5374	14.4387	16.2437	17.6377	16.3351	17.9443	18.4305	18.0198	17.3399	18.1419	17.8254	17.0706	17.6328	18.1896	17.1839	17.8165	17.3983	17.8634	18.1423	17.0855	14.7709	17.5629	18.0086	17.8831	18.4289	18.366	18.1183	17.8713	18.279	17.8956	17.3172	18.1479
1.50946	0.896885	C18orf32	UPF0729 protein C18orf32	+	6.91675	0	14.3722	13.8595	14.0799	15.4803	14.9572	16.4901	15.5461	14.3927	15.5518	15.3956	16.0541	15.2769	15.0313	15.9758	15.1694	16.3633	17.3665	16.1689	14.6801	14.8197	15.1663	15.3722	16.2611	15.8555	15.9077	16.3246	15.6136	16.9821	17.7163	17.0028	16.9857	16.3709	17.6041	17.2407	16.4358	17.6753
1.14456	-0.642772	C19orf25	UPF0449 protein C19orf25	+	3.82327	8.76712e-06	15.5648	14.8647	15.1769	15.581	15.3437	16.0879	16.675	15.6272	16.4228	14.9024	15.3375	14.8905	16.9471	13.8705	15.0271	14.9355	14.7909	14.8576	15.0763	17.133	16.5822	18.2475	17.6011	17.0682	15.7618	17.0526	16.9538	18.0433	17.2747	17.0103	16.0697	17.873	16.8442	17.7352	17.8053	16.5118
1.4967	0.785353	C19orf47	Uncharacterized protein C19orf47	+	6.74316	0	16.1994	16.6945	16.102	15.3881	17.2832	14.6397	16.3201	17.1326	16.6632	17.6496	16.3789	17.3573	17.3028	17.3937	17.4534	17.1769	16.788	15.9903	18.1797	17.7439	17.7251	18.6518	18.3303	18.3138	15.4295	16.282	15.7873	17.1942	17.2076	16.3704	18.1529	17.3662	16.4186	17.3129	17.4768	17.0196
0.286984	0.0548276	C19orf53	Leydig cell tumor 10 kDa protein homolog	+	4.85035	1.59458e-06	20.4957	20.2909	20.3069	20.4049	20.4404	20.561	20.205	20.0683	20.0839	20.1957	20.3113	20.548	20.2017	20.1628	20.3776	20.3607	20.5319	20.6607	19.5876	20.1191	20.6888	20.2638	20.4807	20.4236	19.8756	19.6475	20.1349	20.4715	20.3959	20.4922	20.342	20.399	20.3018	20.6876	20.3804	20.9155
0.159438	0.142664	C19orf54	UPF0692 protein C19orf54	+	3.90458	7.35971e-06	16.8902	16.3531	18.0826	17.8992	17.5755	17.3981	16.132	17.5654	16.5516	16.729	17.6733	15.9073	16.906	18.3768	18.4379	17.2389	17.0302	17.4323	17.2636	17.4318	18.3567	18.2693	18.2457	18.0644	15.7472	15.2501	17.6578	18.3071	18.5586	18.2912	17.8893	16.6884	18.6562	18.3276	18.346	18.4932
1.10798	-0.291546	C1D	Nuclear nucleic acid-binding protein C1D	+	13.7872	0	18.7111	18.7263	18.6061	18.6579	18.4541	18.0292	18.3899	18.286	18.4828	18.2219	18.3703	17.8676	18.6582	17.9314	17.513	17.9257	18.6276	18.604	16.9905	17.5097	17.2612	17.6073	17.9157	17.0463	15.236	17.2086	16.8198	17.8617	17.8731	17.8166	17.339	17.2035	17.6815	17.9252	17.809	17.8516
0.0545643	0.0248852	C1QBP	Complement component 1 Q subcomponent-binding protein, mitochondrial		0.110174	0.391819	21.601	21.665	21.9725	22.2125	21.624	21.9419	22.2207	22.0318	22.1736	22.3177	21.6613	22.2686	22.3397	21.693	22.1936	22.4182	21.4243	21.3508	21.9018	21.8093	21.5632	22.5078	21.68	21.6378	22.015	21.7803	21.7105	22.473	21.9212	21.8557	22.2076	22.1035	21.5117	22.5158	22.1292	21.4804
2.21739	-1.41329	C1QTNF4	Complement C1q tumor necrosis factor-related protein 4	+	18.3995	0	16.5986	16.7349	17.2658	17.6988	16.3839	17.6477	17.2212	16.5348	17.9022	15.6436	17.4993	15.7422	14.5983	17.0176	14.391	14.5211	17.0319	14.8232	16.8025	16.5498	15.6545	18.5858	17.3547	17.6876	18.207	17.2181	17.3904	16.8042	16.0748	15.2925	16.5323	15.6994	16.723	17.4568	14.9151	14.3867
2.78526	-1.67651	C1QTNF5	Complement C1q tumor necrosis factor-related protein 5	+	9.92418	0	16.9389	15.9346	17.8818	18.1622	18.5442	17.7707	15.9421	17.3104	15.2986	17.0261	14.5915	15.4083	15.3524	15.7893	14.9464	14.9843	15.4069	15.1897	15.3216	17.3505	16.2881	16.7933	17.2481	16.3698	20.1012	20.1951	20.0833	15.4825	14.3906	14.7583	15.3317	14.7431	15.5657	15.4242	15.7065	15.4318
0.0663611	-0.094909	C1orf109	Uncharacterized protein C1orf109	+	1.03618	0.0166925	16.9995	15.1716	16.7716	16.1787	16.1123	16.1314	15.579	17.1333	14.9496	14.6826	15.3676	14.4089	14.9002	17.582	16.5841	15.2877	17.5363	17.8236	15.7372	14.279	14.4332	15.9093	14.7832	16.9535	14.8671	16.0577	15.3544	15.6933	16.8744	17.377	15.591	15.7056	17.056	16.7117	14.2207	17.494
0.122753	0.109663	C1orf122	Uncharacterized protein C1orf122	+	7.52022	0	14.1324	14.9367	14.9342	15.6501	14.8104	15.0405	15.4325	15.2893	15.1145	15.4177	15.6489	16.0608	14.3071	13.2773	16.0183	15.9489	14.6836	14.9649	16.7853	15.626	14.2927	16.7277	14.9149	15.1034	17.0784	16.0535	14.6081	18.5574	18.3238	17.7527	14.7743	17.9268	17.7618	18.9257	18.218	18.6358
1.57588	0.744455	C1orf174	UPF0688 protein C1orf174	+	15.9647	0	16.7225	16.7234	17.3657	18.0673	17.5838	17.9426	18.6311	17.3299	18.2835	18.9666	17.9711	18.1685	18.929	18.1508	19.3633	18.5828	17.7737	17.4441	17.6057	16.7663	16.4688	16.9319	17.3032	17.0955	16.4949	16.5441	16.721	18.3246	16.2102	17.5925	18.425	17.6556	17.3224	18.3897	18.6912	17.4199
1.26752	-0.285119	C1orf198	Uncharacterized protein C1orf198	+	8.81084	0	19.3716	19.4078	19.4933	18.8984	19.8641	19.2873	19.5671	19.879	19.4161	19.1083	19.249	18.5653	19.2005	19.4737	19.4657	19.002	19.1389	19.4151	19.5496	19.8445	19.8265	19.694	19.9826	19.841	19.6706	19.8831	19.7366	18.3099	19.1225	18.9476	18.6669	18.9611	19.1112	18.8209	18.1935	18.6615
1.45085	1.2332	C1orf226	Isoform 2 of Uncharacterized protein C1orf226	+	2.33712	0.00054257	14.3466	14.9239	15.3064	17.2264	15.6604	14.6059	15.3865	15.6577	14.0882	17.5211	16.6753	14.182	17.753	17.3586	16.9619	17.1667	16.2629	14.4194	15.3153	15.1566	14.4679	16.8494	14.3001	15.9652	15.2128	14.6581	14.5251	15.9511	15.3204	16.6215	16.2596	16.7907	15.9292	16.1719	13.783	15.997
0.107613	-0.118434	C1orf43	Protein C1orf43	+	1.97556	0.00134232	15.6297	16.2646	16.0776	14.9222	16.4738	15.9153	16.8254	16.3888	17.3801	15.5638	15.1649	15.1636	17.1272	17.3698	17.1536	15.7744	16.855	14.6393	14.9532	17.3535	15.9728	17.4778	16.271	15.373	15.9204	13.9745	15.6314	16.0976	15.8364	17.0581	14.5146	16.8203	16.7716	17.5447	16.6119	16.0843
0.447566	0.412031	C1orf50	Uncharacterized protein C1orf50	+	3.83756	8.78477e-06	17.8626	17.3845	17.2586	17.363	17.5409	14.0713	17.3091	17.894	15.6572	17.235	17.3469	17.9559	17.0427	17.8323	17.3159	17.3219	16.9193	17.0798	16.1052	17.6312	17.0888	17.6125	18.4946	17.4645	15.2532	15.2546	15.0037	16.5845	17.9394	17.716	17.46	18.5736	18.1012	18.8366	17.7418	17.626
0.263931	0.187678	C1orf52	UPF0690 protein C1orf52	+	11.0379	0	16.8452	17.451	17.4181	16.8621	17.9058	18.6442	17.072	17.9928	18.7006	18.0346	16.6956	18.2822	18.2833	17.7841	18.3986	18.2191	17.6976	17.186	17.3015	16.4805	16.033	16.2045	16.9048	16.3837	16.4347	15.0445	14.7676	17.6644	16.2949	16.7319	16.6473	16.8678	15.8951	17.6112	17.8592	16.3531
0.337262	-0.120503	C20orf27	UPF0687 protein C20orf27	+	6.17431	0	22.0133	22.0676	21.8546	20.591	21.7344	21.6678	21.9471	21.9011	21.5203	21.8263	21.4478	21.6625	21.7445	21.5474	21.5088	21.6013	21.5807	21.2934	21.2377	21.3104	21.0531	21.4627	21.3836	21.4492	21.4568	21.3166	21.24	21.61	21.6374	21.4439	21.7685	21.4921	21.6266	21.3323	21.6031	21.2409
0.207919	-0.12597	C2CD2	C2 domain-containing protein 2		0.257539	0.202723	16.3121	15.7694	15.3206	16.4103	14.91	14.8535	14.5971	14.9786	15.6059	14.8984	15.9883	14.9202	15.4285	15.4994	14.9934	15.493	15.0069	15.3958	16.5365	15.1898	15.4142	15.9919	15.8364	14.7817	14.7903	14.8041	16.5636	14.1601	14.0298	16.1098	14.361	14.254	15.218	16.0811	15.1365	15.2135
0.665536	-0.583856	C2CD2L	Phospholipid transfer protein C2CD2L	+	1.84409	0.00187823	18.2423	15.2859	15.7945	16.3768	14.7307	15.5125	17.5013	17.0513	15.2683	15.5706	16.5628	15.6318	15.0729	16.7519	15.5099	15.5675	14.5988	15.2425	15.4634	14.5261	18.6438	15.4265	14.9623	14.203	15.1315	16.1399	17.1248	17.3066	16.5883	17.0219	16.468	18.7977	17.1582	16.0772	16.5557	16.7595
1.73429	0.651709	C2CD4C	C2 calcium-dependent domain-containing protein 4C	+	12.6102	0	18.6228	18.3373	18.3982	17.7033	18.4919	17.5504	17.6503	18.6853	17.3811	18.7652	19.1455	17.67	18.3294	18.9318	18.3776	18.8163	19.4063	19.244	17.5019	18.4253	18.5879	16.6123	18.3092	17.747	18.0058	18.7507	18.6768	18.6793	18.7266	18.5897	17.6956	17.6538	18.3875	18.0927	17.7367	18.6025
1.76149	0.164754	C2CD5	Isoform 3 of C2 domain-containing protein 5;Isoform 3 of C2 domain-containing protein 5	+	15.843	0	19.8506	19.5978	20.0282	19.709	19.9617	19.6617	19.7901	19.717	19.8064	19.8781	20.1804	19.8984	19.8476	20.0012	20.0992	19.7959	19.9189	19.9857	18.4765	18.977	18.4374	18.8333	18.6183	19.1644	19.7415	19.9145	20.0213	19.8484	20.2414	20.1298	19.7939	20.0116	20.0471	19.7572	19.9306	19.784
2.33308	0.612215	C2orf49	Ashwin	+	8.41906	0	18.6314	17.8852	18.1792	19.2429	18.9899	18.9028	18.9766	19.0519	19.2568	19.6605	19.0774	19.0655	19.4245	19.276	19.5522	19.9908	19.2378	19.3418	18.6519	18.375	18.8921	17.4077	18.2419	18.0454	18.0957	18.2543	18.1642	19.4575	18.7396	18.9638	19.4567	19.4554	18.2204	19.5535	19.5353	19.1424
0.0207082	-0.0330696	C2orf69	UPF0565 protein C2orf69		0.256157	0.203859	18.3451	18.232	18.0376	18.8557	18.1326	15.8058	16.6113	18.4876	18.1679	17.2167	18.0755	14.5437	17.5717	18.1056	18.8907	18.5406	18.8929	18.5405	14.6302	17.6926	18.4083	18.8374	18.1196	18.2906	18.8064	18.08	17.9317	18.8867	18.9712	18.8694	17.926	18.0895	18.9279	18.4699	18.319	18.899
1.35001	1.27142	C2orf72	Uncharacterized protein C2orf72	+	10.5608	0	14.3813	15.1704	15.8952	16.623	16.5324	15.309	15.7497	15.968	14.019	17.4671	17.4118	16.5921	14.3038	15.3652	15.1768	18.2211	18.2205	18.3325	15.4562	14.0088	14.2369	14.9591	15.7727	15.2792	15.569	16.1041	16.3454	17.0458	17.5368	17.547	16.6227	17.2906	17.6286	19.0768	19.1579	19.1074
0.259052	0.473986	C3	Complement C3	+	1.93354	0.00149743	14.2716	18.3927	18.7475	19.1034	18.9589	15.3054	15.8757	18.8734	15.143	18.6366	18.2624	17.4915	19.1045	15.0721	17.6512	18.6979	17.0774	16.9438	19.6835	19.6241	19.3729	18.8119	14.0147	15.2352	20.1959	19.7228	21.0069	18.2008	17.8956	17.605	17.1516	17.9979	18.0409	15.2735	18.8778	18.2529
0.437225	0.260147	C3orf38	Uncharacterized protein C3orf38	+	2.1697	0.00080792	18.0019	17.4105	17.8941	17.7231	17.9809	17.723	15.7828	17.2907	16.88	17.3444	17.7733	17.229	17.9996	16.9925	17.7025	18.4631	17.6216	17.9024	16.0616	16.6874	15.7655	15.6229	16.9495	17.0138	17.0181	17.7809	17.0677	17.3244	16.8296	17.0306	17.3055	17.1145	17.1304	15.6042	16.0699	16.7129
0.362452	-0.185163	C5orf24	UPF0461 protein C5orf24		0.348987	0.143409	19.2842	19.4644	19.1454	19.1791	19.2148	20.285	18.8211	18.4387	19.5769	19.6024	19.0461	18.9507	19.8871	19.2622	18.2467	18.9405	18.9201	18.8872	19.4061	18.8604	18.6563	18.7055	18.5462	19.1084	19.6126	19.7065	19.3727	19.9	19.1301	19.5028	19.7488	19.7247	19.0452	19.9457	19.0106	19.1909
0.965341	0.566022	C5orf51	UPF0600 protein C5orf51	+	0.989791	0.0190457	19.9836	18.759	19.6822	19.2417	19.2988	17.8022	19.4072	19.4585	17.4628	19.6864	19.3286	18.8581	19.8878	19.5867	18.9534	19.49	19.8103	20.5888	19.4013	19.7703	19.6096	18.0313	19.9451	19.356	18.8175	18.8894	19.3812	19.1788	20.1743	19.2604	19.033	19.8176	19.5344	19.9054	19.7368	19.3393
1.36231	-1.03401	C6orf120	UPF0669 protein C6orf120	+	3.725	1.08794e-05	18.3461	17.9978	18.0968	18.7946	17.912	18.7778	18.9583	18.2201	18.6814	18.7276	17.617	18.0026	18.404	17.5354	18.4357	17.4913	15.4725	14.7926	19.4212	18.4572	17.7246	18.7431	18.1383	17.8678	19.464	18.6167	18.2342	17.4941	16.6779	17.1558	17.3468	18.3066	17.0198	18.2687	18.2658	17.0147
0.729536	0.615581	C6orf47	Uncharacterized protein C6orf47	+	1.3557	0.00675573	17.9493	16.6089	18.0416	18.1779	17.3857	18.1162	18.0168	17.5214	14.1837	18.3048	17.7571	18.3436	17.7128	17.7008	18.3641	18.2485	17.2817	17.8283	16.2616	17.0546	15.4559	17.2149	15.9186	17.0803	17.0103	16.2857	16.6388	16.6779	16.8327	15.4426	16.8156	16.4813	16.596	17.3396	17.3903	16.8034
1.31348	0.849165	C6orf89	Bombesin receptor-activated protein C6orf89	+	2.67271	0.000240908	15.24	16.4245	16.918	14.4702	17.155	15.3237	16.039	17.0877	15.2404	16.8513	16.4949	16.7173	17.0685	17.74	15.355	16.5409	17.4572	17.3161	15.7423	17.2911	14.8878	15.9279	17.1739	15.4609	14.9642	16.2177	15.6743	17.5437	18.1932	18.2102	17.6309	17.8051	18.1855	17.4358	17.2778	17.9957
0.0210137	-0.0299152	C7orf26	Uncharacterized protein C7orf26	+	3.22085	5.85162e-05	16.8255	17.8011	19.0959	18.0572	18.8486	18.6743	16.0453	18.5262	18.7591	17.9208	18.515	19.0541	17.943	18.5857	19.332	15.6661	18.0067	17.3405	17.6599	15.0859	15.7461	18.8929	18.0492	14.764	17.6071	17.8983	15.5456	18.0456	18.5522	19.281	17.7247	17.9017	17.8648	19.6624	19.1541	17.1357
0.632586	0.213373	C7orf50	Uncharacterized protein C7orf50	+	3.37582	3.95131e-05	21.2791	21.4709	21.2572	21.0236	21.0208	21.4066	21.3748	21.1137	21.7167	21.6815	21.2456	21.8008	21.9242	21.4316	22.2288	21.5497	20.8587	20.8629	21.1894	20.7627	21.2007	21.2284	20.9576	20.9957	21.3394	20.7432	20.9514	21.961	21.4337	21.5254	21.391	21.5978	21.2661	21.7145	21.5158	21.336
0.380994	-0.122936	C8orf33	UPF0488 protein C8orf33	+	10.0594	0	19.4932	19.0556	19.2114	19.3233	18.5614	18.7471	19.1399	19.2959	19.2904	18.9835	18.6972	19.5219	19.3067	18.8855	19.3546	18.9695	18.7074	18.5854	19.2969	19.2632	18.6934	19.3915	19.1328	18.8025	18.7248	18.6159	18.6108	18.6475	18.5177	18.6595	19.2485	18.6616	18.4854	18.7243	18.3952	18.2378
0.528111	-0.344286	C8orf37	Protein C8orf37	+	1.99776	0.00126299	15.5889	16.4152	15.2748	15.809	15.2595	15.3281	15.1683	16.3472	15.647	16.2127	15.3648	16.163	14.1325	16.3534	14.4861	15.2106	14.3776	15.4387	15.1144	14.7683	15.1402	14.847	16.3254	14.7107	15.533	13.688	15.1464	14.1451	14.5986	13.0504	15.7471	14.9535	14.1169	15.5363	15.0776	15.9936
1.85506	1.24724	C8orf82	UPF0598 protein C8orf82	+	2.56512	0.000298942	15.7238	14.3094	16.2491	15.8588	15.8756	15.0716	16.2711	16.2242	13.9507	17.7599	14.3832	16.5391	16.9258	17.6075	16.34	16.3678	17.6035	17.2327	16.6135	17.3393	17.9472	15.5264	15.756	14.613	15.3327	14.5045	15.0725	16.5518	17.6997	18.1555	17.9595	17.7031	17.4106	17.5208	17.2386	18.3342
0.776538	0.58401	C9orf72	Guanine nucleotide exchange C9orf72	+	1.57203	0.00383804	17.4857	17.2713	15.5905	17.2822	17.2975	15.5186	14.1327	17.081	16.0743	17.1954	17.3741	17.1461	16.3936	17.3981	16.8182	16.47	17.1748	17.0197	15.0556	16.4583	14.5042	15.2725	17.1826	16.3852	16.2611	15.0068	16.0236	16.8695	17.7514	17.634	17.4492	15.7305	17.5127	16.9994	17.0196	17.4687
3.05301	0.373544	C9orf78	Telomere length and silencing protein 1 homolog	+	10.7658	0	18.7117	18.5658	18.5805	19.0043	18.4295	18.9421	18.955	18.573	18.9559	19.1313	19.3654	19.1589	19.1741	19.1302	18.9332	19.3228	19.0022	18.8616	18.9091	19.0122	19.0783	18.573	18.8254	18.6503	18.827	18.4534	18.536	19.1854	19.0176	18.8217	19.1693	19.4024	19.0687	19.4452	19.1763	19.1622
0.360168	0.391873	CA12	Carbonic anhydrase 12	+	9.48735	0	17.2948	16.8874	16.2608	16.3418	17.0801	15.4019	15.8844	14.5247	14.7591	15.5921	16.4585	15.4595	16.6924	16.5285	17.1401	14.828	18.5762	16.6864	16.2783	15.1333	17.1113	15.9062	16.6448	13.5444	17.8686	17.7313	17.5896	17.5116	18.7139	18.1743	19.1089	19.1756	18.6458	18.443	18.9531	17.8785
0.00672682	-0.00311618	CA14	Carbonic anhydrase 14	+	3.57194	2.29432e-05	19.9178	20.1619	20.3015	19.2128	20.0328	19.52	19.2102	19.5722	19.6141	19.6989	19.9994	19.7601	19.5418	19.9447	19.8206	19.1218	19.9092	19.7187	18.2878	19.2668	19.8431	20.2721	20.2015	20.3074	19.1994	20.1808	20.3717	19.3187	19.3338	19.4218	19.306	19.3445	19.8108	19.6973	19.878	20.112
2.07868	-0.606441	CA2	Carbonic anhydrase 2	+	18.8891	0	21.8227	21.9043	21.8855	22.8853	22.7961	23.0708	21.9616	21.9579	22.1095	21.5067	21.1978	21.4294	22.1351	21.9169	22.1074	21.8158	21.4461	21.3804	21.8892	21.9222	21.7366	21.0165	20.6011	20.8616	24.5089	24.2728	24.3405	20.0809	19.711	19.8091	21.1527	21.1121	21.0263	21.4508	21.5651	21.4511
1.20977	-0.998379	CA3	Carbonic anhydrase 3	+	9.63642	0	18.6073	18.3227	18.7688	18.5906	18.4058	18.059	19.3493	18.9804	19.5786	18.6788	18.4004	14.4347	18.9801	18.1934	17.4277	18.772	17.8788	16.9113	20.337	20.0302	20.0719	21.8115	21.8085	21.1797	18.7509	18.1719	18.4993	15.8094	15.4712	14.2558	15.2547	16.2266	14.5736	15.0765	19.3871	14.6359
7.11773	-3.1045	CA8	Carbonic anhydrase-related protein	+	21.4648	0	19.1214	19.1585	18.9914	19.6713	19.764	19.6606	18.3252	18.8778	18.107	15.3426	15.8673	15.8737	15.4028	17.7592	16.8732	15.6028	15.5605	15.4545	16.4297	16.4489	13.142	16.0343	16.0125	14.6101	16.3891	17.4502	17.2499	15.0973	15.4707	14.6638	15.5806	15.6485	15.021	14.2996	15.4946	15.3654
0.510093	-0.28606	CAAP1	Caspase activity and apoptosis inhibitor 1	+	11.0502	0	17.588	18.388	18.106	18.685	18.1408	18.8727	18.1269	18.4671	18.9499	18.2657	17.7968	18.2091	18.4372	18.0308	18.3909	19.1816	17.848	16.5901	18.9001	18.3591	18.4881	18.1521	18.0443	17.5603	18.1297	17.6397	17.2761	18.0633	17.5562	17.2662	17.4032	17.7066	17.0677	18.2034	17.5601	17.1985
4.06375	0.489796	CAB39	Calcium-binding protein 39-like;Calcium-binding protein 39	+	8.04981	0	20.3586	20.2124	20.291	19.925	20.2677	19.836	19.8325	20.2215	19.8388	20.6056	20.7653	20.4159	20.3158	20.4946	20.4882	20.5247	20.8016	20.7801	19.9622	20.2476	20.2751	20.3334	20.3125	20.5122	20.0441	20.4779	20.404	20.3616	20.4867	20.6508	20.2735	20.2814	20.5058	19.9404	19.9208	20.4353
0.0924753	0.193512	CAB39L	Calcium-binding protein 39-like;Calcium-binding protein 39-like	+	2.35992	0.000507627	15.0503	16.6829	13.5619	18.0027	16.0756	15.8862	17.625	18.3742	17.7812	15.0692	18.9167	15.529	14.7322	18.33	14.8729	18.8219	17.6992	16.8105	16.9821	17.9715	17.5184	17.4521	17.5613	17.2743	17.8608	19.0961	18.4854	17.6406	18.68	18.7478	19.1353	16.2136	18.9866	17.925	19.1579	18.6155
0.470198	0.549094	CABLES2	CDK5 and ABL1 enzyme substrate 2	+	2.31294	0.00057706	17.278	14.7917	17.8793	18.9088	18.1671	18.8037	16.8722	18.0339	16.2672	18.5167	18.4262	15.7507	18.3701	18.6604	16.9466	17.7151	18.825	18.7328	17.6579	17.5004	16.013	15.2161	17.6297	15.0468	14.5264	14.8233	17.6164	16.9967	18.2809	18.2339	18.2796	18.1821	18.3042	18.7865	18.7215	17.0376
1.74471	1.05768	CACFD1	Calcium channel flower homolog	+	5.89647	0	17.7427	16.3088	17.3419	16.2784	16.9844	16.0108	15.0035	15.8029	14.5402	17.4494	17.8743	17.1587	16.6922	17.9884	16.0338	17.3177	17.5463	17.4717	16.2519	16.0695	16.4272	15.5652	15.91	17.3212	14.9454	17.3559	15.0932	17.6432	17.9425	17.5307	17.5946	17.6346	17.8475	17.2335	16.5304	17.7994
0.427638	-0.462138	CACHD1	VWFA and cache domain-containing protein 1	+	4.61407	1.56372e-06	16.4826	17.0917	18.1624	15.9989	17.6158	16.0572	15.8159	17.5594	16.0809	15.5126	16.8296	15.8471	16.8014	18.0799	17.7119	13.9114	15.9717	16.0398	16.0271	16.8548	16.8969	16.4314	16.8499	14.6467	15.6299	17.9168	17.4056	13.813	15.9982	16.4181	14.9519	14.6793	15.5864	15.3416	14.5395	15.7627
0.605946	0.782541	CACNA1E	Voltage-dependent R-type calcium channel subunit alpha-1E	+	0.760368	0.0374523	15.2634	14.4122	13.6773	18.1006	15.7273	15.5748	17.6995	14.5742	16.3207	17.3865	15.4938	15.4954	17.302	16.0673	17.928	18.4534	14.9854	15.2812	18.3657	14.8274	17.1223	16.4225	14.9409	15.7882	17.0666	15.5921	14.7075	16.74	15.3166	15.9531	16.2658	18.2745	15.1233	18.4388	18.6696	15.046
4.9493	-1.14097	CACNA2D1	Voltage-dependent calcium channel subunit alpha-2/delta-1;Isoform 2 of Voltage-dependent calcium channel subunit alpha-2/delta-1;Voltage-dependent calcium channel subunit alpha-2/delta-1;Voltage-dependent calcium channel subunit alpha-2/delta-1	+	18.6252	0	20.7477	20.7481	20.7755	20.7351	20.5095	20.8195	20.6668	20.4873	20.6153	19.894	19.6073	19.955	20.0287	19.8038	19.9825	19.0483	18.8086	18.708	22.0711	21.9039	21.9165	22.7602	22.5141	22.4828	21.2758	21.0212	21.1008	20.7007	20.5333	20.3428	20.5756	20.5708	20.2847	18.9677	19.3794	18.7916
0.250075	0.108926	CACNA2D2	Voltage-dependent calcium channel subunit alpha-2/delta-1;Voltage-dependent calcium channel subunit alpha-2/delta-2	+	24.146	0	19.0366	18.7722	18.9052	18.5486	19.143	18.2455	18.0895	18.9543	18.2755	18.365	19.1313	18.5518	18.2046	18.8595	18.4552	18.909	19.1313	19.343	17.6693	18.4678	18.2111	18.9966	19.3163	19.3078	19.4237	19.9123	19.8703	19.0315	19.315	19.2818	17.8454	17.703	18.3871	18.4763	18.5683	18.9564
0.353415	0.248586	CACNA2D3	Voltage-dependent calcium channel subunit alpha-2/delta-3	+	18.6712	0	15.5353	14.923	15.5781	15.588	15.7897	15.5541	14.5382	15.379	15.0815	15.8211	14.041	15.9073	16.0162	14.9837	16.9593	15.6239	16.0877	14.7641	14.6291	14.2454	14.7273	14.592	16.3338	15.12	15.2359	14.1053	14.1526	14.3638	16.024	16.6298	13.7117	16.6867	15.8027	15.7519	15.003	15.6852
2.81883	1.65691	CACNB1	Voltage-dependent L-type calcium channel subunit beta-3;Voltage-dependent L-type calcium channel subunit beta-1;Isoform 2 of Voltage-dependent L-type calcium channel subunit beta-1;Voltage-dependent L-type calcium channel subunit beta-1	+	8.40377	0	15.598	14.6742	16.0685	14.8416	13.8449	17.4149	14.5696	16.2953	15.4456	18.0987	17.1668	18.0684	17.3074	17.1027	16.6405	17.0585	15.8576	16.3644	19.8627	19.0212	18.993	20.7926	20.1404	20.0408	16.9327	17.0189	15.9717	19.0002	17.9745	17.7201	18.3469	18.624	17.4114	17.8009	17.937	16.4141
1.01951	0.701843	CACNB3	Voltage-dependent L-type calcium channel subunit beta-3;Voltage-dependent L-type calcium channel subunit beta-3	+	8.7568	0	16.1243	14.3348	15.4618	15.6009	16.2834	14.7997	15.8859	16.5902	15.9092	17.4349	17.1615	15.5746	14.5358	16.4656	16.234	17.2315	15.7614	16.9076	16.756	14.961	15.6418	16.142	15.2251	14.6921	17.8909	17.6895	16.601	16.4014	17.2312	16.9575	17.9963	17.1324	16.0095	17.2273	17.2931	13.7824
1.69924	0.771172	CACTIN	Cactin	+	12.0345	0	16.4484	16.3913	16.1463	16.8052	16.6861	15.5429	17.8603	17.1799	17.6189	17.8359	17.1647	17.1243	18.45	17.2764	18.1594	17.5251	16.9386	17.1456	17.8324	17.3294	16.3413	16.3015	16.611	16.2806	15.958	15.7042	15.6471	17.5409	17.4421	16.4891	17.0883	17.2421	16.9616	17.7402	16.5133	17.1052
0.437272	0.344486	CACUL1	CDK2-associated and cullin domain-containing protein 1	+	1.85686	0.0018157	17.4299	15.9105	16.5823	15.4586	17.0166	15.3374	15.4502	16.7345	16.1685	17.3981	16.398	16.0353	16.888	17.0224	17.5884	16.0192	16.8707	14.9689	18.035	14.8617	15.2687	16.8527	17.1353	16.7521	14.5943	15.2008	16.3203	17.4717	16.2331	16.2257	18.0436	16.5694	16.1674	16.6282	15.5925	16.419
1.17854	0.145012	CACYBP	Calcyclin-binding protein	+	3.80086	8.75274e-06	24.023	24.052	24.0445	23.7938	23.7332	24.0111	23.9972	23.9271	24.1758	24.2669	24.1171	24.3786	24.1703	23.9968	24.3026	24.0007	23.8756	23.954	23.7379	23.7846	23.8968	23.8839	23.9435	23.9393	23.9656	23.7872	23.9402	24.3119	24.1392	24.1917	24.1501	24.1457	24.039	23.8659	23.8996	23.8494
0.231488	-0.0431658	CAD	CAD protein;CAD protein	+	27.3347	0	22.0508	21.8201	21.9144	21.7002	21.8184	21.5512	21.5955	21.7778	21.4938	21.5642	21.7855	21.5797	21.7764	21.9112	21.7473	21.4561	21.852	21.6614	21.4976	21.685	21.7302	21.2727	21.479	21.4983	21.1509	21.5431	21.6078	21.7981	21.9077	21.8936	21.8545	21.871	22.0276	21.7077	21.5626	21.88
4.20583	-0.493492	CADM1	Cell adhesion molecule 1	+	17.5059	0	21.9301	22.0148	22.0266	22.1749	22.3006	22.0943	22.0783	22.2284	21.7348	21.4896	21.7087	21.7688	21.7854	21.6262	21.7254	21.5867	21.1791	21.2717	20.0508	20.4014	20.0777	19.7348	20.0621	20.2344	21.4531	21.8867	21.7802	20.7565	21.2656	21.242	20.964	20.8851	21.2472	20.7083	20.7953	20.851
2.60322	1.20728	CADM2	Cell adhesion molecule 2	+	15.6352	0	15.1575	16.2276	17.5687	16.5503	16.9347	16.6402	15.1034	17.7045	17.2192	17.4388	18.2507	17.5356	17.665	18.4345	17.7652	17.2988	17.7654	17.8176	15.836	17.1944	15.2126	14.6308	16.4503	15.5125	18.7701	19.336	19.3603	18.2115	18.102	18.7017	18.3362	18.0917	18.6078	17.1469	16.7097	17.7627
0.195592	-0.0815258	CADM3	Cell adhesion molecule 3	+	25.1936	0	20.9178	20.6428	20.6317	21.2796	20.2654	20.6736	21.3494	20.3924	20.3132	21.0346	20.3304	20.5192	20.7684	20.7905	20.6153	21.0251	20.6207	20.0279	20.1027	19.8771	20.0209	20.3891	20.0597	19.8978	20.8749	21.4022	21.2359	21.6663	21.1031	20.8533	20.7404	21.2527	20.6443	21.2361	21.1348	20.6754
7.06327	0.89958	CADM4	Cell adhesion molecule 4	+	19.6679	0	20.0776	19.9902	19.9656	19.9333	19.6317	19.3868	19.8958	19.8683	19.3615	20.7615	20.7011	20.3915	20.7225	20.6105	20.7457	20.7903	20.6908	20.7932	20.5225	20.3732	20.2789	19.9671	20.0797	19.7242	20.3534	20.144	20.1533	21.3179	21.1683	21.1655	21.4105	21.4055	21.2372	21.2137	20.9289	20.8186
3.2989	0.438528	CADPS	Isoform 2 of Calcium-dependent secretion activator 2;Calcium-dependent secretion activator 1;Calcium-dependent secretion activator 1	+	24.6694	0	19.6855	19.7831	19.686	19.4511	19.8852	19.5504	19.0649	19.3234	19.152	20.0481	19.8923	19.8483	19.9947	20.0713	20.0998	19.8358	19.8379	19.9002	17.1493	18.0326	17.7243	18.0108	18.5494	18.1573	19.7529	20.0962	20.1197	20.2573	20.3058	20.3279	19.9962	19.9961	20.1612	19.8725	19.9226	19.9515
0.381231	-0.334747	CADPS2	Isoform 2 of Calcium-dependent secretion activator 2;Isoform 2 of Calcium-dependent secretion activator 2		0.0227827	0.703882	14.5153	14.1671	15.2141	16.1808	16.0735	15.7252	15.3831	14.3983	15.6646	16.4441	15.9253	14.2075	14.5311	13.6334	15.6503	14.8911	15.0805	13.946	15.5553	15.3293	15.2404	15.2601	14.421	14.4998	15.2018	15.2736	15.4576	15.3952	14.4031	13.6998	15.0376	15.2598	15.839	15.0903	13.6042	15.1405
3.54658	-1.49942	CALB1	Calbindin;Calbindin	+	6.78967	0	18.8397	19.4868	19.902	19.9127	20.4657	20.3573	19.8594	20.3566	19.9888	18.3926	19.6794	18.7549	17.757	19.4603	18.5703	17.0103	18.0001	18.0493	13.9775	19.2559	18.315	18.7406	19.1608	19.4229	20.2983	20.7094	20.345	17.6839	18.4821	18.9518	16.4726	14.5204	17.7905	16.3488	13.7714	16.6525
3.30155	0.96034	CALB2	Calbindin;Calretinin	+	21.4435	0	20.2462	20.0374	20.1971	20.1237	19.9764	19.9675	19.711	19.5289	19.7907	20.6505	20.4711	20.6176	20.5345	20.3064	20.4723	21.8601	21.7351	21.5741	17.6426	18.6267	18.9231	19.1282	18.9345	18.5949	18.9821	19.7178	19.8193	22.1148	22.0352	22.0993	23.4652	23.5524	23.2723	21.2128	21.3206	21.1946
2.76813	-1.23231	CALCOCO1	Calcium-binding and coiled-coil domain-containing protein 1	+	11.0578	0	17.2397	17.1424	17.1122	18.2261	17.7898	17.581	17.4668	17.0365	18.0381	16.2242	15.6122	16.1171	14.7943	17.0016	17.9109	15.8931	16.773	16.2155	18.3463	18.3695	18.3993	18.955	18.5656	18.833	17.913	17.4429	17.3561	16.1264	17.4681	16.4712	17.0831	16.6378	15.1087	15.279	14.7919	16.0603
13.669	-1.70373	CALD1	Isoform 5 of Caldesmon	+	32.049	0	23.3262	23.2871	23.3523	23.7023	23.496	23.7206	23.4561	23.2347	23.5538	21.9047	21.713	21.8375	21.7948	21.7643	21.8171	21.7173	21.6016	21.6452	23.0941	22.8982	22.9602	21.9268	21.8225	21.7662	23.9153	23.6986	23.8036	21.2898	21.362	21.4222	21.3632	21.4327	21.4165	21.1095	21.3189	21.1809
7.55558	-0.692206	CALR	Calreticulin	+	17.8247	0	26.0783	26.136	26.1562	26.2404	26.0407	26.178	26.4309	26.2209	26.3471	25.6331	25.3636	25.5801	25.719	25.4699	25.698	25.5385	25.3664	25.2299	26.3063	26.2717	26.1919	26.2806	26.0469	26.0351	26.5211	26.4416	26.4252	25.9661	25.8278	25.7424	25.7116	25.705	25.4966	25.6388	25.6341	25.4296
8.74992	-0.88075	CALU	Isoform 8 of Calumenin;Calumenin;Calumenin	+	21.6153	0	24.9932	25.1028	25.1538	25.0213	24.9187	25.0505	24.9318	24.8903	24.9694	24.3363	24.2476	24.278	24.2254	24.1842	24.2106	23.9859	23.8801	23.7569	25.276	25.2915	25.2949	25.0805	25.0502	25.0708	25.3342	25.3463	25.3575	24.1938	24.2029	24.2892	24.1424	24.0793	24.2827	23.8217	23.8978	23.8194
0.511023	0.575893	CAMK1	Calcium/calmodulin-dependent protein kinase type 1;Calcium/calmodulin-dependent protein kinase type 1	+	1.98436	0.00130364	15.061	15.2329	12.4846	14.7668	14.8853	16.5956	17.2489	15.9866	15.7726	15.6522	16.3393	14.1672	16.6797	16.0574	17.3148	15.6027	15.0292	16.3747	15.408	16.0993	14.3078	14.5595	16.9843	15.1014	16.9021	14.9502	15.8783	18.0486	15.1019	15.9743	15.9726	16.8754	16.7657	16.2636	15.7665	16.3042
4.57816	2.23679	CAMK1D	Calcium/calmodulin-dependent protein kinase type 1;Calcium/calmodulin-dependent protein kinase type 1D	+	18.4865	0	17.8372	17.4635	15.7672	17.2806	17.9414	14.5597	17.5636	17.6569	17.5148	19.5684	19.5035	19.1606	19.5556	19.3705	19.0929	19.0909	19.1108	19.2627	16.7174	17.6435	18.1709	18.4027	18.9069	18.8294	18.1061	18.9245	18.7546	20.1331	20.4176	20.1929	20.585	20.5256	20.5996	20.3394	20.0667	20.1463
0.0612028	-0.0612819	CAMK2G	Isoform 6 of Calcium/calmodulin-dependent protein kinase type II subunit gamma	+	4.84603	1.59426e-06	15.311	16.4169	15.1568	16.3123	14.8344	15.921	15.0189	13.4223	15.2034	15.7326	15.3276	15.8915	16.1229	15.1508	14.9322	15.0604	14.6367	14.1909	14.3491	12.8756	16.2426	15.7492	14.6512	16.1067	14.9527	16.2287	16.3835	14.7772	17.2646	16.5871	16.9994	17.3538	17.4842	16.5468	14.5966	15.7369
5.80719	2.22465	CAMK4	Calcium/calmodulin-dependent protein kinase type IV	+	15.8748	0	16.8749	16.9233	17.5718	16.1799	17.4585	15.3416	15.2235	16.6988	16.0598	18.1816	18.9902	18.8677	18.4357	18.7707	18.6379	18.3419	19.0359	19.0923	15.503	16.8945	15.0521	17.1483	17.7616	17.6999	16.8332	18.7972	19.2232	19.4774	20.0859	19.8088	20.3178	20.0623	20.5287	19.2804	19.2701	19.4079
0.0881968	-0.0881415	CAMKK2	Calcium/calmodulin-dependent protein kinase kinase 2	+	0.770697	0.0363263	17.097	17.6676	17.421	17.6493	18.0324	16.3167	17.081	18.2324	16.4691	17.4369	18.3219	16.6715	17.1683	18.174	16.8316	15.3546	17.2897	17.9248	17.0909	17.8369	17.7529	18.1473	18.1276	18.0003	17.9068	18.1039	17.5101	17.9099	18.4977	18.0239	18.1203	18.3025	18.559	17.7311	17.7479	17.7295
1.00579	0.72416	CAMKMT	Calmodulin-lysine N-methyltransferase	+	1.05678	0.0157191	16.0785	15.7319	16.1702	15.5339	15.3116	14.5751	15.0337	16.993	16.4838	16.6084	17.3314	15.3177	17.221	17.5308	16.5835	14.6984	15.9211	17.2168	14.0196	14.8923	13.2047	15.2343	15.8925	15.4001	15.9949	16.5244	15.7539	15.5715	16.265	16.8811	15.8629	15.4174	16.7238	15.765	16.4098	16.3322
8.96587	1.89639	CAMKV	CaM kinase-like vesicle-associated protein;Isoform 3 of CaM kinase-like vesicle-associated protein;CaM kinase-like vesicle-associated protein	+	26.2707	0	18.782	18.7494	18.9407	17.9843	18.1303	18.1229	18.8713	18.7395	18.3131	20.3269	20.4017	20.4977	20.1754	20.1106	20.1313	20.4721	20.8337	20.7515	18.5662	18.8191	19.0069	19.0674	18.4624	18.2835	19.6629	19.9004	19.7798	21.7048	21.6314	21.6502	22.2819	22.3809	22.2499	20.6558	20.5963	20.6722
4.04934	0.911825	CAMLG	Calcium signal-modulating cyclophilin ligand	+	12.6019	0	19.3279	18.7631	19.0248	18.9546	19.7172	18.6858	18.9079	19.6495	19.181	19.5752	20.2336	19.4255	19.8921	20.184	20.2036	19.9577	20.2998	20.6467	19.9389	19.7284	19.603	19.5739	19.6177	20.0238	19.3086	19.7634	20.2689	19.9519	20.7205	20.7037	20.3843	20.0791	20.7425	20.1242	19.8377	20.6014
3.24996	0.367085	CAMSAP1	Calmodulin-regulated spectrin-associated protein 1;Calmodulin-regulated spectrin-associated protein 1	+	17.208	0	19.4762	19.5315	19.3732	19.1226	19.4519	19.0835	19.1846	19.6444	19.2974	19.7356	19.9841	19.8035	19.4724	19.7754	19.5192	19.5639	19.8648	19.7502	18.7922	19.1074	19.0839	19.0686	19.488	19.3914	19.0538	19.6678	19.5519	19.5174	19.9488	19.7744	19.3724	19.3368	19.8698	19.4878	19.5835	19.7318
0.811544	0.466293	CAMSAP2	Calmodulin-regulated spectrin-associated protein 2	+	12.2093	0	16.9488	16.9847	17.4917	17.0604	17.8449	17.0909	18.0715	17.7558	16.5249	17.4821	17.7187	15.9412	18.1475	17.9013	18.0613	18.7815	17.6803	18.2563	17.4181	17.5359	17.5375	17.743	17.2527	17.1716	17.7855	17.3638	17.836	18.4125	18.3832	18.1958	17.9522	17.7439	18.2346	18.05	17.9687	17.9904
6.58965	1.52069	CAMSAP3	Calmodulin-regulated spectrin-associated protein 1;Calmodulin-regulated spectrin-associated protein 3;Isoform 2 of Calmodulin-regulated spectrin-associated protein 3;Calmodulin-regulated spectrin-associated protein 3	+	23.1543	0	17.7038	18.1357	17.7195	18.0994	17.7129	19.0305	18.5169	18.039	18.8816	19.6879	19.6374	19.7125	19.6325	19.5648	19.4495	20.0688	19.7977	19.9743	18.2825	18.5793	18.3919	17.9005	18.2243	17.8891	19.7789	19.4244	19.5	19.7923	19.9637	20.1089	20.2079	19.8334	20.0596	19.5951	19.6776	19.6104
9.37949	0.222604	CAND1	Cullin-associated NEDD8-dissociated protein 2;Cullin-associated NEDD8-dissociated protein 1	+	12.4825	0	23.841	23.8446	23.8264	23.8145	23.8447	23.8273	23.7697	23.8244	23.8363	24.042	24.0317	24.0867	23.9875	24.0002	24.0113	24.1026	24.0654	24.1048	23.8234	23.8383	23.8688	23.6597	23.6283	23.6263	23.8551	23.9602	23.963	24.0486	24.0409	24.0703	24.0294	24.1363	24.0658	23.9856	24.0518	23.9931
1.80369	0.290547	CAND2	Cullin-associated NEDD8-dissociated protein 2;Cullin-associated NEDD8-dissociated protein 2	+	9.16589	0	19.2366	19.102	19.0534	19.3594	18.9925	19.2842	19.4619	19.4048	19.6385	19.7974	19.4757	19.6282	19.8845	19.825	19.5922	19.5093	19.2481	19.188	20.4334	20.2007	20.0857	21.2127	21.0641	21.0623	18.8834	19.0702	18.842	19.7009	19.5953	19.4413	19.6416	19.6944	19.4834	19.807	19.6564	19.3489
2.28329	-1.44511	CANT1	Soluble calcium-activated nucleotidase 1	+	2.48145	0.000371986	17.5627	17.5624	17.368	14.9933	17.7722	16.8165	16.3899	17.3252	17.7976	15.2699	16.8739	14.2289	16.2659	16.8292	16.251	14.8264	15.5782	14.4585	17.3546	18.0804	16.6648	15.6971	18.0343	17.1276	18.1239	17.5822	18.1035	17.4924	17.4395	16.8312	15.0529	15.5361	15.2467	15.1885	14.519	16.6831
2.22329	0.19222	CANX	Calnexin	+	34.2313	0	24.6308	24.5428	24.6424	24.3415	24.3033	24.4583	24.2546	24.2778	24.3847	24.7305	24.6414	24.7671	24.6621	24.5449	24.614	24.654	24.5099	24.4424	24.6295	24.6771	24.6791	24.8889	24.7348	24.788	24.7114	24.5637	24.6815	24.9924	24.8556	24.8511	24.9327	24.8865	24.7731	25.0226	25.0069	24.7937
4.31261	-0.289441	CAP1	Adenylyl cyclase-associated protein 2;Adenylyl cyclase-associated protein 1	+	6.08445	0	23.7745	23.7354	23.6716	23.743	23.7194	23.7491	23.4207	23.6373	23.595	23.5252	23.4422	23.4301	23.4591	23.3738	23.3064	23.4701	23.1925	23.2416	23.6181	23.8011	23.7375	23.2322	23.2929	23.1808	23.9335	23.9133	23.9516	23.673	23.5668	23.5718	23.6652	23.5691	23.5466	23.4778	23.5258	23.4552
1.22617	0.199988	CAP2	Adenylyl cyclase-associated protein 2;Adenylyl cyclase-associated protein 2	+	5.83391	0	21.0372	20.9251	20.9292	20.9435	20.7247	20.5544	21.399	21.3583	21.2217	21.2649	21.2765	21.3243	21.06	21.1851	21.0839	21.2298	21.3145	21.154	23.3229	23.1509	23.2176	23.8617	23.7586	23.8028	20.8554	20.728	20.6717	21.6434	21.5494	21.5073	22.2288	22.188	22.0896	21.2881	21.2541	21.1892
3.94092	-1.01833	CAPG	Macrophage-capping protein	+	26.4186	0	21.3026	21.0014	21.0734	21.9385	21.4124	22.0861	21.2372	20.836	21.553	20.3198	19.8795	20.4579	20.9179	20.4392	21.0504	20.427	19.7703	20.0138	21.4902	20.9579	20.8823	19.6229	18.8302	18.7974	21.8597	21.4666	21.6497	21.2363	20.9557	21.1285	21.7512	21.6799	21.3785	21.0956	20.9284	20.5351
9.87514	-0.986937	CAPN1	Calpain-1 catalytic subunit	+	27.8797	0	22.8012	22.8446	22.7975	22.9387	22.8996	23.0419	22.4705	22.6282	22.5857	21.8711	21.8679	21.9349	21.6552	21.7373	21.7029	21.8338	21.7459	21.7766	22.6847	22.6854	22.7625	22.6973	22.7419	22.7645	23.1298	23.207	23.2132	21.6116	21.6534	21.6314	21.9567	21.9199	21.9161	21.6274	21.644	21.7173
9.15402	-0.880921	CAPN2	Calpain-2 catalytic subunit	+	19.5073	0	22.4644	22.5983	22.477	22.5456	22.6467	22.4887	22.1509	22.303	22.2489	21.6904	21.5958	21.7354	21.4995	21.6177	21.5049	21.5597	21.3989	21.3929	22.8325	22.6279	22.8996	22.0486	22.0352	22.0443	22.5833	22.7836	22.8363	21.4807	21.372	21.4595	21.3418	21.6745	21.5103	21.5384	21.4539	21.3829
0.0477781	-0.0301018	CAPN5	Calpain-5	+	9.52492	0	18.424	17.8563	17.6599	18.2345	17.9881	18.0793	17.4631	18.0079	16.9658	18.0221	18.0491	18.2169	17.6679	17.3476	16.7751	18.22	18.4326	17.6766	19.2319	18.3211	18.614	18.2527	18.5583	18.4591	19.112	19.3402	19.6133	18.8051	18.8644	18.7206	18.2138	18.5107	18.7616	16.6205	17.574	17.3423
2.75674	1.48652	CAPN6	Calpain-6	+	5.61479	0	16.5213	15.2987	16.1588	14.2838	16.175	15.6362	16.9164	16.484	17.3893	17.5002	17.6489	18.2735	17.6275	16.8595	15.999	17.992	17.9261	18.4155	19.906	20.0455	20.1585	21.5299	21.6552	21.6324	18.3423	15.7258	16.9711	14.5553	16.713	15.1494	16.6069	17.3487	16.5534	17.4831	16.5801	15.1494
0.918804	-0.95918	CAPN7	Calpain-7		0.50462	0.0839631	17.076	16.8144	15.5912	15.2462	16.6223	15.8964	15.8868	16.8143	14.9037	14.6183	15.9341	13.5426	11.9174	16.255	16.5163	14.794	16.3359	16.305	16.5814	15.7757	15.7344	15.6346	16.2514	14.0048	15.2574	15.0594	17.0419	15.5297	15.649	15.7384	14.821	14.0298	16.0767	14.1308	14.4525	15.8913
3.86877	-0.997543	CAPNS1	Calpain small subunit 1	+	17.3961	0	19.7591	19.8607	19.5299	20.1713	19.6194	19.6741	19.8175	19.4125	19.9019	19.4398	18.8348	18.8291	19.4155	18.7765	18.6079	19.0582	17.8903	17.9163	20.0265	19.9933	20.2635	20.0776	19.2022	19.4517	20.5763	20.1825	20.1595	19.0223	19.1792	18.7771	19.2138	18.8736	19.0145	19.3359	18.722	18.059
7.00951	0.402491	CAPRIN1	Caprin-1	+	22.6846	0	22.7228	22.6625	22.5855	22.6453	22.4201	22.5114	22.7183	22.6091	22.7163	22.924	22.9433	23.0354	23.1302	22.9942	23.0762	23.1608	22.9641	22.9856	22.1488	21.9878	21.8657	22.3498	22.1816	22.1694	22.4122	22.2873	22.2713	22.7576	22.5774	22.5651	22.7556	22.7081	22.5253	22.5874	22.6092	22.45
0.0112868	0.00956504	CAPS	Isoform 3 of Calcyphosin	+	4.88026	1.6016e-06	16.5808	14.6544	15.5298	14.4915	14.5869	16.1997	15.6965	14.7018	14.9889	15.5825	15.2236	15.0736	15.5479	14.6068	15.1152	14.9906	16.1251	15.2512	18.1554	15.6634	17.1915	14.6291	14.9759	19.313	18.8685	19.3889	19.3713	15.5268	13.2992	14.6609	15.5784	15.1382	14.1426	15.9459	15.6202	13.3681
0.844297	-0.227042	CAPZA1	F-actin-capping protein subunit alpha-2;F-actin-capping protein subunit alpha-1	+	4.02174	6.684e-06	23.9407	24.1436	23.8972	24.4231	23.7699	24.5551	24.3485	23.7489	24.4619	24.1577	23.6357	24.3348	24.2182	23.6115	24.0683	24.0703	23.5614	23.5875	24.4178	23.8853	24.058	24.2358	23.6144	23.7985	24.4935	24.0067	24.0825	23.92	23.3493	23.4552	23.7473	23.7462	23.302	23.5729	23.5862	23.0494
3.00691	0.310808	CAPZA2	F-actin-capping protein subunit alpha-2;F-actin-capping protein subunit alpha-2	+	4.32222	1.52265e-06	21.9977	22.1433	22.11	22.0551	22.0311	22.4737	22.2126	22.0319	22.514	22.5949	22.3787	22.6495	22.4735	22.4141	22.6595	22.5204	22.3099	22.3661	22.6834	22.4491	22.7069	22.591	22.3712	22.4214	22.3987	22.4009	22.5226	23.1138	22.7247	22.7212	23.0381	23.1508	22.8387	22.5776	22.7406	22.1414
0.014537	0.0021144	CAPZB	Isoform 2 of F-actin-capping protein subunit beta	+	10.1255	0	24.6693	24.7389	24.6377	24.7313	24.5135	24.6979	24.8271	24.5699	24.833	24.7407	24.5324	24.8341	24.6275	24.5467	24.6802	24.7687	24.7081	24.7991	24.8823	24.8637	24.8132	24.9626	24.7302	24.798	24.793	24.8218	24.8011	24.7786	24.5961	24.698	24.7039	24.7561	24.6368	24.5358	24.5596	24.4552
1.01756	0.117689	CARHSP1	Calcium-regulated heat-stable protein 1	+	19.5494	0	23.5404	23.4485	23.4983	23.2229	23.0455	23.2747	23.4974	23.3357	23.5204	23.5477	23.4516	23.534	23.5535	23.3423	23.533	23.6449	23.3113	23.5246	23.0613	23.1005	23.0939	23.4037	23.2517	23.3851	23.3128	23.1327	23.0648	23.6733	23.7928	23.7603	23.8642	23.8355	23.9064	23.7017	23.8122	23.7981
4.25757	-0.338173	CARM1	Histone-arginine methyltransferase CARM1	+	3.82351	8.76872e-06	22.2014	22.1238	22.1479	21.7599	22.0733	21.9571	22.0138	22.1834	22.1482	21.71	21.9408	21.7612	21.664	21.8829	21.5716	21.5782	21.7249	21.7318	21.5637	21.8381	21.856	22.0053	22.0164	22.1191	21.5622	21.8644	21.969	21.631	21.8053	21.735	21.5816	21.2935	21.6282	21.3164	21.2969	21.3935
0.644997	0.389375	CARMIL1	F-actin-uncapping protein LRRC16A	+	2.16186	0.000827564	18.0092	17.998	17.4974	16.8507	17.8521	18.1025	16.2177	17.7329	18.2574	18.0214	17.7383	19.1845	17.7684	18.3442	18.7311	17.2937	17.2621	17.6786	16.7032	17.784	17.7512	16.452	17.29	17.5214	18.1619	18.0083	18.2755	18.488	18.697	18.7352	18.2739	18.1915	18.481	18.0883	17.5492	17.8791
0.236674	-0.180173	CARMIL2	Capping protein, Arp2/3 and myosin-I linker protein 2	+	1.55793	0.00397286	15.3335	15.0598	14.9716	16.1615	14.192	14.9714	15.5188	16.5243	15.9253	15.3313	15.5091	14.8109	14.5381	14.6711	16.2036	14.6906	16.1925	15.0893	14.777	13.6803	15.4126	16.49	15.565	15.9276	14.7848	16.749	16.3204	15.738	14.7486	15.8433	15.4221	14.3478	16.2818	15.7352	16.3114	13.9905
1.4575	0.16782	CARS1	Isoform 3 of Cysteine--tRNA ligase, cytoplasmic	+	13.7941	0	21.4602	21.3495	21.3646	21.0464	21.5611	21.1351	21.1707	21.5149	21.2166	21.4517	21.6777	21.5705	21.3653	21.4341	21.3037	21.4241	21.4684	21.6337	21.2947	21.5583	21.3293	21.2307	21.7004	21.5557	21.3057	21.624	21.668	21.8218	21.9246	21.9708	21.7299	21.6956	21.8348	21.5791	21.5979	21.6264
1.13627	0.207211	CARS2	Probable cysteine--tRNA ligase, mitochondrial	+	3.4262	3.54296e-05	19.4932	19.4584	19.0917	19.0148	19.4834	19.6066	18.7281	19.467	19.2346	19.6486	19.4529	19.513	19.5476	19.5809	19.653	19.5023	19.3326	19.2117	19.4276	19.6895	19.657	19.4133	19.75	19.3268	19.8196	19.8561	19.7674	19.6816	19.6143	19.4857	19.4821	19.7157	19.5859	19.6152	19.4649	19.4646
0.697199	0.409293	CASC3	Protein CASC3	+	1.65332	0.00313454	16.4036	15.8186	15.286	16.1168	16.3351	14.4691	15.6738	15.0123	14.6936	16.565	16.3948	14.8936	15.9866	16.7505	15.7591	15.9845	15.3372	15.8213	15.2544	14.7908	14.9298	14.298	15.4176	15.7853	14.8933	15.7826	14.9118	15.4998	15.9045	13.4411	14.5859	15.6179	13.9656	16.3121	13.2022	14.853
0.754363	-0.114269	CASK	Peripheral plasma membrane protein CASK;Isoform 4 of Peripheral plasma membrane protein CASK;Peripheral plasma membrane protein CASK	+	14.0636	0	20.9766	21.0929	21.0948	20.9073	21.0741	20.8922	20.9393	21.0008	20.6968	20.7859	20.9232	20.8801	20.6808	20.5508	20.6244	20.9782	21.045	21.1779	20.7146	21.0646	20.9569	20.5024	20.5973	20.7196	21.3847	21.6572	21.6183	21.0822	21.3185	21.298	21.0206	21.1592	21.32	21.0436	21.0391	21.2109
1.5799	0.814683	CASKIN1	Caskin-1	+	2.91887	0.000127761	16.7579	15.2074	15.6685	17.459	15.7767	15.2903	16.868	16.7918	16.9482	17.7588	16.2154	17.1031	17.5758	16.4512	17.4164	17.8092	16.8686	16.9015	17.1469	16.5462	16.1323	18.3557	16.4276	16.8146	18.2187	17.2707	17.1924	17.8191	16.6744	16.7991	17.3807	17.7845	16.1636	17.8054	17.386	16.1657
2.45913	-1.30071	CASP2	Caspase-2	+	2.22722	0.000721375	16.1429	17.1265	18.5395	18.1629	18.4997	17.0302	17.4335	16.765	15.6009	15.8631	15.7505	15.8971	16.1193	15.379	17.071	15.7933	15.443	16.2783	15.5307	17.0424	14.9111	15.893	15.1065	14.9353	16.4514	17.4751	17.2608	16.7183	16.1503	17.078	17.7251	17.8816	17.982	17.0384	17.2208	16.7427
1.00013	-0.0992324	CASP3	Caspase-3	+	2.99115	0.000103825	22.2286	22.2406	22.3249	22.1194	22.2692	22.074	22.0715	22.3625	22.1264	22.1035	22.2889	22.1531	21.9637	22.2115	22.1429	21.8978	22.1957	21.967	21.9842	22.1489	22.307	22.5087	22.7007	22.6294	22.4354	22.6814	22.7494	22.1292	22.3716	22.2923	22.2456	22.1392	22.3505	21.7853	21.9123	22.0705
2.4484	-0.876444	CASP6	Caspase-6	+	15.3075	0	19.1546	19.1606	19.2883	19.1264	19.2218	19.093	18.0688	18.6136	18.1119	17.7986	18.5825	17.3187	18.3326	18.3203	18.2114	16.919	18.7372	17.731	17.7492	18.6848	18.3227	16.8744	18.2523	17.9406	19.4477	19.815	19.5418	16.4411	17.3946	17.1237	16.3889	16.7324	17.6323	15.5402	16.3288	15.9448
0.637757	-0.820729	CASQ2	Calsequestrin-2	+	13.007	0	16.179	14.8749	14.8371	14.4792	16.8239	15.0069	18.6691	18.771	18.6291	15.673	14.8517	15.7202	14.4423	16.3478	15.5771	16.2542	15.1013	16.916	22.1956	22.5971	22.3137	23.6714	23.9197	23.6421	20.2054	19.8875	15.4087	13.6253	16.1516	14.7381	15.3349	13.6327	14.2896	19.9257	15.2756	15.0463
8.23008	-2.3272	CAST	Isoform 6 of Calpastatin	+	11.7594	0	20.5811	20.4497	20.6553	20.7713	20.9653	20.7482	20.3351	20.658	20.7112	17.9325	18.7759	18.8136	18.7337	18.3726	19.1665	18.0963	17.379	17.6603	19.6556	20.1127	20.0267	18.8466	19.4967	19.1893	20.7123	21.1237	21.1711	15.5497	17.5558	18.2936	19.5507	13.8928	17.5871	13.1565	18.6784	17.309
3.04725	-1.64527	CASTOR1	Cytosolic arginine sensor for mTORC1 subunit 2;Cytosolic arginine sensor for mTORC1 subunit 1	+	6.00624	0	18.7416	16.8219	17.6633	16.0093	18.3159	17.6342	16.6789	17.9406	15.6385	15.9285	15.297	15.8	15.0135	16.3784	15.8172	14.9409	16.5329	14.9285	17.0609	17.5426	17.1967	14.4047	14.0903	13.9297	18.4886	18.6294	18.886	15.66	14.5349	14.9179	14.6064	14.8083	14.2612	14.208	14.6725	14.1348
5.13682	0.994206	CASTOR2	Cytosolic arginine sensor for mTORC1 subunit 2;Cytosolic arginine sensor for mTORC1 subunit 2	+	17.6815	0	17.8251	17.4035	17.7932	16.7794	17.2301	16.9044	17.425	17.2383	17.6269	18.427	18.4324	17.9444	18.5517	18.5699	18.3374	17.8586	18.3588	18.6933	17.371	17.8301	17.406	17.8322	18.1338	18.0529	16.9147	17.882	17.1418	18.1589	18.601	18.9156	18.6006	18.7888	18.8159	18.1099	18.7536	18.887
3.05505	-1.53117	CASZ1	Zinc finger protein castor homolog 1	+	8.8225	0	17.7551	16.8626	17.4496	15.2563	16.9313	17.8111	16.8667	16.3013	17.6561	16.8003	14.9264	14.5093	15.7865	15.8443	14.635	16.2605	15.2431	15.1041	17.911	17.4174	18.2738	18.6511	17.9204	17.2689	16.0584	16.0303	15.5456	14.9292	15.8617	15.9214	14.4844	14.872	13.8431	15.3014	15.2247	14.7645
0.19965	-0.111081	CAT	Catalase	+	10.1213	0	20.1899	19.1675	19.0771	19.7215	19.5171	19.2148	19.8234	19.6815	19.8598	19.8945	19.7087	19.7038	19.8541	19.8191	20.0768	18.8831	18.7488	18.5639	17.802	17.2558	17.9511	19.1659	18.916	19.4717	17.3567	18.727	18.0945	17.5629	17.4445	17.403	15.4392	19.4805	17.6018	15.3744	18.7986	16.6783
4.30193	-2.10663	CAVIN1	Caveolae-associated protein 1	+	22.4969	0	17.1276	17.9334	18.0127	17.0547	17.8817	15.1961	17.3733	18.2519	17.6542	14.5272	15.2568	14.7837	15.9892	16.7119	14.9869	14.9756	14.7549	15.5398	20.8854	21.0782	21.0958	21.0311	21.0477	21.1252	19.1976	19.6422	19.6524	14.98	14.5039	15.5076	16.1198	16.1076	14.5884	15.87	14.9971	14.124
0.491671	-0.60474	CAVIN4	Caveolae-associated protein 4	+	9.12611	0	14.0287	16.0889	14.8255	15.8929	14.1944	15.6319	18.5585	18.1067	17.6163	15.9166	14.8244	15.2268	15.1165	16.5176	15.654	14.7164	15.314	16.2148	21.9729	21.8294	21.7688	22.4551	22.0755	22.0431	15.2659	16.1965	15.369	16.1762	14.8791	14.4606	15.6299	15.4973	15.6533	13.9562	15.7511	13.464
6.95703	1.50368	CBARP	Voltage-dependent calcium channel beta subunit-associated regulatory protein	+	9.02582	0	17.2039	16.9175	17.152	17.7175	17.931	16.9851	17.9994	17.3493	17.0211	19.1458	18.7085	18.8105	19.1535	18.4691	18.9052	19.2904	18.63	18.6967	16.0301	15.552	15.8672	17.7848	17.3768	16.9165	18.4525	18.3269	17.9799	19.1922	18.0746	18.2465	18.8837	19.3208	18.1323	17.6895	18.5374	17.6929
1.53775	-0.402764	CBFB	Core-binding factor subunit beta;Isoform 2 of Core-binding factor subunit beta;Core-binding factor subunit beta	+	7.33257	0	20.9684	20.7964	20.9044	21.5928	20.8872	21.5089	21.0375	20.8245	20.8674	21.17	20.4551	21.0446	20.8989	20.3902	20.8676	20.7756	20.1723	19.9882	19.7178	19.0794	19.6972	20.896	19.9557	19.9277	21.093	20.4326	20.5274	21.0188	20.3579	20.2288	20.9035	20.4868	20.2115	20.0609	20.1044	19.6057
11.3476	0.75416	CBL	E3 ubiquitin-protein ligase CBL;E3 ubiquitin-protein ligase CBL	+	32.5725	0	19.9226	19.8712	19.8326	19.8661	19.8632	19.9114	19.8265	20.0256	19.9134	20.5178	20.5672	20.6433	20.7039	20.5824	20.5103	20.7355	20.8219	20.7378	19.5221	19.232	19.246	19.5418	19.2081	19.231	19.0816	19.2037	19.4716	20.3825	20.2574	20.2099	20.2418	20.2858	20.1445	20.4665	20.2846	20.4083
0.0225317	0.0132525	CBLB	E3 ubiquitin-protein ligase CBL;E3 ubiquitin-protein ligase CBL-B	+	7.07653	0	19.8785	19.126	19.511	18.9704	19.3403	18.7602	19.2122	19.0696	19.1271	18.9765	19.7521	19.9139	19.5336	19.6325	19.1103	18.4665	18.4914	19.2379	19.1762	18.6597	19.3269	19.5725	19.3526	18.8404	17.2905	19.0852	18.6896	19.4462	19.4882	19.0739	17.9778	17.3358	18.9566	19.4572	19.0982	18.6795
1.43778	0.466226	CBLL1	E3 ubiquitin-protein ligase Hakai	+	5.13426	8.20008e-07	19.3289	19.7131	19.7083	19.739	19.5403	19.9073	20.1482	19.4734	18.7822	20.6858	19.9052	20.3651	19.9451	20.135	20.3033	20.2097	20.0201	18.9675	19.4344	19.3219	19.4125	19.3328	18.8295	18.0711	18.9245	19.0645	18.8211	20.0872	19.8647	19.6535	19.9424	20.006	19.6453	19.5899	19.932	19.5167
5.23766	-0.556537	CBR1	Carbonyl reductase [NADPH] 3;Carbonyl reductase [NADPH] 1	+	23.2544	0	22.2836	22.2489	22.2401	22.1808	22.2433	22.2783	21.6632	22.1217	21.9577	21.3384	21.6657	21.5876	21.7106	21.7268	21.7045	21.3637	21.605	21.5064	22.2641	22.5111	22.4884	22.3201	22.5482	22.5827	22.8997	23.0248	23.1062	22.4023	22.3937	22.4943	22.5221	22.4972	22.5936	22.5351	22.4066	22.4417
0.0158129	-0.0403965	CBR3	Carbonyl reductase [NADPH] 3;Carbonyl reductase [NADPH] 3	+	0.7004	0.045042	14.5576	19.1191	19.2135	14.7918	19.1007	19.2503	18.3356	15.3338	18.5797	18.2551	14.9546	18.3414	18.1625	18.5811	18.5154	18.1768	14.2265	18.7052	15.2523	15.3429	14.0587	15.0417	15.618	19.5229	15.1901	14.8778	20.0009	18.8966	19.2707	19.4216	14.6121	14.9663	19.5727	19.0045	14.8132	15.0056
1.9017	-0.865458	CBR4	Carbonyl reductase family member 4	+	6.95558	0	18.0796	17.8444	18.5663	19.3769	18.6262	19.1561	18.9934	18.6003	18.9807	18.1485	16.5367	18.5302	18.4621	17.8626	18.229	18.6473	16.9762	17.042	19.0135	18.9083	18.2472	20.0249	19.3829	19.3814	19.4281	19.2486	19.1281	18.5272	17.0249	17.4108	18.2402	18.5099	17.5344	18.7563	18.8076	17.8348
3.60596	0.510784	CBX1	Chromobox protein homolog 1;Chromobox protein homolog 1	+	12.3267	0	23.4758	23.5534	23.6129	22.9139	22.7764	22.8425	23.2303	23.3826	23.2145	23.7946	23.7252	23.6905	23.7822	23.8337	23.7668	23.5755	23.8157	23.6151	23.0843	23.0077	22.7508	22.4285	22.5066	22.2689	22.6576	22.9628	23.0501	23.647	23.5448	23.3408	23.1482	23.302	23.4782	23.901	23.9838	23.7476
0.987825	-0.339624	CBX2	Chromobox protein homolog 2	+	21.2862	0	19.9487	19.6987	19.1784	20.3598	19.4624	19.2436	19.488	19.1636	19.7143	19.5796	19.083	19.6426	19.5107	19.418	19.7246	19.0493	18.492	18.7009	19.2183	18.7861	18.6114	18.0277	18.4288	17.6091	15.6666	18.8477	18.4418	18.975	18.344	18.458	18.0761	19.0412	17.8084	19.2542	19.0657	18.219
0.39978	0.138785	CBX3	Chromobox protein homolog 5;Chromobox protein homolog 1;Chromobox protein homolog 3	+	3.95168	7.38552e-06	21.4802	21.4181	21.3674	21.0218	20.8697	21.2022	21.4354	21.3563	21.6769	21.5546	21.494	21.723	21.7808	21.6832	21.9713	21.2068	20.7618	20.9015	21.5302	21.3636	21.2257	20.9324	20.8295	20.7262	21.5061	21.3758	21.3398	22.0585	21.7842	21.8527	22.0231	21.5963	21.416	21.4924	21.5087	21.1955
0.272188	0.321639	CBX4	E3 SUMO-protein ligase CBX4	+	1.47641	0.00491382	14.6777	16.5041	16.085	16.505	16.6033	17.1528	17.0888	15.9194	15.5076	17.5924	17.0823	17.4993	16.8335	16.353	17.1368	17.3844	15.5117	13.5452	16.7849	14.7719	16.1103	16.3629	15.925	15.8793	17.3294	16.7985	17.528	17.8509	17.2239	16.7142	17.6794	17.2906	17.1627	17.5592	17.4755	16.5084
3.83804	0.477594	CBX5	Chromobox protein homolog 5;Chromobox protein homolog 5	+	11.8512	0	22.5275	22.5623	22.6112	22.2391	22.2393	22.1086	22.3873	22.3244	22.382	22.9538	23.0037	23.021	23.0877	23.0095	22.9608	22.6444	22.4913	22.5077	21.7699	21.9896	21.9985	21.7469	21.7725	21.7331	22.3988	22.5564	22.5063	22.9024	22.8419	22.9361	22.713	22.6873	22.7822	22.705	22.7369	22.6837
4.23573	0.92517	CBX8	Chromobox protein homolog 8	+	15.0741	0	19.1654	19.4779	19.4473	17.9699	19.2223	18.6662	18.5258	19.0196	18.7455	19.8702	20.0282	19.8026	19.6571	19.9436	19.6519	19.6581	19.8876	20.0672	19.0881	18.9277	18.9153	18.2862	18.2336	18.2583	18.4941	18.986	19.1455	19.9436	20.2577	20.0841	19.6545	19.8971	20.003	19.8734	19.7766	19.7962
2.55792	0.51267	CC2D1A	Coiled-coil and C2 domain-containing protein 1A	+	8.0011	0	17.1246	17.5515	17.8282	17.4573	18.1023	18.3177	18.0641	17.6189	17.8496	18.3813	18.2097	18.1424	17.8152	18.5635	18.5424	18.396	18.1725	18.3053	17.9121	18.0847	17.5868	17.9818	18.9992	18.3302	18.7501	18.949	19.1176	18.2784	18.7353	18.5416	18.8501	18.7134	18.8167	18.1198	18.5261	18.5137
0.295823	0.36	CC2D1B	Coiled-coil and C2 domain-containing protein 1B	+	2.42965	0.000429784	13.7237	13.4575	11.6778	15.2561	14.492	15.6171	15.0567	16.147	16.1142	14.3114	15.2738	15.0563	16.0486	14.761	15.6984	14.5735	14.1029	14.956	14.8554	16.9996	16.3594	15.9084	17.4582	16.5094	15.6503	16.8374	16.2138	12.7561	15.6191	14.9706	14.6105	14.4791	13.6353	15.4303	13.9401	15.9515
2.75233	0.126881	CCAR1	Cell division cycle and apoptosis regulator protein 1	+	16.8018	0	21.2776	21.3015	21.2842	21.2467	21.2554	21.1285	21.303	21.3953	21.2538	21.3206	21.4692	21.3722	21.3765	21.5159	21.4487	21.276	21.401	21.4076	21.0035	21.1686	21.1584	21.0825	21.1802	21.0742	20.9993	21.1333	21.0883	21.2536	21.3703	21.3615	21.3506	21.26	21.3214	21.3106	21.3399	21.4069
3.4498	0.201391	CCAR2	Cell cycle and apoptosis regulator protein 2	+	18.9335	0	22.604	22.5783	22.4917	22.3098	22.4281	22.2994	22.4235	22.43	22.3356	22.5932	22.7552	22.5782	22.5371	22.7028	22.6328	22.5573	22.6356	22.7209	22.1292	22.3655	22.389	22.0801	22.3061	22.2797	22.0747	22.2816	22.2735	22.3727	22.5347	22.5022	22.3922	22.3094	22.452	22.5682	22.5824	22.651
7.90111	-2.85805	CCDC102A	Coiled-coil domain-containing protein 102A	+	20.8034	0	18.3056	18.1015	17.9487	18.922	18.2523	18.8266	18.4889	17.8706	18.2401	15.789	14.5152	15.7772	16.3972	15.9662	16.1399	15.1696	14.2954	15.1843	18.0254	17.586	17.3999	18.1875	17.8393	17.4045	18.2212	18.4368	18.5676	13.1835	14.0528	12.7233	15.6176	15.0553	15.163	15.8677	15.2325	15.2915
0.140392	-0.173412	CCDC115	Coiled-coil domain-containing protein 115		0.120992	0.370552	17.0586	14.5634	15.9448	15.9935	16.3598	14.7039	16.3776	16.552	13.3153	15.4681	16.1272	14.4041	15.5674	15.3118	14.0074	16.3746	16.021	16.0269	15.2427	16.315	16.3065	15.668	15.4168	14.8594	13.2279	15.3407	15.7852	15.9178	15.769	16.1366	15.3448	14.6853	15.1027	11.6371	14.0487	15.6138
0.114194	-0.13138	CCDC117	Coiled-coil domain-containing protein 117	+	2.64256	0.000255362	17.0872	16.6095	16.625	17.2105	16.3563	15.2253	16.6424	16.6188	17.2395	18.5021	16.8225	16.4543	14.2346	17.0554	17.0515	15.5577	16.0958	16.6579	14.7997	16.8483	16.2025	15.6965	17.6866	15.7212	15.1021	16.8545	15.6478	14.6003	16.0616	15.5939	16.9471	15.8712	16.0653	15.199	15.6279	15.7373
0.161714	0.195499	CCDC12	Coiled-coil domain-containing protein 12	+	1.44196	0.00538021	19.3553	19.0982	19.2586	18.6236	18.9524	18.4791	18.7964	18.8776	14.9107	18.3677	19.2139	18.2709	19.0602	19.1358	17.9331	18.5963	18.9908	18.5427	17.3606	18.2598	17.6439	13.4553	16.6793	17.9766	18.2774	19.1314	19.0821	18.3117	18.8039	18.7889	17.7053	17.0472	18.4485	17.5793	17.6757	17.8868
0.494623	0.466116	CCDC120	Coiled-coil domain-containing protein 120	+	4.47583	1.54351e-06	16.7061	16.655	15.6109	15.9275	15.7283	14.4784	15.1387	15.9483	14.5656	14.117	16.5962	15.0051	17.3565	16.8127	16.1851	17.4486	15.4256	16.0071	13.7854	13.5878	16.1331	16.423	15.87	16.1019	16.8757	14.1893	15.2985	18.2013	17.3195	16.9824	17.6163	17.4283	17.6013	16.0062	17.3058	15.5175
3.8855	0.211645	CCDC124	Coiled-coil domain-containing protein 124	+	23.5196	0	21.5992	21.6658	21.6256	21.3965	21.516	21.5193	21.4758	21.6147	21.5798	21.6252	21.8175	21.8124	21.7567	21.8945	21.7963	21.6812	21.8613	21.6526	21.2882	21.4801	21.321	21.3349	21.5567	21.3635	21.2224	21.3792	21.4476	21.4621	21.575	21.5106	21.0707	21.1536	21.1808	21.2597	21.058	21.1746
0.0215086	0.0219952	CCDC127	Coiled-coil domain-containing protein 127	+	1.31964	0.00745811	17.5733	17.1039	16.6142	16.4931	17.0162	15.5423	14.6786	17.2672	16.3156	15.77	17.1076	16.0701	16.0932	17.1478	17.0298	15.9078	16.7381	16.9378	17.124	17.621	18.1338	16.0054	17.4188	17.4677	17.8812	18.3148	18.2409	17.0381	17.6986	17.9694	17.4863	16.2314	17.9437	16.4514	17.0357	17.3995
1.31228	-0.412695	CCDC134	Coiled-coil domain-containing protein 134	+	6.70287	0	20.8429	20.9526	20.6134	21.3906	20.7319	21.2606	21.9285	21.084	21.6636	21.2203	20.6213	20.6733	20.7328	20.3859	20.7974	21.4432	20.2121	20.6675	20.6384	20.964	21.2388	21.1515	21.0862	21.242	20.5966	20.2811	20.3145	20.8694	20.7692	20.4365	20.9229	20.5512	20.3532	21.1679	20.992	20.4587
0.438246	0.24094	CCDC141	Coiled-coil domain-containing protein 141	+	4.28067	3.03778e-06	14.7351	15.0156	15.8123	16.0545	15.1479	15.8879	14.6734	15.0681	14.8329	15.0028	15.7501	15.2634	15.6767	16.4079	14.6004	15.8867	14.9792	15.8293	19.4013	19.178	19.43	20.305	20.1975	20.0696	15.7444	14.9837	15.7006	14.7883	15.2983	15.0473	15.744	15.9713	14.183	16.0902	14.7711	14.8719
1.09761	0.913327	CCDC177	Coiled-coil domain-containing protein 177	+	1.81274	0.00204171	15.2696	14.2067	16.4531	16.1769	16.6331	15.3178	15.3164	13.9929	15.5503	17.1142	16.0947	17.3633	17.6761	16.007	17.629	14.7816	15.6599	14.8109	15.1308	15.1721	14.3406	16.2948	15.7854	14.3711	16.5714	14.9617	14.6355	16.7868	16.5802	15.1488	13.736	16.6348	14.7176	14.9694	15.3021	16.4886
0.878825	0.571168	CCDC184	Coiled-coil domain-containing protein 184	+	4.03792	6.69767e-06	15.2288	15.487	15.8092	14.589	16.2107	16.3763	14.1384	15.564	15.2966	17.0675	15.8514	14.9649	16.3512	16.9749	14.6525	15.8769	15.837	16.2642	15.0556	15.3452	15.5973	14.4526	14.0263	14.6725	15.9895	14.2164	14.9032	13.6709	17.3621	18.1792	14.6503	15.7802	13.356	15.4317	14.0837	15.2544
0.539646	-0.433942	CCDC186	Coiled-coil domain-containing protein 186		0.0804061	0.462096	15.8684	16.213	16.9438	17.911	16.7759	14.684	16.6448	16.948	16.6912	16.2874	16.5598	16.2197	16.5961	17.1324	14.7	16.4037	15.9156	14.96	14.4488	16.7274	16.5313	16.16	16.2009	16.7329	16.4573	16.9272	16.9221	15.411	16.3303	16.8177	15.5529	17.3263	17.1668	13.8442	16.8844	16.8643
5.61343	0.210441	CCDC22	Coiled-coil domain-containing protein 22	+	11.3898	0	19.4346	19.5318	19.3581	19.4372	19.4411	19.3825	19.2658	19.3853	19.3616	19.5647	19.663	19.6296	19.5067	19.6269	19.5881	19.6497	19.6447	19.6186	19.4681	19.5855	19.4773	19.4834	19.5142	19.5195	19.0066	19.3241	19.4147	19.5599	19.7577	19.6905	19.4185	19.3649	19.6542	19.6227	19.4963	19.476
2.1846	-0.176961	CCDC25	Coiled-coil domain-containing protein 25	+	23.8261	0	21.2012	21.175	20.9906	21.0342	20.9488	20.9372	21.2644	21.009	21.1067	20.9563	21.0969	20.9947	20.8397	20.78	20.912	20.9728	20.8207	20.7013	20.7769	20.8361	20.8557	19.9908	20.232	20.429	20.2248	20.7749	20.7659	20.6374	20.5093	20.5621	20.536	20.3335	20.3479	20.5911	20.3917	20.5208
3.18157	1.15796	CCDC28B	Coiled-coil domain-containing protein 28B	+	4.98504	8.07103e-07	15.6788	16.9981	16.4695	15.3272	16.2144	16.6419	15.2306	15.9562	15.4723	17.5795	17.1753	17.6462	17.563	16.4797	17.749	17.2634	16.4271	16.5274	16.269	15.9761	15.6326	16.2107	15.7868	15.1908	16.2133	15.6373	16.2335	15.7477	16.7638	16.3532	16.5108	16.4586	16.3955	13.4033	15.9568	15.8226
0.357475	0.264275	CCDC32	Coiled-coil domain-containing protein 32		0.255508	0.204371	15.1016	14.4188	15.4124	16.2228	13.7965	14.7295	16.2153	14.7171	15.1884	15.8767	15.6331	15.6977	14.5999	14.8755	16.0262	14.6568	14.8078	16.007	14.4344	14.8258	15.5559	16.2487	14.692	14.3254	15.3041	14.8877	15.2251	15.2251	15.7914	14.5812	15.9019	14.7042	15.8513	15.1972	14.373	14.2234
0.852341	-0.905302	CCDC43	Coiled-coil domain-containing protein 43	+	3.81078	8.76232e-06	18.0819	15.6063	16.7408	18.3892	17.2686	17.524	18.4366	16.7958	16.4491	16.1156	17.3862	17.9961	16.4116	15.2497	14.9426	14.2698	18.7547	16.0182	15.7098	17.3702	15.1407	17.5246	18.4326	18.0761	17.6763	17.5278	16.8573	17.2504	16.5388	15.7165	14.2404	14.9363	17.7098	16.5599	15.9198	18.3991
0.867111	-0.165794	CCDC47	PAT complex subunit CCDC47	+	12.3592	0	20.959	20.5331	20.7522	20.2121	20.6494	20.6542	20.2523	20.8239	20.7614	20.4068	20.3934	20.535	20.5821	20.6672	20.5978	20.0094	20.4102	20.5035	20.5877	20.7943	20.7251	20.9341	20.9729	20.8478	20.5397	20.8564	20.903	20.5648	20.7984	20.5907	20.5995	20.3554	20.5242	20.5106	20.5465	20.6569
0.303084	-0.0624163	CCDC50	Coiled-coil domain-containing protein 50	+	5.67103	0	19.7745	19.9208	19.3712	19.4656	19.7608	19.6692	19.733	19.7099	19.6892	19.9542	19.8912	19.5067	19.5436	19.7193	19.4657	19.6955	19.4213	19.3349	19.0889	19.9311	19.9233	18.3869	18.6449	17.7907	19.28	19.5247	19.2957	19.4706	19.3724	19.31	19.2143	19.2376	19.3469	19.1466	19.1489	19.4688
0.224128	-0.170637	CCDC51	Mitochondrial potassium channel	+	1.54284	0.00412468	18.739	18.1985	18.1528	19.5565	18.6066	19.1829	19.2998	18.0538	19.3753	18.4234	18.4961	19.0581	19.9755	18.5691	19.2299	17.331	17.9899	18.5562	19.4118	19.6649	19.4271	19.2616	19.4428	19.2245	18.912	19.1267	19.1432	18.8738	18.9846	18.789	18.9521	18.9059	19.0441	19.0655	19.4347	19.1998
0.149308	0.195274	CCDC59	Thyroid transcription factor 1-associated protein 26		0.509409	0.0826461	17.6039	15.7992	16.9946	15.9583	16.6713	15.8012	15.241	17.9887	16.7832	17.3438	16.3452	15.738	18.8089	17.5485	17.4055	16.0362	16.8657	14.5071	17.5442	17.6206	17.1904	16.6156	17.0064	16.3959	16.402	14.4931	15.8029	16.5776	17.1051	16.9877	18.0055	16.3339	16.5007	16.4551	16.5026	15.9698
4.61837	-0.319678	CCDC6	Coiled-coil domain-containing protein 6	+	5.50001	0	21.3095	21.1732	21.1687	21.1314	21.2193	21.1881	21.1005	21.1571	21.0496	20.844	21.0541	20.9175	20.835	20.9871	20.9248	20.7277	20.7568	20.5732	20.5769	20.785	20.7486	20.6432	20.7521	20.8906	21.0463	21.2887	21.2452	21.0291	20.9892	20.9896	20.9361	21.0715	20.965	20.7708	20.7606	20.6622
4.99206	2.41676	CCDC71L	Coiled-coil domain-containing protein 71L	+	11.8501	0	16.6575	15.4679	15.1523	15.7848	17.2515	14.796	14.6206	17.4436	14.5218	18.4515	18.1026	18.1537	18.09	17.8112	17.9359	18.2831	18.5594	18.0593	16.5822	17.2251	16.5172	15.479	15.7867	16.2463	16.2015	13.8807	14.2216	18.0142	18.2719	18.1742	18.2152	18.05	18.3508	18.3494	18.852	18.2426
5.25221	-2.08456	CCDC8	Coiled-coil domain-containing protein 8	+	19.2031	0	17.7525	17.3992	17.278	17.3187	18.6164	16.5338	16.7611	17.3277	16.8799	15.591	13.7677	15.8879	15.7431	14.4225	15.8939	15.2881	15.3457	15.1662	18.5121	18.9306	19.0636	19.3193	19.7424	19.4772	19.1637	18.9073	18.7482	14.7432	15.5317	14.5501	15.3463	16.1162	15.2681	14.4235	14.4339	15.33
4.59009	-2.04289	CCDC80	Coiled-coil domain-containing protein 80	+	4.66911	1.56955e-06	17.611	17.7226	16.3332	17.2664	18.3267	17.8168	16.9664	16.856	17.1522	15.0918	15.9283	14.5378	15.204	14.2601	14.5414	16.5421	14.9706	16.5894	15.2972	17.9845	17.4105	17.6759	17.159	17.34	17.6345	18.6676	18.4134	16.2345	14.3422	18.8134	15.0942	14.954	15.1129	15.3581	19.7757	15.7111
0.161628	-0.141575	CCDC85C	Coiled-coil domain-containing protein 85C		0.320239	0.159476	14.9558	16.2327	15.2712	15.8029	15.8074	15.794	14.3151	14.6558	14.9558	15.3923	15.3229	15.6504	16.1712	13.4165	15.488	15.2549	14.2652	15.555	17.2125	15.6129	14.4942	14.9424	16.2052	15.0561	14.2873	16.0631	16.9115	15.058	16.1807	13.4308	15.7319	14.1794	14.3154	15.5664	15.0064	14.1514
2.21185	-1.41199	CCDC86	Coiled-coil domain-containing protein 86	+	11.9952	0	17.0064	18.0449	17.6522	17.1993	18.0116	18.3579	17.8833	18.4313	17.0517	15.66	17.6902	14.7797	17.8906	17.7813	15.8706	15.2555	16.7898	15.2131	18.1664	19.4411	18.3132	17.6516	17.7127	17.9832	19.4422	18.4898	17.543	15.3025	16.8131	17.2031	14.8416	16.0338	14.2552	14.5292	14.2233	15.9171
3.68166	0.740262	CCDC88A	Girdin	+	16.9565	0	18.9194	18.8249	18.9653	18.229	19.0457	18.6345	18.2691	18.8075	18.185	19.4237	19.6989	19.2025	19.0258	19.34	18.8578	19.5597	19.8108	19.6235	18.254	18.4742	18.4141	18.7587	18.8999	18.8829	19.0368	19.1925	19.2561	19.3783	19.6499	19.4657	19.2551	19.3664	19.4883	19.8539	19.763	19.8593
0.907743	-0.250358	CCDC9	Coiled-coil domain-containing protein 9	+	18.57	0	19.8905	19.9267	19.8544	19.4641	19.8211	19.5694	20.4919	19.5818	20.2865	19.6606	19.7343	19.4812	19.8553	19.8225	19.6841	19.9391	19.5896	18.8666	19.5323	19.7649	19.603	19.3033	19.4269	19.1639	19.5814	19.7734	19.7619	19.4135	19.6141	19.4977	18.9227	19.2797	19.494	18.7641	19.5474	19.5991
0.333498	0.203385	CCDC90B	Coiled-coil domain-containing protein 90B, mitochondrial		0.279097	0.186327	18.1465	18.842	18.7539	16.707	18.3768	18.4724	17.1711	18.7396	18.3142	18.4523	18.9162	18.0657	18.719	18.2232	18.3745	18.5262	17.8207	18.2564	18.2343	18.1499	18.7548	18.5772	18.7595	19.0396	17.5564	18.601	18.6171	17.8401	18.4188	18.1154	18.4664	18.6666	18.6504	16.94	17.0076	18.1201
0.276997	-0.0856728	CCDC91	Coiled-coil domain-containing protein 91	+	7.86698	0	18.5834	18.4126	18.0759	18.3245	18.4371	17.9637	18.4592	18.2995	17.9242	18.2499	18.4959	17.9518	18.5946	18.2845	18.4821	18.1808	17.8028	17.6667	15.8436	18.3333	17.8068	17.6428	18.5971	18.4561	16.6407	17.4557	17.6735	18.6781	18.2088	18.489	18.1802	18.2012	18.5037	17.1284	17.4146	17.3355
0.0518129	0.0268854	CCDC92	Isoform 2 of Coiled-coil domain-containing protein 92	+	7.86328	0	17.9395	17.6762	18.2734	18.0264	18.1542	18.7663	18.6307	18.0678	18.2019	18.8509	18.3683	17.2725	18.3903	18.3878	17.8582	18.1022	18.2156	18.5326	17.9479	17.6699	17.6793	18.6144	18.1345	18.1431	17.4188	18.513	18.9616	18.9015	18.9067	18.6634	19.1591	19.4857	18.5102	18.7022	19.4436	18.3151
0.380269	0.124023	CCDC93	Coiled-coil domain-containing protein 93	+	0.813658	0.0319118	20.1675	20.0116	19.9191	19.455	20.0755	19.4346	19.2809	19.7378	19.2285	19.6427	20.2315	19.6978	19.5923	20.2031	19.6903	19.5028	19.9095	19.9566	19.7491	20.3536	20.2975	19.7126	20.2023	20.0008	19.3893	19.9212	20.0987	19.7383	20.3163	20.3164	19.7079	19.9684	20.2484	19.3362	19.6841	20.2098
0.2972	-0.21727	CCDC97	Coiled-coil domain-containing protein 97	+	3.17362	7.00416e-05	17.7905	18.346	18.5035	18.3511	18.6189	17.974	18.0934	18.6415	18.4547	18.7824	18.325	18.485	18.6088	18.7484	18.7495	17.5117	17.552	16.0554	18.461	18.6062	18.4592	19.1078	18.671	18.8112	17.8047	18.3431	17.9825	19.2275	18.8815	19.1215	19.2602	19.1923	18.9715	18.461	19.3775	19.0033
0.098929	-0.0688214	CCM2	Cerebral cavernous malformations 2 protein		0.270174	0.192874	16.9691	17.0194	17.7836	15.4922	17.2988	17.072	17.6539	15.9761	16.4545	16.9507	17.0696	16.6246	16.6391	16.3671	16.7583	16.8945	16.8417	16.9547	16.33	16.6439	16.6384	17.3078	17.2649	18.052	17.1206	17.9588	17.7143	17.9696	17.3132	17.2561	17.2371	18.0546	17.0934	16.9052	16.4263	14.8532
0.146978	-0.170553	CCN2	CCN family member 2	+	2.50847	0.000341391	15.4608	15.9748	15.0261	17.3666	14.9036	15.6926	15.7685	14.7667	15.3027	15.4649	14.7156	14.6813	16.6808	14.3995	15.2123	17.3406	14.0156	16.2169	15.051	14.395	14.1079	15.5415	14.6241	15.8127	16.6519	15.494	14.437	17.9344	15.5049	14.1581	15.5493	14.208	14.4007	14.7617	15.6462	16.0528
2.88976	1.45943	CCNB1	G2/mitotic-specific cyclin-B1	+	4.23497	3.0303e-06	16.4936	15.1355	16.2937	15.3535	16.1439	14.979	16.2982	17.5654	14.6748	17.6402	17.5379	16.7644	18.0277	17.7752	18.1961	16.4842	16.462	17.1847	16.1442	15.5164	13.8183	17.1451	14.7749	14.6532	17.3112	14.4485	15.4003	16.9608	15.5331	16.5937	13.7538	16.4208	14.5096	15.3278	15.2057	17.1782
3.49581	-1.92857	CCND2	G1/S-specific cyclin-D2	+	12.4425	0	18.6947	16.7532	18.6393	18.9153	18.7611	19.0896	19.0957	18.9515	19.1886	17.7406	15.2847	15.5222	17.8404	17.5506	15.7986	17.747	16.533	16.7149	17.3607	16.9652	17.0764	16.7045	17.6629	15.1593	18.2258	14.9535	17.843	17.4327	17.6082	17.97	16.1279	15.6078	17.2153	15.4492	15.3733	16.1101
0.00434004	0.00551732	CCNH	Cyclin-H		0.0629914	0.514129	15.3099	15.7701	16.8699	15.5359	15.3964	16.9359	15.7238	14.8397	16.274	16.5078	16.9346	15.2079	15.6324	17.1864	16.0659	15.9376	15.7752	13.4574	17.0224	15.7429	16.2226	17.3061	16.5158	14.7384	14.7673	16.6716	17.0778	17.123	15.9913	15.9319	16.4708	17.0091	15.2314	16.1434	14.9128	16.9384
0.62089	0.252329	CCNK	Cyclin-K	+	7.48044	0	19.435	19.8982	19.3338	20.4187	19.671	20.4564	20.3175	20.0226	19.1241	20.7139	19.933	20.09	20.595	19.9143	20.0265	20.3114	19.8351	19.5291	19.9375	19.6849	19.7163	19.5133	19.3644	19.6058	20.1222	19.6383	19.6702	19.8431	19.828	18.8603	19.8427	19.6523	19.6254	20.2066	20.0275	19.5453
1.41588	0.33934	CCNL1	Cyclin-L1	+	1.38216	0.00631342	19.5773	19.2795	19.2699	19.4702	19.0792	18.9191	19.44	19.2026	19.7437	19.6921	19.8639	20.2602	19.4793	20.0557	19.6529	19.5189	18.9622	19.5505	19.6313	19.5259	19.3461	19.559	19.7888	19.4636	17.6605	18.9732	19.0781	19.6485	20.0368	19.368	19.6388	20.0124	19.89	20.138	19.3479	19.639
0.128515	0.106591	CCNL2	Cyclin-L2		0.357629	0.139009	14.4804	15.4793	14.662	15.1162	16.1452	14.9571	14.6449	16.0923	16.279	15.6846	15.0134	14.8144	16.0545	15.3158	15.4195	15.378	14.4838	16.6519	13.2591	15.467	15.4467	15.0294	14.6329	14.2711	15.3815	14.7885	14.7439	16.285	15.8991	15.0611	15.6752	15.366	15.9511	14.9665	14.4755	13.5093
1.40492	0.456466	CCNT1	Cyclin-T1;Cyclin-T1	+	1.09625	0.0139442	17.1175	17.2629	17.1859	17.0473	17.177	16.837	17.9364	17.9843	17.7995	18.3994	17.754	17.9777	18.1493	17.8912	17.3389	18.285	17.6115	17.0491	18.0111	17.9805	17.7602	18.5371	18.4766	17.5567	17.47	17.362	17.1802	18.903	18.0912	18.015	18.4784	17.6404	17.4006	18.5555	18.3512	17.0687
0.214516	0.0954247	CCNT2	Cyclin-T1;Cyclin-T2	+	13.0718	0	18.1447	18.5196	18.0127	18.8293	19.0051	18.6094	17.5611	18.7684	18.5713	18.5884	18.8731	18.176	18.7717	18.6298	18.8759	18.6524	18.0441	18.2691	18.57	18.2393	17.7656	18.7321	18.4744	18.3993	18.665	18.1994	17.721	18.1505	18.016	17.8095	17.5884	17.4648	17.6199	17.6734	17.9841	17.5909
0.306301	-0.0728442	CCNY	Cyclin-Y-like protein 1;Cyclin-Y	+	5.53841	0	19.6049	20.0939	19.7617	20.0312	19.7367	19.8731	19.9197	20.0803	19.6446	19.6114	20.2154	19.7968	19.5038	19.9161	19.6314	19.4955	20.0753	19.8449	19.6363	19.7589	19.3021	19.9266	20.05	20.143	20.0148	19.8513	20.2442	19.7524	19.8088	20.007	19.3197	19.8958	19.991	18.9987	19.3801	19.3558
1.23506	1.01481	CCNYL1	Cyclin-Y-like protein 1;Cyclin-Y-like protein 1	+	2.09705	0.000970062	18.3203	18.1641	17.4272	16.0381	16.8384	15.5743	16.1627	17.8943	15.3907	16.9242	18.7818	16.3079	17.3702	18.4988	18.3216	17.0425	18.7995	18.8971	14.4374	17.2215	15.8958	17.8337	17.523	17.5051	16.3574	17.293	17.6443	17.1985	18.4271	18.4716	17.244	16.7907	18.2163	17.2396	16.7753	18.6395
3.88304	1.48138	CCP110	Centriolar coiled-coil protein of 110 kDa	+	7.24389	0	16.6269	17.7686	16.7543	17.2672	16.8171	15.6103	16.8556	17.0525	15.8654	18.9463	18.4593	18.6404	17.2304	17.3097	18.138	18.7038	18.2617	18.2608	16.5785	16.8856	16.4966	17.7842	17.8508	18.159	15.4157	16.387	16.8235	18.6349	18.2689	18.1276	18.8558	17.7725	17.617	18.3005	18.8119	17.8136
3.59067	-0.527064	CCS	Copper chaperone for superoxide dismutase	+	10.0512	0	21.6302	21.3862	21.5047	21.5117	21.2378	21.5388	21.225	21.3133	21.5178	20.9286	20.851	21.1666	20.8075	21.0215	20.1937	20.9703	20.8957	21.287	21.0481	21.1709	21.1751	21.0031	21.0336	21.318	21.4409	21.506	21.6598	21.1075	20.8629	21.0233	21.0677	20.5787	20.9364	20.7642	20.8297	21.1174
0.0976072	0.0886907	CCSAP	Centriole, cilia and spindle-associated protein	+	5.48559	0	15.6253	15.9429	14.4285	16.2189	15.6816	16.01	15.6561	15.2565	15.1997	14.9337	14.3925	16.7862	15.3303	17.1407	15.3684	15.8715	15.8328	15.1616	15.0305	16.2743	14.9857	16.2585	16.4483	15.2088	15.5382	16.2481	15.3277	17.4212	17.5241	17.0664	17.4753	16.8509	17.2811	17.941	17.2354	17.1359
1.97154	0.630717	CCSER1	Serine-rich coiled-coil domain-containing protein 1	+	5.08095	8.15494e-07	18.0864	18.1045	18.0697	16.6324	17.7263	16.4319	17.3429	17.7365	17.3331	18.2662	18.2719	18.1639	17.8942	18.0281	17.7344	18.1855	18.192	18.404	15.7478	17.19	17.1039	15.9656	16.6989	16.4472	15.8281	17.4254	16.952	17.2889	18.1448	17.9721	17.054	17.2811	17.3986	16.6913	17.5636	18.2013
4.12604	0.232368	CCT2	T-complex protein 1 subunit beta	+	10.4263	0	24.2889	24.3459	24.4669	24.2679	24.3455	24.3091	24.3423	24.3835	24.4503	24.6134	24.541	24.6648	24.6395	24.7054	24.6884	24.6188	24.4501	24.3702	24.5428	24.6252	24.6675	24.8239	24.7941	24.8017	24.2417	24.3415	24.3917	24.9592	24.8849	24.8889	24.8706	24.8593	24.8769	24.7303	24.737	24.7315
3.22023	0.175644	CCT3	T-complex protein 1 subunit gamma	+	15.2895	0	24.4532	24.345	24.3945	24.162	24.283	24.1973	24.2979	24.3367	24.3123	24.4685	24.4773	24.4425	24.5499	24.5902	24.6195	24.3844	24.3826	24.4477	24.4551	24.5601	24.5421	24.6138	24.6572	24.7406	24.2075	24.3516	24.3597	24.7206	24.8239	24.8691	24.7265	24.7428	24.7855	24.7	24.6302	24.7
3.5006	0.177671	CCT4	T-complex protein 1 subunit delta	+	4.70494	1.57635e-06	24.2912	24.2588	24.2132	24.2245	24.2275	24.3898	24.2323	24.1796	24.3097	24.4416	24.4005	24.555	24.4942	24.3892	24.5835	24.277	24.3422	24.4423	24.2142	24.3402	24.3556	24.6435	24.6568	24.7028	24.2213	24.2652	24.2351	24.6213	24.5807	24.5714	24.6767	24.6874	24.6121	24.4866	24.4721	24.4546
5.55061	0.2355	CCT5	T-complex protein 1 subunit epsilon	+	10.9156	0	23.4603	23.2545	23.376	23.1754	23.2935	23.294	23.215	23.3858	23.3771	23.4734	23.6121	23.5387	23.5962	23.5462	23.5453	23.5672	23.5462	23.5258	23.4472	23.5376	23.5813	23.6666	23.7375	23.8019	23.1512	23.3055	23.2974	23.7949	23.8317	23.8879	23.838	23.7816	23.8459	23.7816	23.7434	23.7295
2.42241	0.169625	CCT6A	T-complex protein 1 subunit zeta;T-complex protein 1 subunit zeta	+	10.5281	0	23.5533	23.536	23.6427	23.3674	23.476	23.4864	23.3244	23.5575	23.4881	23.5402	23.7397	23.7263	23.6845	23.779	23.8083	23.4758	23.6325	23.5721	23.8031	23.9705	23.9162	23.9561	24.0578	24.0236	23.298	23.5963	23.5971	23.9914	24.0657	24.0639	23.9847	24.0418	24.0617	23.8918	24.0192	23.9643
0.16418	0.497318	CCT6B	T-complex protein 1 subunit zeta;Isoform 2 of T-complex protein 1 subunit zeta-2	+	2.28604	0.000624013	16.7237	15.3092	20.3731	15.7447	17.1504	18.8231	20.1838	15.8349	19.7001	20.1118	14.4492	20.3551	15.6988	14.9486	20.6197	21.2086	21.4177	15.5092	19.266	19.8608	18.163	13.8593	20.2408	19.4442	15.5804	19.6224	19.3528	15.4594	14.9304	15.1871	20.331	15.8425	14.6781	14.8838	15.335	14.8814
3.88384	0.183273	CCT7	T-complex protein 1 subunit eta	+	14.2992	0	23.5637	23.63	23.6506	23.5807	23.4943	23.5473	23.5417	23.5352	23.5724	23.7673	23.7334	23.8403	23.8031	23.8472	23.8494	23.6686	23.7021	23.5539	23.8272	23.8687	23.9694	24.0374	24.0909	24.0904	23.6925	23.6816	23.6886	24.0944	24.0822	24.1829	24.1121	24.2049	24.1916	23.9288	23.8928	23.9951
7.37722	0.214234	CCT8	T-complex protein 1 subunit theta;T-complex protein 1 subunit theta	+	9.57521	0	24.4951	24.4065	24.4576	24.3594	24.3486	24.3678	24.3208	24.3957	24.3652	24.5217	24.5802	24.64	24.6282	24.5952	24.6045	24.6307	24.6201	24.6244	24.4049	24.5938	24.5993	24.7049	24.7634	24.8097	24.2501	24.3172	24.3656	24.7582	24.7937	24.8641	24.7982	24.7725	24.83	24.6427	24.7034	24.7859
5.1664	-0.95098	CD151	CD151 antigen	+	13.3006	0	18.5015	18.3426	18.6177	19.0414	18.9834	19.1097	19.081	18.8486	18.9261	18.5927	17.7527	17.6904	17.7167	17.9004	17.6927	18.2483	17.8067	17.4928	18.7787	19.0706	18.7506	19.6529	19.3044	19.489	19.7469	19.8204	19.8907	18.0942	18.2693	18.3585	18.3495	18.7598	18.3247	18.1399	17.4006	17.6396
3.89509	0.980329	CD200	OX-2 membrane glycoprotein	+	24.7501	0	19.096	19.352	19.5822	17.9444	19.4307	18.7301	18.7325	19.0451	18.3888	19.699	20.0083	19.9539	19.6625	19.8877	19.6114	19.7385	20.2451	20.3184	18.5352	18.9319	19.0636	19.3383	19.5322	19.3475	19.9809	20.6429	20.5676	20.6223	20.9531	20.7326	20.4209	20.3478	20.4459	19.7693	19.8654	19.7355
10.3726	-4.37647	CD248	Endosialin	+	19.1506	0	19.3125	19.0073	19.1153	19.324	19.8186	19.6894	18.8989	19.2792	18.7864	15.0703	15.5773	15.6026	14.8381	13.1768	14.7749	15.4735	14.2631	15.0669	18.7458	19.0261	19.0176	18.1007	18.3299	18.0611	20.5457	20.5562	20.5267	15.0611	15.1755	15.0616	16.4729	14.872	14.4476	15.508	15.3003	14.6086
5.7172	-0.59391	CD276	CD276 antigen	+	13.0961	0	22.0346	21.8225	21.9025	22.275	22.0996	22.2277	22.1898	21.9971	22.2686	21.7757	21.3937	21.6992	21.6377	21.375	21.5283	21.4565	21.4192	21.187	22.1735	21.9236	22.0487	21.8012	21.7625	21.7261	22.3241	22.1638	22.2548	21.2673	20.7544	20.9568	21.0419	21.0696	20.7847	21.1117	21.1187	20.8297
5.51841	-1.76117	CD2AP	CD2-associated protein	+	7.19166	0	17.3695	17.0255	17.4324	16.3164	17.4751	16.6977	16.8422	17.5523	16.3083	15.003	14.9298	15.2796	14.9295	16.2827	15.359	16.0165	14.4875	14.8815	16.8282	17.0656	17.1536	15.533	15.8212	15.527	16.8239	17.5546	17.3822	15.6812	15.5222	14.3104	15.1271	16.0587	14.9062	14.8937	15.4221	15.8493
2.20279	0.233111	CD2BP2	CD2 antigen cytoplasmic tail-binding protein 2	+	21.661	0	20.4078	20.5816	20.4642	20.2892	20.5264	20.1593	20.6408	20.6742	20.4901	20.6457	20.7	20.4199	20.6192	20.7142	20.6645	20.7939	20.8256	20.9486	19.7244	19.7202	19.8458	20.1815	20.1425	20.1851	19.0957	19.9562	19.8785	20.2528	20.3456	20.3748	20.2594	20.2139	20.3542	20.313	20.3936	20.4707
0.811616	-1.10436	CD34	Hematopoietic progenitor cell antigen CD34		0.65341	0.0522097	18.6562	18.1608	18.0498	20.4703	18.1258	18.7744	20.5455	18.4823	21.0314	16.2331	18.931	15.5393	15.5878	18.8304	18.9973	21.0884	18.2253	18.9246	14.5442	18.1644	18.2797	19.4407	16.6168	18.7447	21.412	18.8928	18.8627	15.927	18.9566	19.6234	14.7937	14.7073	18.6164	14.3598	16.1403	18.7632
0.486714	-0.360825	CD36	Platelet glycoprotein 4	+	21.3414	0	16.015	14.7416	14.8742	15.1541	15.5853	16.606	14.7572	16.4015	14.7721	16.6447	14.093	14.4895	14.5625	14.8418	14.8075	15.4819	15.0566	15.6821	15.0165	15.7832	15.5986	18.2097	17.7957	18.1433	16.5265	14.2591	15.503	14.4482	15.2113	15.6013	14.5631	15.085	15.4311	14.8149	14.8749	14.246
2.91805	-1.60202	CD44	CD44 antigen	+	20.1865	0	17.2483	16.9179	18.2841	15.0851	18.0875	17.0177	16.1645	17.1067	18.3275	15.2065	15.1489	15.1251	16.1144	15.0514	15.3027	16.0164	15.0515	16.8041	19.4485	19.2875	19.1849	18.9523	18.9279	18.7178	18.9504	18.5255	18.6973	14.4336	15.8019	15.1768	16.4364	14.6764	15.1207	16.176	15.0871	14.8713
3.77076	-0.815434	CD46	Isoform B of Membrane cofactor protein;Membrane cofactor protein;Membrane cofactor protein	+	12.815	0	21.1343	21.3703	20.7417	21.158	20.96	21.1218	21.2004	21.3232	20.9783	20.5678	20.6777	20.3139	20.6975	20.748	20.3882	19.9618	19.9383	19.356	20.8182	20.2954	20.5329	18.9759	19.8059	19.2983	21.8054	21.7131	21.7609	20.8387	20.0037	20.1711	20.4956	20.5538	20.1388	20.0093	20.1625	19.6245
0.0299035	0.00681941	CD47	Leukocyte surface antigen CD47	+	25.698	0	21.329	21.3105	21.2632	21.1565	21.4787	21.1195	21.0195	21.3441	21.1152	21.106	21.4689	21.2268	20.993	21.4859	21.0225	21.119	21.3643	21.4113	20.6274	21.115	21.0774	20.6622	21.0222	20.9485	21.645	21.8816	22.093	21.2648	21.5777	21.6671	21.3869	21.2784	21.6134	21.1492	20.9438	21.1759
0.740493	-0.859817	CD58	Lymphocyte function-associated antigen 3	+	3.10492	7.79848e-05	17.2003	17.2391	17.5118	13.7814	17.5184	15.7077	15.8568	17.5528	14.5656	14.7908	16.2473	14.7023	14.5188	17.06	15.8633	13.4351	16.7781	15.7998	17.0705	17.6916	17.6744	17.1586	17.5435	17.4614	16.0703	16.9167	17.3802	16.2561	17.836	18.4548	15.1418	14.7865	17.7137	14.3851	14.8609	17.6145
0.132615	0.0877745	CD59	CD59 glycoprotein	+	7.93295	0	18.1173	18.1583	18.6217	16.6963	18.8926	17.9999	18.6814	18.8021	18.8186	18.6711	18.8088	18.4927	18.357	17.9909	18.1724	18.5459	17.8316	18.7077	19.1035	19.3453	19.7262	18.2723	19.2044	19.3512	19.061	19.5895	19.4358	16.93	18.1597	18.8925	17.8738	18.2477	18.4704	18.3127	17.5427	18.5831
8.70101	-1.69549	CD63	CD63 antigen	+	21.0263	0	21.8106	22.1935	22.1179	22.084	22.4196	21.7438	21.5798	22.185	21.7039	20.2655	20.6331	20.0641	20.4314	20.528	19.9038	19.739	20.5646	20.4492	22.0808	22.4952	22.6012	21.5931	22.0849	22.3622	22.7781	23.1928	22.9952	20.4468	20.948	20.783	19.7127	20.3656	20.6933	20.2994	20.6333	20.577
0.527118	-0.219785	CD81	CD81 antigen	+	17.4285	0	18.4718	17.7058	18.0782	17.9194	17.6391	17.8692	18.7541	17.7385	18.5184	18.8165	17.9256	17.9783	17.6749	17.7181	18.2039	17.2822	17.3987	17.7184	18.7886	18.8742	18.676	17.9553	18.3682	19.3713	18.9934	19.3929	19.2445	19.6379	19.1919	19.2651	19.9797	19.0733	18.816	18.6929	18.7128	18.8802
2.8846	-0.855946	CD82	CD82 antigen	+	19.2256	0	19.2807	19.2292	19.4311	19.072	19.517	19.19	19.0254	19.4811	18.7523	19.0582	18.9507	19.0454	17.6457	18.3079	17.804	18.1211	18.7824	17.5597	18.9114	19.8349	19.9229	20.7517	20.7363	20.056	19.7052	19.6798	19.7254	19.2595	18.9183	18.1649	18.1132	18.5669	18.6332	17.8695	17.8265	17.3865
8.10198	-2.84644	CD9	CD9 antigen	+	27.2429	0	19.231	19.1858	19.2699	17.8945	19.0545	18.6646	18.2543	18.9873	18.2551	15.7339	15.5945	16.803	16.2457	14.866	15.9199	15.3476	16.2637	16.4047	18.9752	19.9103	19.868	19.7652	20.3383	20.6291	20.273	21.0186	21.0771	14.0318	16.9272	17.2235	15.7447	16.3032	16.916	16.8259	16.7514	17.4862
1.0173	-0.433578	CD99	CD99 antigen	+	5.72622	0	17.8546	18.3662	19.2514	18.5034	17.6087	17.433	18.6921	18.6202	18.6639	17.5498	17.1854	17.4207	18.54	17.8674	18.0373	18.3745	18.0148	18.1015	16.5213	17.8307	18.093	18.2903	18.3548	18.3342	18.7277	18.2397	18.4263	17.374	18.4651	17.6745	17.8417	14.2884	17.0222	17.7769	18.1179	17.8031
2.34004	0.509459	CD99L2	CD99 antigen-like protein 2	+	11.0339	0	20.2711	20.1854	20.2648	20.816	20.3573	20.6739	20.612	20.025	20.6445	21.0389	20.5874	20.8805	21.5344	20.9238	21.3943	21.1162	20.4794	20.4802	19.4018	18.8095	18.7238	19.8812	18.7348	18.6114	20.0072	19.5516	19.4549	20.8667	20.3267	20.3414	20.5933	20.8719	20.2622	19.9908	20.456	20.1331
1.38279	-0.613317	CDAN1	Codanin-1	+	3.3669	4.16006e-05	17.9268	18.9414	17.8267	18.5315	18.6071	18.8759	18.8425	18.2214	18.4441	18.8799	17.8797	18.8329	17.0168	17.5068	17.9865	18.348	17.0078	17.2392	19.1067	18.1813	16.8863	18.55	18.011	17.9203	17.7253	18.8764	19.0848	18.6855	16.9498	16.0159	18.3245	18.1675	17.1649	18.402	18.2125	15.9926
0.679173	0.252803	CDC123	Cell division cycle protein 123 homolog	+	2.14897	0.000852229	18.5556	18.2771	18.1011	17.7991	18.619	17.9397	18.0424	18.603	17.8611	18.6097	18.7047	18.0265	18.4473	18.3957	19.1133	18.4112	18.8837	17.4812	17.969	18.7091	18.2975	17.5996	19.2544	19.0645	14.5724	17.228	17.5588	18.5001	17.8717	17.7576	17.1011	17.7721	17.8425	18.3789	18.6171	18.8573
2.2797	-0.477611	CDC16	Cell division cycle protein 16 homolog	+	11.9208	0	19.6606	19.3311	19.4518	19.3878	19.754	19.6161	18.8864	19.262	19.1789	19.0265	18.7176	18.5136	19.1003	19.5178	19.3216	18.5823	18.8644	18.5862	18.4735	18.8143	18.6663	18.8685	19.0158	18.7027	18.8465	18.9792	19.0856	18.6516	18.8364	18.8591	18.7938	18.786	18.8391	18.0916	18.489	18.7714
0.858941	-0.221958	CDC23	Cell division cycle protein 23 homolog	+	2.89551	0.000137019	18.7764	18.8364	18.9581	18.4762	19.0211	18.3316	18.4778	18.8928	18.3696	18.325	18.9965	17.8572	18.4611	18.6778	18.4101	18.1395	18.6316	18.6435	18.0286	18.6874	18.7223	17.9529	18.9665	19.0252	17.2624	18.4254	18.5893	17.5718	18.5311	18.6305	18.0507	18.104	18.5774	17.8104	18.0071	18.5096
0.153454	-0.0723413	CDC27	Cell division cycle protein 27 homolog	+	7.3633	0	18.4359	18.2875	18.082	18.0944	18.5494	18.2748	18.2135	18.1166	18.1729	17.5181	18.4194	18.79	18.511	18.5904	18.7151	17.9039	17.4683	17.6597	17.5011	17.9687	17.2923	17.2001	18.2108	17.9842	17.6511	18.2009	18.1965	17.9106	17.7659	17.7281	16.6257	17.4765	17.4754	17.6065	18.1103	17.5208
0.0933889	0.0359499	CDC34	Ubiquitin-conjugating enzyme E2 R1;Ubiquitin-conjugating enzyme E2 R1	+	2.13691	0.000881464	18.89	19.0371	19.2962	18.5281	19.3403	18.5182	19.0451	19.4629	18.4089	18.9	19.1372	18.7752	18.8758	18.9376	19.1312	18.7436	19.0205	19.3292	18.3347	18.7282	19.3213	18.9369	19.7521	19.9697	18.8172	19.4786	19.2004	18.5494	18.7463	19.2672	18.497	17.5145	18.95	18.3816	18.1266	18.7813
6.05292	-0.234558	CDC37	Hsp90 co-chaperone Cdc37	+	20.1446	0	22.6801	22.6428	22.7827	22.7453	22.6179	22.7429	22.6415	22.6168	22.6902	22.5309	22.4911	22.5186	22.4143	22.3594	22.3602	22.3949	22.4745	22.5052	22.5462	22.6881	22.6642	22.6098	22.7475	22.707	22.6536	22.73	22.7697	22.2376	22.3447	22.3157	22.2227	22.1838	22.2242	22.2501	22.1076	22.263
0.195041	0.110883	CDC37L1	Hsp90 co-chaperone Cdc37-like 1	+	1.97814	0.00133333	17.8449	18.0574	18.1665	17.1402	18.4815	17.3011	17.9572	17.3458	17.0822	17.0769	18.0973	18.2105	17.238	18.2078	17.5689	17.6114	17.8721	18.4918	16.1228	18.0956	17.9557	18.2556	18.5125	18.3243	16.7692	17.7076	17.7022	17.5158	18.5951	18.0445	17.8715	18.057	18.2253	17.4214	18.4742	18.0364
0.575433	-0.0861852	CDC40	Pre-mRNA-processing factor 17	+	13.0104	0	19.0616	19.1481	19.1077	19.278	19.1984	19.078	18.7539	19.0966	18.9632	19.0814	18.9292	18.9227	19.1397	19.0378	19.2261	19.067	18.6905	18.8154	18.3389	18.487	18.4068	17.78	18.0374	17.9765	18.7915	18.9106	18.8386	18.7381	18.6934	18.4415	18.5099	18.2536	18.6622	18.4236	18.4784	18.3868
5.7141	-0.5118	CDC42	Ras-related C3 botulinum toxin substrate 2;Cell division control protein 42 homolog;Cell division control protein 42 homolog	+	14.4374	0	21.9317	22.0214	22.1663	21.9265	22.1122	22.0839	21.8406	22.29	22.2034	21.4554	21.6039	21.3988	21.5083	21.7042	21.4456	21.8526	21.4026	21.5986	22.3847	22.5008	22.4512	22.1456	22.131	22.142	22.5401	22.519	22.6839	22.2445	21.9882	22.2238	22.0934	22.2486	22.301	21.6971	21.7328	21.8105
0.643389	-0.483023	CDC42BPA	Serine/threonine-protein kinase MRCK alpha;Serine/threonine-protein kinase MRCK alpha	+	7.02648	0	16.7491	16.4599	15.9227	17.6747	17.0278	18.2001	17.4449	17.5858	17.8068	17.279	16.6093	18.0303	17.5062	16.2056	15.9557	17.5234	16.0527	15.3624	15.1652	17.2208	16.4949	18.1957	17.012	17.4063	17.9504	17.5681	18.0207	16.4166	17.0811	17.1048	17.4733	16.9312	16.4306	14.9605	16.7431	15.9684
0.434311	0.0827669	CDC42BPB	Serine/threonine-protein kinase MRCK alpha;Serine/threonine-protein kinase MRCK beta	+	8.38078	0	20.4242	20.2664	20.219	20.0202	20.3484	20.0381	20.0982	20.2528	19.611	20.284	20.4507	20.1478	20.1551	20.216	20.0341	20.1975	20.2335	20.3045	19.9995	20.2329	20.0334	19.8929	20.1139	19.9175	20.3302	20.5164	20.4692	20.1092	20.4909	20.4111	20.2056	20.0521	20.3102	20.049	20.1728	20.2654
7.0774	-3.21516	CDC42EP1	Cdc42 effector protein 1	+	15.6409	0	18.5028	18.341	18.9569	19.4375	19.4006	19.0363	18.3611	18.9661	19.1965	14.9665	15.0117	15.0704	16.3756	15.7444	14.7979	15.3038	16.2407	17.7513	19.6584	18.9115	18.7164	18.4781	19.5611	19.5419	18.7122	18.8438	18.9825	15.3799	15.4643	15.2061	15.2826	14.9542	14.3528	15.5961	16.1205	14.9321
0.294728	-0.0654644	CDC42EP4	Cdc42 effector protein 4	+	5.3009	0	21.8742	21.7775	21.9422	21.7115	21.6079	21.7511	21.5888	21.8616	21.5176	21.6458	21.6132	21.6105	21.5833	21.4253	21.2936	22.0641	21.7938	22.0135	21.6018	21.4601	21.255	21.1446	21.2661	21.2633	21.9008	21.7821	21.8398	21.6698	21.8772	21.8262	21.3793	21.3056	21.5463	21.965	22.2694	22.0838
0.707521	0.322085	CDC42SE2	CDC42 small effector protein 2	+	1.09418	0.0140451	19.7028	19.6948	19.4041	20.3985	19.6438	20.1097	20.4063	19.7164	20.4021	20.5978	19.9661	20.5904	21.1686	20.2372	20.2952	20.5098	20.0333	18.9786	20.1955	19.5077	19.5717	20.2497	19.7642	19.5337	20.1201	19.6249	19.6331	20.1589	19.6651	19.5973	20.4234	20.2605	19.6668	20.5086	20.6245	19.7078
0.813328	0.639746	CDC45	Cell division control protein 45 homolog	+	6.00071	0	15.9822	16.0021	16.8814	16.5804	15.8058	14.4476	15.6947	16.0667	16.9445	17.1216	15.0826	16.9344	18.1308	17.1283	17.5048	16.8071	15.0287	16.4249	15.3626	16.0077	15.1784	16.9096	16.3819	15.3951	14.7015	16.0233	15.4589	16.829	16.5756	17.1677	15.5248	16.7714	16.1062	14.1387	16.2273	16.4655
3.13002	0.140062	CDC5L	Cell division cycle 5-like protein	+	23.493	0	21.2463	21.4133	21.3401	21.1854	21.3257	21.4192	21.3377	21.2533	21.35	21.5394	21.4484	21.5402	21.3947	21.3793	21.4592	21.4611	21.5247	21.3847	21.0649	20.9578	20.8302	20.8239	20.8838	20.8147	21.1709	21.2144	21.2713	21.1231	21.1021	21.1	20.9705	20.9539	21.0413	21.2064	21.2254	21.1077
0.921094	0.142312	CDC73	Parafibromin	+	3.33978	4.43038e-05	20.4233	20.4676	20.4485	20.018	20.5724	20.2231	20.0667	20.4789	20.1929	20.2738	20.6794	20.2663	20.4639	20.6976	20.5566	20.274	20.4753	20.485	19.824	20.2835	20.3508	19.9436	20.4442	20.2967	19.4923	20.1737	20.0885	20.1343	20.5447	20.4397	20.0356	20.0897	20.4101	20.3517	20.3103	20.6364
1.12439	0.780448	CDCA5	Sororin	+	6.5409	0	15.8487	16.2956	15.9165	16.9645	15.8797	17.3609	17.6109	16.2223	17.4892	18.034	16.9372	17.3183	18.1347	17.6218	18.3433	17.8965	15.0706	17.2561	14.5723	15.1987	15.8567	15.8692	15.8993	14.7903	14.8955	14.4592	14.7351	16.4507	13.4048	13.5224	17.3993	16.0329	15.691	15.1311	16.7949	15.6318
2.82202	1.01651	CDCA7L	Cell division cycle-associated 7-like protein	+	5.54189	0	15.8686	16.2461	15.3266	15.6462	15.4438	15.555	14.9607	15.4751	15.3787	16.733	17.2467	16.5549	16.2785	17.1429	17.5839	16.0766	16.1819	15.2511	15.8595	14.0756	13.7981	14.6526	15.0425	14.9804	16.6073	14.9713	13.8812	15.6943	16.9681	16.1561	15.7826	16.7849	16.7268	15.2729	16.8035	15.0206
2.11686	1.0231	CDCA8	Borealin	+	7.82433	0	16.67	15.9768	15.6269	16.7159	15.7571	15.136	17.2216	16.8826	17.6633	17.0935	16.3746	17.6103	18.2462	17.6158	18.0413	17.6712	16.9768	17.2286	15.6134	14.3573	14.8171	14.7411	14.8588	14.8865	15.2155	15.8024	15.4595	14.75	16.4464	16.3574	14.5195	15.6921	15.2349	17.516	17.2703	15.7728
1.73366	-1.41769	CDH1	Cadherin-1	+	5.55294	0	16.9362	15.5604	14.4839	14.6017	16.9166	18.1916	17.7558	17.9746	18.4554	16.1422	15.108	14.682	15.6082	15.1323	15.8417	15.8933	14.9923	14.7167	16.7085	17.5062	17.4805	17.683	17.3741	17.0561	20.0441	19.7376	19.6294	15.1654	15.7852	14.8232	16.8366	15.6691	14.7978	15.1014	15.8064	14.1553
9.12524	-3.44119	CDH11	Cadherin-11	+	14.18	0	20.2672	20.2412	20.4545	20.9869	20.9204	21.0618	20.4317	20.1873	20.3058	18.0283	17.3039	16.9457	17.3102	16.7216	18.1526	16.1971	16.0367	17.1901	20.5631	20.4111	20.3806	18.3889	19.0713	18.3086	21.3322	21.0852	21.0682	18.6908	17.6782	15.4991	17.3685	17.2618	15.4808	18.2469	18.5459	15.8998
1.3365	-1.34006	CDH13	Cadherin-13	+	8.75483	0	15.8316	16.5299	15.5224	19.6035	16.2054	18.6779	16.2732	16.4428	18.2158	15.5754	16.6549	13.1736	16.7317	16.4827	16.8913	15.7012	15.0764	14.9549	18.2245	17.1424	16.9888	18.1584	18.6402	18.7619	20.9484	20.8257	20.7996	18.4178	17.982	18.4368	18.7645	18.8813	18.8944	15.2428	14.0175	14.1237
1.29742	-1.5861	CDH17	Cadherin-17	+	5.69605	0	15.222	14.7695	18.8656	18.5873	18.6833	18.5182	14.0039	18.8033	15.663	15.1856	15.4271	15.1428	16.4948	16.5454	16.5275	15.0863	14.658	13.7737	19.2972	18.5491	18.7169	15.8641	14.9319	17.5476	22.8037	22.536	22.5438	14.2005	15.3548	14.6385	16.1648	15.7216	15.5143	14.2575	15.2588	17.0181
6.93472	0.704819	CDH2	Cadherin-2;Cadherin-2	+	18.2041	0	21.3414	21.2163	21.1987	20.7965	21.0645	20.7891	20.9285	21.0008	20.8724	21.6958	21.7163	21.4633	21.8391	21.7869	21.5989	21.7972	21.871	21.7831	20.2658	20.2867	20.5067	20.4668	20.4718	20.4628	21.067	21.1268	21.1969	21.5103	21.5143	21.4958	21.3712	21.4913	21.4556	21.2993	21.3601	21.4895
2.82374	-1.83884	CDH3	Cadherin-3	+	5.13617	8.20345e-07	16.2309	15.3053	15.8984	18.0065	17.4997	17.8235	17.9194	17.7896	18.5007	14.8493	14.8513	15.6388	17.5419	16.0092	14.7844	14.7495	15.0981	14.902	14.9542	13.5151	13.8119	16.0873	15.746	14.321	14.9017	16.8254	17.2671	16.164	14.8237	15.5004	15.3199	16.2778	14.8512	15.6855	15.7268	14.1165
8.88695	3.56522	CDH4	Cadherin-2;Cadherin-4	+	20.2251	0	17.4381	18.2131	17.7201	16.1086	17.2142	15.3523	16.892	16.7821	17.1003	20.6271	20.5221	20.3247	20.6929	20.5154	20.3554	20.5539	20.5549	20.7613	16.6775	17.4352	17.0576	14.1071	17.6526	17.2827	14.8472	17.6618	16.6068	20.4242	20.5726	20.468	20.6886	20.5197	20.5862	19.7071	20.0255	20.1303
1.13291	-1.59255	CDH6	Cadherin-6	+	2.26316	0.000663876	17.1939	17.5937	17.4854	19.0726	18.5171	19.0491	18.9981	17.6587	17.8847	19.7098	14.6684	14.9193	14.9603	19.3712	15.2792	20.0627	14.6474	15.5018	15.7921	15.8227	15.947	14.3639	15.2581	15.0179	18.6534	17.896	17.8494	15.2493	14.775	19.5022	13.9819	14.589	14.6476	15.1165	15.6591	15.1051
2.59887	-1.4027	CDH7	Cadherin-7	+	3.36898	4.16079e-05	15.2987	17.6837	15.1819	16.3086	17.722	17.7947	17.2474	16.3339	18.3617	15.2089	15.0676	15.4071	15.7336	15.4462	15.3989	15.9265	15.4975	15.6221	15.4712	16.5401	13.999	14.8296	13.0862	14.9306	15.6941	14.7346	15.0073	15.244	15.6934	15.5067	16.7286	16.7269	17.0994	14.247	15.2518	15.0542
0.0242464	0.0365575	CDIN1	CDAN1-interacting nuclease 1	+	1.63344	0.0032808	15.5156	16.2783	16.5344	12.2952	16.0159	15.9256	15.6402	17.2089	16.5392	15.636	16.3905	15.9191	16.4382	16.2641	16.5432	15.7725	14.9697	14.3493	16.781	16.3365	13.9415	16.6592	16.3537	16.4473	15.8468	15.5345	16.1634	16.6185	16.6691	15.9632	16.5696	16.193	16.3334	15.9996	16.8482	16.1394
0.162859	-0.126162	CDIP1	Cell death-inducing p53-target protein 1	+	6.58127	0	14.4566	14.8699	15.4426	15.2124	16.1273	16.2224	16.44	15.3981	15.935	16.1442	15.2776	14.4326	15.1029	16.0021	15.9764	14.5252	15.7268	15.781	15.8938	15.8312	15.7827	15.4522	16.2837	15.5765	16.04	16.0402	15.4823	16.4467	16.2323	14.8273	15.87	15.5973	16.7369	15.7764	15.9061	16.2253
0.426376	0.132153	CDIPT	CDP-diacylglycerol--inositol 3-phosphatidyltransferase;CDP-diacylglycerol--inositol 3-phosphatidyltransferase	+	0.986826	0.0192047	20.0667	20.1079	20.5829	20.4509	20.9034	20.3627	19.6282	20.4218	20.254	20.2949	20.5595	20.3806	20.046	20.418	20.2301	20.4959	20.6813	20.8616	19.936	20.531	20.1366	19.9652	19.8955	20.1832	19.8736	20.7725	20.714	20.5274	20.8283	20.6666	20.3203	20.3467	20.5888	20.3681	20.3941	20.711
2.16777	0.180812	CDK1	Cyclin-dependent kinase 14;Cyclin-dependent kinase 1;Cyclin-dependent kinase 1	+	31.0354	0	21.1456	21.1446	21.0319	21.1117	21.3031	21.2042	21.0861	21.3885	21.3539	21.2955	21.2766	21.2061	21.2463	21.4629	21.4495	21.4628	21.4414	21.5559	19.5549	20.1519	20.1074	19.3799	19.6446	19.7213	19.9889	20.1582	20.3182	20.6147	20.634	20.6216	20.5132	20.4069	20.6347	21.0491	21.0441	20.9923
0.873064	0.485409	CDK11A	Cyclin-dependent kinase 11B;Cyclin-dependent kinase 11A	+	3.19247	6.31835e-05	17.8829	16.4858	16.5257	18.2826	17.7267	16.4536	18.3792	17.7981	18.3113	18.3313	17.3859	18.3603	18.5932	18.0996	17.8367	18.3582	17.6815	17.568	18.2997	17.6899	17.0958	18.5341	16.2464	17.3844	16.2863	17.358	17.302	17.6523	17.7044	17.5711	17.5333	18.1307	16.464	17.99	17.805	17.5503
2.3846	0.815713	CDK11B	Cyclin-dependent kinase 11B;Cyclin-dependent kinase 11B	+	8.29207	0	19.3317	19.2937	18.5176	18.8584	18.961	17.926	19.1645	19.1084	17.7509	19.6406	19.2779	19.7437	18.6204	19.6709	19.3732	19.9218	20.0028	20.0022	17.3674	18.0168	17.5578	17.7403	18.1544	17.3171	15.393	18.3907	18.6504	18.6517	19.1586	18.2765	19.08	18.6625	19.2892	19.5946	19.6758	19.2955
0.157258	-0.121845	CDK12	Cyclin-dependent kinase 14;Cyclin-dependent kinase 13;Cyclin-dependent kinase 12		0.626009	0.0568577	14.6238	15.4282	14.8012	16.1107	16.6994	16.0501	15.1294	16.6303	14.6835	14.9181	16.0037	15.8676	14.9635	15.837	15.3405	15.607	15.4805	15.0422	15.3784	15.346	14.3143	14.9401	15.7581	15.3843	15.0342	15.193	16.0266	14.2342	14.7424	15.0819	14.6674	15.3073	14.7401	14.7777	14.6523	15.6016
0.0691026	-0.0628762	CDK13	Cyclin-dependent kinase 14;Isoform 2 of Cyclin-dependent kinase 13;Cyclin-dependent kinase 13;Cyclin-dependent kinase 13	+	2.69692	0.000228686	17.9333	17.3406	18.2138	18.9911	18.1976	18.8383	19.1069	17.8885	19.3408	19.5832	17.7881	19.307	17.6679	18.0645	18.7938	18.6654	17.7153	17.6999	17.5307	17.1464	16.9234	18.3083	17.5175	17.1239	18.3117	18.0642	17.7421	18.1083	17.3968	16.9746	18.5441	16.982	17.4917	17.631	18.0997	16.0063
0.642756	0.292411	CDK14	Cyclin-dependent kinase 14;Cyclin-dependent kinase 14	+	10.3851	0	18.7791	17.8347	17.7987	17.7761	18.2321	17.4139	17.7139	18.7352	17.8314	18.4683	18.4197	18.2754	18.8493	18.565	17.9977	18.8797	17.1761	18.1156	19.3919	18.4994	17.5252	18.4432	18.1387	18.2221	19.3821	19.0252	19.089	19.5404	18.4187	18.672	18.1368	19.1935	18.9718	17.9993	18.4797	18.181
0.919405	0.62303	CDK16	Cyclin-dependent kinase 14;Cyclin-dependent kinase 16;Cyclin-dependent kinase 16;Cyclin-dependent kinase 16	+	2.14381	0.000864194	17.8509	16.9354	17.6622	16.4593	18.2329	17.2966	15.6616	17.9493	17.4515	17.8102	18.6164	16.5539	17.0254	18.584	18.4107	17.1406	18.6082	18.3576	17.8701	17.9659	18.0211	17.9231	18.1677	18.0813	17.2447	17.8293	17.8124	18.1952	19.3316	19.0106	18.4585	18.5249	19.1395	18.4258	18.3186	18.8257
0.943515	0.276001	CDK17	Cyclin-dependent kinase 14;Cyclin-dependent kinase 16;Cyclin-dependent kinase 17	+	2.45331	0.0004	17.3715	17.4543	17.8921	17.0026	17.4246	17.4042	17.7715	17.5746	16.9208	17.3391	17.6265	16.9982	17.9903	17.9414	17.9569	17.4063	18.1529	17.8886	18.3048	18.2675	18.1148	17.3035	17.888	17.5548	16.818	17.2829	17.7647	16.784	17.5354	17.3264	17.9043	17.2808	17.2908	18.3281	17.9118	18.0648
0.48185	0.358204	CDK18	Cyclin-dependent kinase 14;Cyclin-dependent kinase 16;Isoform 2 of Cyclin-dependent kinase 18	+	2.3562	0.00051322	15.9916	14.1921	15.4848	16.077	13.4742	15.7441	14.7689	15.1515	14.2772	15.5644	15.5904	15.4901	16.3229	15.481	14.5528	15.0724	14.5377	15.7735	14.7015	15.7571	15.1775	14.6101	16.6676	14.6851	14.7658	15.4966	15.2585	15.0797	16.0891	15.8458	16.6774	15.9119	16.2768	14.807	15.3016	15.6068
1.11786	0.630022	CDK19	Cyclin-dependent kinase 19	+	1.78515	0.00220734	15.3037	15.9331	16.4669	14.3359	15.3622	15.889	16.4846	15.8729	16.0213	16.7011	15.2693	16.8145	16.904	15.8532	17.2408	17.1769	15.7405	15.6394	15.7761	15.695	13.7511	15.6305	10.6291	15.2174	16.7267	15.8503	16.3393	15.602	13.9741	14.2169	16.1851	16.5764	14.8547	16.8588	17.5487	15.2762
1.40747	0.212316	CDK2	Cyclin-dependent kinase 14;Cyclin-dependent kinase 1;Cyclin-dependent kinase 2	+	28.7443	0	20.9121	20.6861	20.8749	20.4513	21.0051	20.6943	20.8507	21.031	20.7058	21.1113	21.0767	20.9658	21.126	21.3287	21.1928	20.8696	20.8392	20.612	19.8912	20.0385	20.2021	19.3278	19.7541	19.3293	20.0723	20.47	20.4825	20.7423	20.9359	20.7956	20.6036	20.6208	20.7737	20.4888	20.4344	20.6544
0.149894	-0.132415	CDK4	Cyclin-dependent kinase 14;Cyclin-dependent kinase 4	+	2.37716	0.000489836	19.2261	18.1275	19.8369	19.8521	19.7164	19.8093	19.5103	19.5034	19.4108	19.379	19.2744	20.5614	18.999	18.8117	18.2596	18.2068	19.5595	20.7497	18.8365	19.5469	19.4566	18.8437	19.3215	19.2858	19.5685	19.853	19.8772	18.6785	17.7725	18.9266	19.0117	18.7866	19.7868	17.9053	18.6078	19.3737
4.2131	0.315725	CDK5	Cyclin-dependent kinase 14;Cyclin-dependent-like kinase 5	+	25.0134	0	20.6584	20.4114	20.4517	20.719	20.4433	20.6672	20.6033	20.7024	20.5816	20.7924	20.9231	20.9458	20.8321	20.7826	20.7077	21.0938	21.0651	20.9371	20.1399	20.332	20.1741	20.3233	20.7318	20.5638	20.632	20.7468	20.9432	21.136	21.1638	21.0209	21.1314	21.0004	21.0011	21.1035	21.2461	21.2319
1.03525	-0.643748	CDK5RAP1	Mitochondrial tRNA methylthiotransferase CDK5RAP1	+	1.97961	0.00132664	15.1974	15.9472	15.5215	16.6282	16.0458	16.9938	16.8168	16.0566	16.9691	15.9248	14.3059	15.375	16.5248	15.3488	17.0793	15.3386	15.8324	14.6529	15.0573	15.4914	16.2866	16.9213	16.1827	14.1299	15.9039	15.6292	16.9436	15.4918	15.0963	15.8541	15.3031	15.9321	14.1859	14.8026	15.553	15.0685
1.08557	-0.183798	CDK5RAP3	CDK5 regulatory subunit-associated protein 3	+	4.08518	5.97349e-06	21.088	20.8364	21.0189	20.8082	20.9682	20.6277	20.2861	20.8963	20.4334	20.5393	20.7181	20.423	20.6237	20.7014	20.4483	20.4761	20.6597	20.7196	20.6153	20.7581	20.6415	20.4908	20.8278	20.7852	20.4856	20.8466	20.9729	20.2099	20.6439	20.6316	20.145	20.4246	20.5746	20.0966	20.0921	20.3052
9.91228	-1.82388	CDK6	Cyclin-dependent kinase 14;Cyclin-dependent kinase 6	+	16.9346	0	20.0807	20.0552	20.0816	20.6053	20.3646	20.6188	20.1591	19.9952	20.3815	17.9195	18.4031	18.8004	18.1275	18.2574	18.7125	18.4901	18.6689	18.5476	19.8207	19.7796	19.7677	19.9695	20.0371	19.8157	19.9857	20.0698	19.903	18.1375	17.8746	18.1398	17.056	16.4331	17.2197	17.5238	18.3447	18.3942
0.086237	0.0426799	CDK7	Cyclin-dependent kinase 7	+	2.77901	0.000191726	18.1981	17.4661	17.5903	18.4189	18.2644	18.4272	18.0736	17.6318	18.5688	18.4399	18.2981	18.3512	17.9218	17.7088	17.497	18.6689	18.167	17.9708	17.4086	17.4638	17.1797	18.0413	17.3243	17.9403	17.2015	17.2479	16.8032	17.814	17.8027	17.6627	16.719	17.887	17.7602	18.0812	17.9706	18.0481
0.399436	0.138476	CDK9	Cyclin-dependent kinase 14;Cyclin-dependent kinase 9		0.53602	0.0759105	20.2855	20.0693	20.0192	19.4747	19.9675	19.2357	19.6256	20.2848	20.0401	19.5053	20.1499	19.8555	19.8146	20.5645	20.3187	19.8524	20.1038	20.0842	19.7931	20.2446	19.9851	19.7279	20.1311	20.1009	19.2622	19.5817	19.2772	19.5591	19.8696	19.7428	19.2602	19.0642	20.057	19.859	19.9775	20.1053
0.436847	0.227821	CDKAL1	Threonylcarbamoyladenosine tRNA methylthiotransferase	+	4.42662	1.53669e-06	19.0508	18.496	18.8257	17.5675	19.0387	19.4116	18.8135	19.1862	18.6843	19.365	19.1454	19.3883	19.0423	19.5805	19.2409	18.0686	18.9843	18.3093	18.7434	18.8265	17.8815	19.0511	18.715	18.9325	17.9134	18.1479	17.6117	18.6747	18.8721	18.3771	18.6178	18.094	18.6973	19.1078	19.198	19.1803
0.153595	0.0941349	CDKN1B	Cyclin-dependent kinase inhibitor 1B	+	3.48584	3.27519e-05	18.8067	19.4109	18.3783	17.3901	18.5855	18.4455	17.4241	18.5842	18.2468	18.3989	18.8909	18.7316	17.7779	18.6973	18.4526	18.5151	18.5943	18.0605	15.9009	15.9114	17.2279	18.0932	18.1846	17.6217	15.9511	16.8884	18.0249	18.5855	19.1464	18.8352	18.7629	18.3335	18.8703	18.0309	18.3145	18.8436
6.71233	-3.21309	CDKN1C	Cyclin-dependent kinase inhibitor 1C	+	15.4742	0	18.5582	18.5017	18.3935	18.1027	18.8433	18.2976	18.1836	18.5505	17.9114	15.41	14.0336	15.6713	15.1003	15.2229	14.5292	14.8727	14.005	17.5796	17.4978	18.1455	18.1162	16.9419	17.426	17.4983	16.3977	17.9937	17.6728	14.3182	13.9151	15.7793	14.6182	14.937	16.2353	16.2737	16.2029	15.311
3.78372	0.404404	CDKN2AIP	CDKN2A-interacting protein	+	11.2039	0	19.165	19.5451	19.3383	19.3651	19.5197	19.7508	19.4246	19.4613	19.7514	19.8742	19.7997	19.8736	20.1638	19.7565	20.0955	19.9372	19.6687	19.7917	19.1133	19.08	18.9423	19.2411	18.973	19.0807	19.3376	19.3715	19.3581	19.7983	19.5772	19.351	19.7128	19.6861	19.501	19.3729	19.5193	19.2842
0.589057	-0.495838	CDKN2AIPNL	CDKN2AIP N-terminal-like protein	+	10.5159	0	18.193	18.0736	17.9153	17.5774	18.0752	16.145	18.7675	18.8003	18.9144	17.4956	17.7844	15.1978	18.1624	18.1991	18.3906	17.6127	17.6984	17.4581	15.1488	13.9282	15.3822	14.8333	15.7649	17.2358	14.6284	15.3508	14.9412	16.2094	16.9315	17.072	16.3783	16.7068	14.1598	16.1678	17.0736	16.9902
0.822107	-0.708346	CDKN2D	Cyclin-dependent kinase 4 inhibitor D		0.436714	0.105511	15.9382	15.6832	16.6153	16.407	14.4383	15.7006	15.5944	13.4433	15.6418	15.3379	15.06	14.8246	14.8819	12.9184	15.0536	16.4684	14.9122	13.63	15.0988	14.7112	13.9786	14.5661	15.7417	13.9353	15.9179	13.8995	15.2242	14.9142	14.1415	14.0555	16.0016	16.9016	13.987	15.1848	16.4453	15.3142
3.505	1.05391	CDO1	Cysteine dioxygenase type 1	+	14.9379	0	18.3967	18.7614	18.2797	18.7251	19.1768	17.7511	18.0117	18.9019	18.2895	19.559	19.9233	19.32	18.8476	19.3612	18.6903	19.8419	20.112	20.1237	19.161	19.7403	19.4647	19.6188	20.1635	20.0778	17.1532	18.3454	18.4321	19.2379	19.7064	19.664	18.7879	18.9853	19.5819	19.3549	19.6401	19.6694
4.96532	-1.58459	CDON	Cell adhesion molecule-related/down-regulated by oncogenes	+	17.1354	0	18.5537	18.2013	17.8201	18.4643	18.3795	18.5126	18.2593	17.8298	17.9544	15.8942	16.0753	16.8538	17.8031	17.3109	17.2706	15.9344	16.4221	16.1493	17.2383	16.2555	16.7842	16.3486	16.5859	15.9024	17.9586	17.219	17.3842	18.1655	17.6271	17.4944	18.3123	18.4038	17.5183	16.7831	17.0395	16.7624
4.97944	0.613839	CDS2	Phosphatidate cytidylyltransferase 2	+	12.2969	0	20.3139	20.3312	20.2799	20.4274	20.1216	20.4466	20.5898	20.1021	20.6957	21.2266	21.0492	21.2901	20.8392	20.8749	20.9453	21.1644	20.7971	20.646	20.3061	19.7724	19.7042	20.6418	20.3921	20.2496	20.8875	20.6516	20.8107	21.2027	20.9413	21.0916	21.0684	20.7503	20.8592	20.3759	20.5697	19.7672
4.16315	-0.444333	CDV3	Protein CDV3 homolog	+	28.5776	0	21.0966	21.1982	21.2906	21.5466	21.4037	21.7142	21.5281	21.3719	21.6386	20.7846	21.0132	21.1242	20.9872	21.0018	20.8002	20.8142	21.1371	21.127	21.2547	21.2734	21.2865	21.6871	21.6299	21.7555	20.8583	20.8095	20.9389	20.2127	20.3465	20.3426	20.2037	20.2746	20.2333	20.1266	20.3143	20.227
0.256422	-0.0925174	CDYL	Isoform 2 of Chromodomain Y-like protein	+	14.4083	0	18.657	18.9262	18.9404	19.4951	18.9789	19.696	19.4592	19.1371	19.4702	19.1551	18.9003	19.0698	19.6607	19.0148	19.3059	19.2799	18.9533	18.5876	18.8168	18.7309	18.2736	19.2723	18.1121	18.6624	18.0993	18.2041	18.0084	18.9339	18.539	18.4109	19.1419	18.4659	18.257	19.142	19.0006	18.5544
1.29281	-0.312875	CEBPZ	CCAAT/enhancer-binding protein zeta	+	6.93206	0	19.6657	19.9772	19.9064	19.0329	19.7903	19.8197	19.2612	19.7737	19.2695	18.899	19.5563	19.4979	19.2795	19.7623	19.337	19.2455	19.2464	18.8569	19.8565	20.2776	20.4295	19.7942	20.1013	19.9135	18.6677	19.7111	19.722	19.2377	19.6465	19.7446	19.0895	19.0219	19.6944	19.1754	19.0263	19.5734
0.937433	0.419403	CECR2	Cat eye syndrome critical region protein 2	+	2.854	0.00015421	18.0769	18.3935	17.8435	16.2957	17.6847	17.1375	17.4974	18.2461	18.1417	17.6492	18.4627	17.9812	18.3431	18.7912	18.0734	17.6979	18.213	17.88	20.0793	17.3201	17.2816	16.6748	17.0043	16.3691	15.6434	14.425	15.3355	17.6339	18.1733	18.0875	17.2453	17.704	18.1155	17.1927	17.0465	17.9247
3.64343	0.496297	CELF1	CUGBP Elav-like family member 1	+	16.3949	0	21.4245	21.2963	21.2704	21.4212	20.9701	21.1376	21.6609	21.1075	21.5005	22.0022	21.6706	21.6842	22.0152	21.5385	21.8055	22.2173	21.7663	21.5557	21.2259	20.8043	20.6594	21.532	20.9825	21.1216	20.4848	20.422	20.3914	22.054	21.7484	21.7542	22.1434	22.0047	21.6995	22.1158	22.1147	21.7311
8.97743	2.224	CELF2	CUGBP Elav-like family member 2	+	25.8839	0	18.6405	18.8682	18.5866	18.7225	18.7762	17.49	18.9803	19.4297	18.8385	20.7714	20.7889	20.9242	20.9768	20.8229	20.8962	21.0989	21.0258	21.0435	20.1717	20.4459	20.3359	20.9293	20.9153	20.9371	19.7915	20.0667	20.003	20.996	21.0911	21.1132	21.4974	21.4993	21.3758	21.0595	21.0497	20.8825
4.24485	1.87223	CELF3	CUGBP Elav-like family member 3;CUGBP Elav-like family member 3;CUGBP Elav-like family member 3;CUGBP Elav-like family member 3	+	18.3646	0	16.5543	17.2041	15.0416	16.8808	17.689	17.7164	16.0148	17.7173	17.8761	19.353	19.0678	18.4671	18.2956	18.6522	18.8553	19.1947	19.2567	18.4021	17.7293	16.7349	16.7199	15.6775	17.1262	17.2433	16.8003	16.0335	18.1071	19.1362	18.9117	18.899	19.3822	19.8189	19.5814	19.4124	18.2117	19.0726
4.80708	1.97456	CELF4	CUGBP Elav-like family member 3;CUGBP Elav-like family member 5;CUGBP Elav-like family member 5;CUGBP Elav-like family member 4	+	23.1821	0	15.1617	13.8571	15.5131	15.2657	15.9541	15.6028	15.4186	13.9901	15.1274	16.9822	17.57	16.1192	17.2358	17.136	15.893	17.3291	17.8813	17.5152	16.9707	14.527	15.7144	15.7844	15.8226	16.2045	15.6777	16.0555	16.2368	17.0378	17.7327	17.6319	17.2586	17.204	17.6812	16.2745	16.751	17.0447
3.45166	1.86001	CELF5	CUGBP Elav-like family member 3;CUGBP Elav-like family member 5;CUGBP Elav-like family member 5;CUGBP Elav-like family member 5	+	16.9123	0	14.5573	15.4832	15.1861	14.9612	14.912	15.7781	15.8828	14.7109	15.8259	17.3806	16.8842	15.7411	17.6557	16.5043	18.1294	19.315	16.1163	16.3109	14.4658	14.3222	14.9896	15.8297	14.0214	14.3785	15.7755	14.8	15.4342	17.7362	17.3105	17.0438	17.1255	17.4131	17.0235	16.2942	16.4837	16.2369
2.61811	1.42005	CELSR1	Cadherin EGF LAG seven-pass G-type receptor 1	+	12.0057	0	16.0495	16.5177	14.959	16.7106	15.1497	16.1054	16.5002	15.2964	15.053	18.0252	16.3885	17.3085	18.2042	17.8284	18.2335	17.2182	16.3977	15.5176	15.3673	15.933	15.0587	15.8724	16.2304	17.2102	17.417	17.2496	14.3131	18.5008	18.622	18.4451	18.5052	18.6071	18.5172	17.8564	17.8937	17.5462
4.91301	0.935413	CELSR2	Cadherin EGF LAG seven-pass G-type receptor 2	+	31.5562	0	18.7968	18.5662	18.3713	18.3979	18.4136	18.5303	19.0971	18.7618	18.9583	19.8191	19.6753	19.7089	20.0203	19.8666	19.8265	19.2361	19.2256	18.9337	17.7105	17.7655	17.2496	17.0612	17.6117	16.9636	18.0464	17.7766	17.5954	19.4191	19.5118	19.2056	18.8633	18.9476	19.0507	19.0296	19.4412	19.1793
3.99205	1.45901	CELSR3	Cadherin EGF LAG seven-pass G-type receptor 3	+	13.109	0	15.3965	16.0602	16.8813	16.3059	15.1059	16.9489	17.3136	15.4004	15.9664	18.3458	17.1533	17.4291	17.4825	17.3341	17.6949	17.7969	17.4084	17.8653	15.8192	15.4388	18.2921	16.4325	16.1426	16.3417	17.913	17.1479	17.4126	17.9883	17.7569	17.9293	16.8801	17.8973	17.934	17.6067	17.7825	17.4696
0.477793	-0.152047	CEMIP2	Cell surface hyaluronidase	+	13.4457	0	19.5345	19.5411	19.592	19.5434	19.7506	19.6024	19.7056	19.8881	19.9143	19.5534	19.4852	19.9031	19.8967	19.849	19.978	18.7654	19.0368	19.2361	19.2049	19.1654	18.4547	18.464	18.8223	18.0485	19.3569	18.901	18.9547	17.7488	18.537	18.1502	19.1018	18.7209	18.1018	18.7427	18.7856	18.5325
5.26689	3.47805	CEND1	Cell cycle exit and neuronal differentiation protein 1	+	10.1196	0	15.7733	15.0698	15.9844	16.0253	15.3157	18.0143	18.5105	16.1985	18.5904	20.6016	19.1513	20.2995	20.5806	18.9124	20.0591	21.3268	20.0657	19.7876	15.7244	15.4203	15.009	18.7328	17.9869	16.9626	19.6712	18.4205	18.1611	20.9541	19.3303	19.6139	21.5391	20.7661	20.0094	20.8333	20.4177	19.3637
1.51435	0.986481	CENPA	Histone H3-like centromeric protein A	+	3.09216	7.99724e-05	16.4877	14.3869	16.4334	17.0621	16.9172	15.3526	15.7255	15.6432	14.9251	17.2402	16.9834	14.6896	17.3147	17.4283	16.989	16.706	17.4481	17.0127	15.293	17.6959	15.4068	15.2342	18.0022	17.5072	15.7747	16.8891	14.5355	16.2824	18.3092	18.1269	18.0069	18.0094	18.046	18.0889	18.3509	18.2068
1.71838	0.830535	CENPB	Major centromere autoantigen B	+	4.43055	1.53728e-06	16.4243	18.2273	15.4745	16.3795	16.733	15.7243	16.7284	16.2252	17.4	17.7546	17.1796	17.3649	18.3025	17.8032	17.3473	16.7178	17.2303	17.0911	17.858	16.6548	17.0629	16.52	16.3503	16.3363	15.6078	16.1334	16.7781	18.1088	17.5889	17.6074	17.613	18.3821	17.6958	18.3288	18.3945	17.7166
1.17733	0.334501	CENPC	Centromere protein C	+	9.85501	0	18.9121	18.9049	19.0589	18.9569	19.1642	19.1632	19.3422	19.0298	19.412	19.2437	19.2712	19.9093	19.9349	19.5618	19.7473	19.5978	19.3116	18.377	18.2586	18.2399	18.2377	18.4281	17.9517	18.0252	19.4565	18.7936	18.6871	19.4218	19.399	19.1678	19.0183	19.1689	18.7195	19.5736	20.2076	19.2689
0.518337	0.279907	CENPF	Centromere protein F	+	5.29368	0	15.3285	17.0483	16.7095	16.7089	16.5915	17.3904	16.6964	16.4836	17.1221	17.1212	16.1446	16.8655	17.751	17.2231	17.2462	17.3555	16.2105	16.6807	18.4042	14.3803	14.2464	15.3647	14.2405	17.8901	16.3554	15.6142	15.541	17.2572	16.2132	15.7326	15.3961	15.8958	16.5224	17.052	15.1012	16.1196
2.91802	1.26494	CENPH	Centromere protein H	+	12.3479	0	17.4689	17.1726	17.0773	16.6195	16.431	15.2372	14.7979	17.1786	16.5225	17.6087	18.0619	17.7354	17.5767	18.2908	17.5235	17.3784	18.1127	17.6017	15.2705	14.1618	14.8522	14.8892	15.2375	13.6805	14.7055	15.3504	16.1086	17.1217	16.5575	17.3106	15.4899	16.6456	16.9251	17.1621	16.1965	17.6924
0.474639	0.287496	CENPQ	Centromere protein Q	+	1.83709	0.00190842	15.0156	15.438	14.4289	15.8001	15.2569	15.2791	15.6764	15.6991	15.4508	15.4752	15.5715	16.234	16.1329	16.4771	16.092	15.6946	14.908	14.047	15.8234	14.5883	15.5209	14.5091	15.6375	14.6903	15.6439	14.8907	16.9349	15.3288	15.4068	15.6703	16.0969	15.5907	16.0785	15.9033	15.8065	15.5024
0.713667	0.515609	CENPT	Centromere protein T		0.541366	0.0745528	15.0497	15.1037	14.0408	15.8244	13.6131	14.4915	15.1225	14.9669	14.7115	14.4834	14.6277	14.6583	14.7741	14.4216	16.1059	15.3383	16.0911	17.0641	15.2207	16.2398	14.4696	14.9628	14.9481	16.782	16.0848	16.3125	15.7652	14.9423	15.2865	15.2078	14.3517	15.2574	14.7755	15.1386	14.3449	15.4186
0.7401	0.745188	CENPU	Centromere protein U	+	1.14192	0.0122543	20.5601	20.8052	20.6954	15.8682	20.7603	20.6151	20.3165	20.6084	20.7409	20.8637	20.9475	20.9398	20.548	20.8946	20.8574	20.7471	20.8928	20.9857	19.0428	19.8078	19.7896	19.4865	19.732	19.8789	19.2177	20.1701	20.0192	20.2811	20.486	19.4023	19.9673	19.9885	20.1059	20.4719	20.3862	20.4574
7.81223	0.899623	CENPV	Centromere protein V;Isoform 3 of Centromere protein V;Centromere protein V	+	25.5952	0	22.465	22.4539	22.5614	22.3198	22.2291	22.5358	22.7566	22.4907	22.7525	23.6019	23.2595	23.4946	23.6103	23.5163	23.3994	23.5166	23.1959	23.0669	22.6769	22.4502	22.5726	22.1147	22.0113	22.0843	22.4762	21.9912	22.0762	23.7353	23.5624	23.4646	23.8316	23.825	23.4464	23.7135	23.8303	23.5446
4.23868	1.80453	CENPVL3	Centromere protein V-like protein 3	+	6.90453	0	15.5486	14.6959	14.4856	15.6377	15.0387	15.4183	14.9254	16.6142	15.4396	17.1935	17.4968	17.051	15.7777	15.8648	17.484	17.5785	17.6558	17.9428	15.2887	15.6714	15.37	15.1519	15.5657	14.5719	13.8663	15.8447	14.8993	16.7392	17.0561	16.2757	15.2076	13.6355	16.878	17.5722	17.375	17.6071
0.0487573	-0.0639625	CEP112	Centrosomal protein of 112 kDa		0.227669	0.228627	14.2575	12.7766	15.04	14.9854	13.6215	15.7058	16.2229	15.0673	15.8633	13.9137	14.8088	14.8107	16.0921	14.8675	14.1972	15.8351	15.0994	13.3402	16.6005	15.9362	15.9139	15.9556	14.4975	13.1711	14.9432	15.267	16.5726	14.8912	15.0468	15.3978	15.6727	14.9559	14.4309	14.6743	16.0179	14.4928
0.153971	-0.0904931	CEP131	Centrosomal protein of 131 kDa	+	12.561	0	17.7918	17.5233	17.3507	18.4436	17.479	17.9235	18.3309	17.8234	17.9896	17.8904	17.7471	17.3892	18.4521	18.1494	18.3594	18.0398	17.1156	16.6984	17.4465	15.3783	16.8529	16.1674	17.5498	17.1896	17.2179	16.1305	16.7299	16.1443	16.8173	16.5956	16.3136	16.6755	15.4461	16.3371	16.6406	15.6684
0.111131	0.0930208	CEP135	Centrosomal protein of 135 kDa	+	1.62773	0.00332786	15.3504	15.484	14.9534	16.3028	16.492	15.0837	16.4458	15.6108	15.374	15.696	16.3953	16.8407	15.6274	16.1674	16.4953	14.8809	14.7439	15.0872	15.0219	14.5283	16.4852	15.8733	15.4371	14.8589	15.4039	14.9373	15.2054	13.991	14.507	15.0589	15.9727	15.0733	15.0115	15.4978	14.9416	14.3783
7.8144	0.566485	CEP170	Centrosomal protein of 170 kDa;Isoform 2 of Centrosomal protein of 170 kDa;Centrosomal protein of 170 kDa;Centrosomal protein of 170 kDa	+	18.2809	0	20.781	20.92	20.8656	20.8697	20.86	20.7926	20.8488	20.8635	20.9736	21.5359	21.407	21.4847	21.2878	21.2039	21.2646	21.625	21.6123	21.4521	20.3249	20.3326	20.3525	20.5156	20.7293	20.6744	21.3715	21.2777	21.3161	21.6999	21.4987	21.5711	21.7356	21.5913	21.5989	21.3805	21.3783	21.2719
1.07873	0.850632	CEP170B	Centrosomal protein of 170 kDa;Centrosomal protein of 170 kDa protein B	+	8.15041	0	15.3562	14.6662	14.9172	17.2933	17.1541	18.0117	15.9117	15.8894	14.9214	17.5363	16.6259	16.3984	16.4894	15.6236	17.8193	17.4199	16.7781	17.086	15.1832	15.8435	15.9075	16.6051	17.8058	15.2183	17.3232	16.9377	16.5699	16.5837	17.176	15.9857	14.7198	13.952	15.8452	17.5432	15.9372	16.9524
1.31268	0.619268	CEP250	Centrosome-associated protein CEP250		0.483089	0.0901533	17.3018	16.9007	17.5574	15.9914	16.9578	16.4694	16.3336	16.1765	15.0948	16.933	16.7111	18.1083	17.3037	16.8895	17.1162	16.7607	16.9978	17.5366	15.7729	16.5325	16.8459	18.1166	17.7939	16.4417	16.5896	16.6636	16.9679	15.6256	16.8586	17.1602	16.9362	17.5662	17.4977	17.7087	14.0573	16.2757
0.12142	-0.0375479	CEP41	Centrosomal protein of 41 kDa	+	14.9873	0	19.9475	19.4514	20.1095	19.9408	20.2563	19.9512	19.7777	19.7067	19.9219	19.9519	20.0207	19.9122	20.0327	19.8368	19.2007	20.1365	19.777	19.8567	19.0353	19.3476	18.8823	19.4806	19.4692	19.053	18.6254	19.814	20.0927	19.1304	18.929	19.1952	19.4013	19.2987	19.1433	19.4523	19.5374	19.2966
0.519315	-0.189395	CEP43	Centrosomal protein 43	+	12.153	0	18.8033	18.3012	18.1462	18.5286	18.6102	18.0484	18.3908	18.8127	18.0641	17.5642	18.312	17.7324	18.4187	18.6062	18.221	17.9962	19.0249	18.1252	17.306	16.4176	16.918	15.9736	16.3991	16.0079	16.9935	17.6021	17.2728	13.9432	17.4586	16.1384	16.6564	16.2943	16.3748	14.8929	16.4948	16.0542
1.59082	0.908955	CEP55	Centrosomal protein of 55 kDa		0.550283	0.0724169	15.3273	13.8363	14.2393	15.5287	14.2625	13.2255	15.2678	13.5251	15.745	14.8788	14.4463	15.6111	16.1443	16.2643	15.2206	15.483	15.1874	15.9024	15.6605	13.8356	15.1402	14.5154	15.4456	15.4172	14.7257	15.9465	16.164	16.523	14.5108	15.3155	15.0943	16.3962	15.0785	14.7451	15.5423	14.2746
[truncated: 6,505 more rows]
