# Supplementary material for: GABA/Glutamate Neuron Differentiation Imbalance and Increased AKT/mTOR Signaling in CNTNAP2−/− Cerebral Organoids
Source: Biol Psychiatry Glob Open Sci. 2024 Nov 8;5(1):100413. doi: 10.1016/j.bpsgos.2024.100413 (PMC11699409; doi:10.1016/j.bpsgos.2024.100413)
Supplement: Table S3 [file mmc6.xlsx]

## Sheet: Table S3. README
ID	ENSEMBL Gene ID
log2FoldChange	log 2 fold change in mRNA expression (KO/Control)
pvalue	P value
padj	Adjusted P value
negative log padj	negative log adjusted P value
C1	Control biological replicate 1
C2	Control biological replicate 2
C3	Control biological replicate 3
K1	KO biological replicate 1
K2	KO biological replicate 2
K3	KO biological replicate 3
Gene.name	Official Gene Name

## Sheet: D30 RNAseq
ID	log2FoldChange	pvalue	padj	negative log padj	C1	C2	C3	K1	K2	K3	Gene.name
ENSG00000147381	9.31942	1.82155294329695e-09	3.46058260177061e-07	6.46085	0	0	0	229.9	84.2988	48.6417	MAGEA4
ENSG00000125820	6.40359	1.06288115056181e-66	9.99533433988329e-63	62.0002	11.4501	12.2906	2.58502	688.263	876.337	577.535	NKX2-2
ENSG00000278041	6.07404	8.59170035910829e-31	2.30846714791584e-27	26.6367	7.15632	5.26738	1.72335	212.657	461.327	219.23	AL133325.3
ENSG00000136352	5.47523	7.48955107229053e-05	0.00254266	2.59471	11.4501	28.0927	0	341.976	722.561	696.056	NKX2-1
ENSG00000106852	5.18165	3.66313136886724e-21	3.6261144624029e-18	17.4406	1.43126	11.4127	3.44669	104.892	212.136	311.033	LHX6
ENSG00000225127	4.95289	8.21362243434688e-16	4.54358266897636e-13	12.3426	4.29379	2.63369	1.72335	107.766	90.7833	54.8076	LINC00237
ENSG00000251493	4.65868	9.89730268926316e-30	2.32685586224577e-26	25.6332	35.7816	28.0927	10.3401	541.702	919.876	369.266	FOXD1
ENSG00000229415	4.44445	5.11301634304214e-06	NA	#VALUE!	1.43126	0.877897	0.861674	14.3687	28.7172	21.923	SFTA3
ENSG00000176046	4.40041	2.02875217984504e-05	NA	#VALUE!	0	2.63369	0	24.4269	26.8644	11.6466	NUPR1
ENSG00000092607	4.37379	1.33747109689324e-08	2.07893854465852e-06	5.68216	2.86253	1.75579	2.58502	33.0481	89.8569	23.2932	TBX15
ENSG00000069482	4.08849	7.41973549670867e-22	8.72189907638105e-19	18.0594	22.9002	13.1685	5.17004	225.589	143.586	294.591	GAL
ENSG00000164093	4.01807	5.37848355663353e-18	3.74661180493198e-15	14.4264	12.8814	8.77897	3.44669	189.667	96.3414	102.079	PITX2
ENSG00000224958	3.79291	1.72445350012774e-16	9.82833982739468e-14	13.0075	12.8814	23.7032	5.17004	267.259	200.094	115.781	PGM5-AS1
ENSG00000137976	3.7618	1.07325788513869e-11	3.48031625925663e-09	8.45838	11.4501	4.38949	0.861674	71.8437	49.0971	80.1561	DNASE2B
ENSG00000154330	3.73724	3.71694413626331e-24	5.82569044290335e-21	20.2347	133.107	140.464	49.9771	1541.77	1890.7	865.96	PGM5
ENSG00000096395	3.73528	1.11613534012707e-05	0.000583119	3.23424	2.86253	3.51159	0	37.3587	34.2753	10.9615	MLN
ENSG00000111341	3.71313	8.87345040994123e-11	2.22417252746319e-08	7.65283	7.15632	7.02318	5.17004	145.124	72.2561	36.9951	MGP
ENSG00000188897	3.67866	3.37348244711036e-05	0.00136364	2.8653	90.1696	218.596	21.5418	1071.91	2093.57	1066.01	AC099489.1
ENSG00000112246	3.57731	1.12654610095328e-11	3.59119984181853e-09	8.44476	11.4501	7.02318	0.861674	91.96	66.6979	55.4927	SIM1
ENSG00000262999	3.57644	2.08755964554016e-05	NA	#VALUE!	0	3.51159	0.861674	15.8056	22.2326	19.8677	AC099489.3
ENSG00000205927	3.30966	1.31109816570249e-18	9.86365372021297e-16	15.006	80.1507	102.714	32.7436	807.524	888.379	437.09	OLIG2
ENSG00000259275	3.18205	2.1765158212052e-25	4.09359095652274e-22	21.3879	24.3315	36.8717	19.8185	262.948	295.509	183.605	AC087477.2
ENSG00000168542	3.15103	0.00365108	0.0463044	1.33438	64.4068	1245.74	442.9	3939.91	8629.04	3008.25	COL3A1
ENSG00000143867	3.09648	6.65766514472231e-07	5.96273171628273e-05	4.22455	0	5.26738	6.03172	47.4169	37.9808	22.6081	OSR1
ENSG00000054598	2.95094	0.00125928	0.0220116	1.65735	10.0188	32.4822	9.47841	51.7275	275.129	77.4157	FOXC1
ENSG00000112837	2.9256	3.9619100450744e-06	0.000253454	3.5961	1.43126	9.65687	5.17004	25.8637	74.1088	30.1442	TBX18
ENSG00000250360	2.9242	2.29003703526351e-09	4.26445708507288e-07	6.37014	10.0188	5.26738	3.44669	45.98	47.2444	39.7355	AC008808.2
ENSG00000122691	2.89421	1.49825650564827e-10	3.52240104477909e-08	7.45316	15.7439	21.0695	7.75506	120.697	150.07	60.2883	TWIST1
ENSG00000103175	2.89038	3.14586747665581e-07	3.21562366852948e-05	4.49273	5.72505	7.02318	2.58502	45.98	43.5389	23.9783	WFDC1
ENSG00000248918	2.8706	0.000200936	NA	#VALUE!	1.43126	4.38949	0.861674	14.3687	16.6745	19.1826	AC008808.1
ENSG00000006377	2.85786	7.96250435329406e-36	2.99517563753509e-32	31.5236	330.622	198.405	246.439	1932.6	2214	1448.98	DLX6
ENSG00000164161	2.84923	1.42906339706481e-21	1.58104849247029e-18	17.8011	42.9379	53.5517	31.0203	288.812	405.746	224.026	HHIP
ENSG00000231213	2.83508	1.13225508055425e-06	9.2012884023811e-05	4.03615	4.29379	3.51159	5.17004	24.4269	42.6126	25.3485	PLSCR5
ENSG00000130528	2.82916	2.839761987119e-05	0.00122025	2.91355	47.2317	109.737	26.7119	442.557	611.398	254.17	HRC
ENSG00000106819	2.81607	2.70186146955237e-06	0.000189614	3.72213	4.29379	5.26738	6.03172	48.8537	47.2444	17.1274	ASPN
ENSG00000116132	2.81363	2.77581370354278e-21	2.90041689645737e-18	17.5375	31.4878	32.4822	37.052	316.112	236.222	165.793	PRRX1
ENSG00000231977	2.80052	4.28771206760566e-11	1.16874331257286e-08	7.93228	11.4501	9.65687	6.03172	54.6012	76.8879	52.0672	AL096828.1
ENSG00000225194	2.7842	0.000169465	NA	#VALUE!	2.86253	2.63369	2.58502	14.3687	27.7908	13.0168	LINC00092
ENSG00000115844	2.76983	7.99271803746364e-31	2.30846714791584e-27	26.6367	453.71	324.822	327.436	2133.76	3403.45	1984.72	DLX2
ENSG00000180613	2.73138	7.98304917400892e-06	0.000446861	3.34983	68.7006	115.005	50.8387	541.702	796.67	221.286	GSX2
ENSG00000148704	2.71025	0.0181015	0.137032	0.863178	17.1752	3.51159	16.3718	15.8056	36.128	188.401	VAX1
ENSG00000230461	2.70355	1.57348142559714e-12	5.5837808778549e-10	9.25307	10.0188	26.3369	10.3401	114.95	113.016	85.6368	PROX1-AS1
ENSG00000144355	2.70262	4.07103613126337e-26	8.50756083964461e-23	22.0702	1099.21	603.993	666.935	4547.71	6563.26	4288.01	DLX1
ENSG00000251573	2.65542	2.27634790688546e-08	3.32377631593158e-06	5.47837	5.72505	14.0464	5.17004	70.4069	50.9498	41.7908	LINC02106
ENSG00000136750	2.65355	3.18182653301267e-38	1.49609483582256e-34	33.825	646.931	610.138	517.004	3895.37	4528.05	2731.47	GAD2
ENSG00000105880	2.63628	1.23030536198114e-22	1.65282737486724e-19	18.7818	343.503	221.23	234.375	1584.87	2239.01	1126.98	DLX5
ENSG00000147041	2.61656	2.23953336243655e-17	1.45245322347264e-14	13.8379	17.1752	20.1916	18.9568	137.94	93.5624	118.521	SYTL5
ENSG00000130513	2.60987	1.66355127865622e-05	0.000814794	3.08895	120.226	265.125	97.3691	1067.6	1389.54	493.268	GDF15
ENSG00000184221	2.60958	2.39324812444057e-10	5.48929399079003e-08	7.26048	21.4689	29.8485	9.47841	163.804	125.059	82.8964	OLIG1
ENSG00000133115	2.58136	0.0162267	NA	#VALUE!	1.43126	1.75579	4.30837	0	24.0854	21.2379	STOML3
ENSG00000163359	2.56382	0.0129081	0.110474	0.956742	24.3315	432.803	155.101	1650.97	1281.16	691.946	COL6A3
ENSG00000189067	2.55887	5.34808037722712e-18	3.74661180493198e-15	14.4264	602.562	739.189	342.084	3398.21	4238.1	2282.74	LITAF
ENSG00000103740	2.53511	4.67340366703234e-15	2.31308884656695e-12	11.6358	28.6253	50.918	27.5736	209.784	268.644	150.036	ACSBG1
ENSG00000131668	2.53082	1.24069268342651e-06	9.8045999957503e-05	4.00857	12.8814	8.77897	8.61674	60.3487	86.1515	26.0336	BARX1
ENSG00000232712	2.5257	0.000520491	NA	#VALUE!	1.43126	4.38949	2.58502	11.495	15.7481	22.6081	KIZ-AS1
ENSG00000162692	2.52555	1.32263454430633e-15	6.91003069703151e-13	12.1605	629.756	531.128	390.338	3264.58	4096.36	1563.39	VCAM1
ENSG00000167157	2.49903	9.20918629640464e-05	NA	#VALUE!	7.15632	1.75579	3.44669	22.99	24.0854	17.8125	PRRX2
ENSG00000162344	2.48644	9.24445767202868e-06	0.000505435	3.29633	8.58758	16.68	1.72335	47.4169	62.9925	41.1057	FGF19
ENSG00000198759	2.48581	1.272990659541e-11	3.92498497125364e-09	8.40616	11.4501	19.3137	19.8185	91.96	128.764	70.5647	EGFL6
ENSG00000128510	2.47828	6.46156059635738e-06	0.000383372	3.41638	1.43126	11.4127	5.17004	44.5431	34.2753	29.4591	CPA4
ENSG00000183160	2.47147	0.000375272	NA	#VALUE!	0	8.77897	2.58502	24.4269	25.9381	18.4976	TMEM119
ENSG00000171956	2.45961	2.59711535037471e-11	7.40099174391629e-09	8.13071	134.539	172.068	56.0088	643.72	897.643	450.107	FOXB1
ENSG00000140968	2.44271	5.6796169541232e-05	0.0020464	2.68901	4.29379	7.02318	1.72335	21.5531	25.0117	23.9783	IRF8
ENSG00000177363	2.43237	0.00182614	NA	#VALUE!	2.86253	7.90107	0	25.8637	15.7481	17.8125	LRRN4CL
ENSG00000178722	2.42946	5.06614769867053e-07	4.86143397533649e-05	4.31324	12.8814	7.90107	3.44669	43.1062	35.2017	44.5311	C5orf64
ENSG00000217236	2.42653	3.03096361858295e-22	3.80042424922054e-19	18.4202	130.245	89.5455	74.9656	515.838	637.336	413.112	SP9
ENSG00000203416	2.40956	0.0133765	0.113123	0.946449	1.43126	14.0464	2.58502	64.6594	32.4226	2.74038	FAM32BP
ENSG00000164690	2.39091	0.00196864	0.0302227	1.51967	128.814	88.6676	17.2335	327.607	557.669	341.177	SHH
ENSG00000109851	2.38122	0.00447996	0.0539431	1.26806	98.7572	175.579	19.8185	369.277	420.567	741.957	DBX1
ENSG00000234993	2.36926	0.0934077	0.371576	0.429952	4.29379	27.2148	0.861674	100.581	59.287	8.90623	CUBNP2
ENSG00000111087	2.35507	4.21664628741008e-14	1.84434147380486e-11	10.7342	71.5632	88.6676	32.7436	291.686	372.397	317.884	GLI1
ENSG00000189238	2.35444	0.0015637	NA	#VALUE!	5.72505	4.38949	1.72335	12.9319	11.1163	32.8845	LINC00943
ENSG00000179348	2.34283	1.20160244548866e-06	9.57616050625033e-05	4.01881	11.4501	33.3601	12.0634	81.9019	150.997	60.9734	GATA2
ENSG00000095587	2.34257	1.01636737596687e-20	9.55791880359243e-18	17.0196	72.9944	56.1854	60.3172	349.161	376.102	230.877	TLL2
ENSG00000162624	2.34053	0.0137604	NA	#VALUE!	1.43126	6.14528	4.30837	7.18437	4.6318	49.3268	LHX8
ENSG00000132437	2.33466	5.06652588748657e-23	7.33009376091134e-20	19.1349	31.4878	44.7728	31.8819	179.609	189.904	181.55	DDC
ENSG00000174600	2.32887	0.00163673	0.0264237	1.57801	4.29379	3.51159	6.03172	25.8637	37.9808	6.85095	CMKLR1
ENSG00000185594	2.29366	2.57547924660775e-08	3.69768043283958e-06	5.43207	14.3126	10.5348	6.89339	47.4169	57.4343	45.2162	SPATA8
ENSG00000007171	2.28412	2.5579395418807e-14	1.17340797326079e-11	10.9306	80.1507	76.377	63.7639	318.986	515.983	234.987	NOS2
ENSG00000259663	2.2718	2.22804813119924e-10	5.17347274711053e-08	7.28622	32.9191	56.1854	20.6802	152.309	147.291	230.877	AC010478.1
ENSG00000179546	2.23638	5.45419658267153e-05	0.00199189	2.70073	11.4501	3.51159	11.2018	22.99	60.2134	36.31	HTR1D
ENSG00000250337	2.23023	8.82363034203908e-11	2.22417252746319e-08	7.65283	161.733	266.881	112.018	982.822	1057.9	500.804	PURPL
ENSG00000280414	2.22073	0.000466819	NA	#VALUE!	2.86253	5.26738	4.30837	12.9319	26.8644	19.1826	AC018470.1
ENSG00000109610	2.20912	0.000717601	0.0145438	1.83732	15.7439	19.3137	7.75506	12.9319	120.427	62.3436	SOD3
ENSG00000130711	2.19794	5.61063592472779e-08	7.6467275704551e-06	5.11652	24.3315	55.3075	24.1269	142.251	235.295	104.134	PRDM12
ENSG00000171540	2.19248	0.0653805	0.301539	0.520657	28.6253	76.377	2.58502	58.9119	241.78	191.141	OTP
ENSG00000166923	2.17306	1.2441938605804e-05	0.000632454	3.19897	18.6064	13.1685	13.7868	116.387	31.4962	57.5479	GREM1
ENSG00000125810	2.16832	0.00120454	0.0213755	1.67008	4.29379	8.77897	1.72335	30.1744	25.0117	13.0168	CD93
ENSG00000175084	2.16675	0.00132558	0.0229571	1.63908	7.15632	21.0695	6.89339	97.7075	50.0234	14.387	DES
ENSG00000185920	2.16421	4.79351353968553e-14	2.04900915123649e-11	10.6885	1206.55	1793.54	835.823	5072.17	7645.25	4477.78	PTCH1
ENSG00000077616	2.12492	1.54350849797547e-12	5.5837808778549e-10	9.25307	247.609	353.793	161.133	979.949	1499.78	846.777	NAALAD2
ENSG00000107796	2.12392	8.50727023773095e-11	2.19184573467457e-08	7.65919	72.9944	93.935	48.2537	389.393	360.354	190.456	ACTA2
ENSG00000187553	2.12191	0.000231344	0.00631511	2.19962	10.0188	9.65687	11.2018	24.4269	84.2988	25.3485	CYP26C1
ENSG00000176692	2.1053	0.00696534	0.072659	1.13871	2.86253	11.4127	1.72335	21.5531	39.8335	9.59132	FOXC2
ENSG00000152779	2.09925	0.00381765	0.0481249	1.31763	5.72505	7.90107	3.44669	12.9319	48.1707	11.6466	SLC16A12
ENSG00000197584	2.0876	2.76920624102382e-14	1.24007692812324e-11	10.9066	74.4257	43.8949	37.052	235.647	182.493	226.766	KCNMB2
ENSG00000103710	2.07835	4.03366684093419e-05	0.00156746	2.8048	20.0377	5.26738	6.89339	54.6012	35.2017	38.3653	RASL12
ENSG00000135318	2.07629	0.000616186	0.0130509	1.88436	5.72505	7.90107	10.3401	22.99	62.0661	17.8125	NT5E
ENSG00000065320	2.07438	2.55229724811013e-12	8.72792848044642e-10	9.05909	709.906	769.916	345.531	2350.73	3324.71	2005.96	NTN1
ENSG00000117707	2.06978	1.06921646519218e-10	2.6116653606928e-08	7.58308	176.045	273.026	104.263	612.109	999.542	711.128	PROX1
ENSG00000108255	2.06591	0.000688696	0.0142028	1.84762	4.29379	11.4127	2.58502	18.6794	25.0117	33.5696	CRYBA1
ENSG00000016082	2.04393	2.93908162747739e-11	8.25048466411862e-09	8.08352	127.382	202.794	82.7207	531.644	460.401	711.128	ISL1
ENSG00000239922	2.02944	1.19227819893709e-07	1.5049911654771e-05	4.82247	77.2882	74.6213	33.6053	310.365	308.478	135.649	AC092958.1
ENSG00000163377	2.01645	8.15654206642979e-06	0.000455217	3.34178	72.9944	91.3013	21.5418	307.491	301.993	141.129	FAM19A4
ENSG00000151617	2.01064	2.1919755880978e-12	7.6345697890636e-10	9.11722	58.6818	66.7202	49.1154	247.142	300.141	157.572	EDNRA
ENSG00000106538	1.97647	0.00105717	0.019628	1.70712	174.614	215.085	54.2854	537.391	788.332	419.963	RARRES2
ENSG00000107485	1.95627	4.85451620930216e-08	6.66450663244927e-06	5.17623	30.0565	66.7202	42.222	140.814	265.865	139.074	GATA3
ENSG00000077009	1.9442	0.00398361	0.0495693	1.30479	1.43126	13.1685	5.17004	34.485	33.349	13.0168	NMRK2
ENSG00000173110	1.93724	0.0416128	0.228641	0.640845	67.2694	398.565	68.0722	1064.72	684.58	298.016	HSPA6
ENSG00000169856	1.93658	0.00194827	0.0299861	1.52308	71.5632	213.329	58.5938	304.617	553.963	458.328	ONECUT1
ENSG00000128285	1.93629	8.59750554495136e-19	6.73757851206021e-16	15.1715	65.8381	86.0339	54.2854	284.501	250.117	257.596	MCHR1
ENSG00000102034	1.92252	3.82799080482967e-15	1.94586083938477e-12	11.7109	114.501	109.737	79.274	337.666	492.824	313.773	ELF4
ENSG00000182752	1.91992	1.02556591727319e-19	9.18516370098772e-17	16.0369	266.215	297.607	221.45	938.279	1244.1	788.544	PAPPA
ENSG00000149451	1.91202	6.33406249445948e-06	0.000379398	3.4209	10.0188	23.7032	27.5736	76.1544	111.163	50.697	ADAM33
ENSG00000231200	1.91121	0.0138055	NA	#VALUE!	10.0188	3.51159	0.861674	20.1162	21.3063	8.90623	LINC01830
ENSG00000131620	1.89802	0.000876307	0.0170089	1.76932	12.8814	10.5348	2.58502	41.6694	32.4226	20.5528	ANO1
ENSG00000095596	1.89312	2.59777069600848e-05	0.00114424	2.94148	32.9191	57.9412	31.8819	120.697	263.086	74.6753	CYP26A1
ENSG00000228659	1.88519	4.7051116110647e-07	4.58516783320751e-05	4.33864	18.6064	13.1685	14.6485	70.4069	56.508	43.8461	LINC01201
ENSG00000134363	1.87766	2.91497859391269e-07	3.0113616189556e-05	4.52124	100.188	122.028	39.637	343.413	389.998	226.766	FST
ENSG00000157110	1.87557	4.94433405636442e-15	2.38443679313082e-12	11.6226	151.714	131.685	101.677	466.984	583.607	355.564	RBPMS
ENSG00000116194	1.86797	0.000460524	0.0106411	1.97301	8.58758	15.8021	6.89339	37.3587	57.4343	21.2379	ANGPTL1
ENSG00000011201	1.86389	1.87635174380752e-11	5.60165453929075e-09	8.25168	450.848	432.803	242.13	1495.79	1652.63	944.06	ANOS1
ENSG00000248587	1.86176	0.00153358	0.0253015	1.59685	4.29379	12.2906	4.30837	24.4269	36.128	17.8125	GDNF-AS1
ENSG00000239713	1.8617	0.00350506	NA	#VALUE!	2.86253	7.02318	4.30837	11.495	24.0854	17.1274	APOBEC3G
ENSG00000050555	1.85712	0.02373	0.162339	0.789577	25.7627	115.005	35.3286	127.882	382.587	129.483	LAMC3
ENSG00000170165	1.85467	0.00190519	0.029565	1.52922	8.58758	7.90107	4.30837	35.9219	12.0427	26.7187	CR848007.1
ENSG00000139329	1.84946	1.09591863879857e-09	2.19276997431101e-07	6.65901	151.714	163.289	133.559	748.612	573.417	298.701	LUM
ENSG00000129514	1.84805	5.29826135837605e-06	0.00032672	3.48582	34.3503	30.7264	9.47841	74.7175	100.973	86.3219	FOXA1
ENSG00000258776	1.84463	0.000102547	0.00327456	2.48485	18.6064	8.77897	6.89339	44.5431	45.3916	28.0889	AL161757.4
ENSG00000028137	1.84407	0.0225981	0.157417	0.802949	68.7006	70.2318	8.61674	146.561	225.105	156.202	TNFRSF1B
ENSG00000231827	1.83347	0.041372	0.228055	0.64196	134.539	517.081	59.4555	557.507	1228.35	749.493	AL513523.2
ENSG00000125657	1.83196	2.40086218279862e-07	2.61013964936858e-05	4.58334	60.113	143.975	75.8273	428.189	370.544	207.584	TNFSF9
ENSG00000081041	1.82814	0.00639171	NA	#VALUE!	8.58758	4.38949	3.44669	31.6112	11.1163	14.387	CXCL2
ENSG00000171794	1.82454	0.00134143	0.0231634	1.6352	2.86253	7.90107	7.75506	30.1744	24.0854	15.7572	UTF1
ENSG00000162367	1.82274	0.00170407	0.0271452	1.56631	10.0188	20.1916	3.44669	25.8637	57.4343	35.6249	TAL1
ENSG00000186790	1.81278	0.0467587	NA	#VALUE!	4.29379	5.26738	2.58502	8.62125	2.77908	30.1442	FOXE3
ENSG00000243811	1.80334	0.00367748	0.0465808	1.33179	2.86253	11.4127	4.30837	30.1744	24.0854	14.387	APOBEC3D
ENSG00000129214	1.80139	0.000446118	0.0104751	1.97984	7.15632	12.2906	5.17004	37.3587	28.7172	21.923	SHBG
ENSG00000128591	1.79211	8.06395335690376e-10	1.704121738614e-07	6.7685	1011.9	1804.08	1063.31	4250.28	6171.41	3020.58	FLNC
ENSG00000120332	1.78573	1.59736511988137e-05	0.000788537	3.10318	10.0188	14.0464	14.6485	30.1744	54.6552	49.3268	TNN
ENSG00000154258	1.78068	0.0613661	NA	#VALUE!	0	7.90107	7.75506	5.7475	42.6126	7.53604	ABCA9
ENSG00000177468	1.77679	0.0578151	0.278674	0.554903	356.384	916.525	87.8907	1525.96	2343.69	794.025	OLIG3
ENSG00000231764	1.77633	6.25655990031101e-10	1.36829510005872e-07	6.86382	2458.91	1380.05	1414.87	4324.99	8319.64	5337.57	DLX6-AS1
ENSG00000226321	1.77574	0.0160684	0.126981	0.896262	10.0188	13.1685	6.89339	4.31062	32.4226	64.3989	CROCC2
ENSG00000160282	1.77095	4.23110154859222e-06	0.000265262	3.57633	15.7439	30.7264	19.8185	76.1544	102.826	52.0672	FTCD
ENSG00000150394	1.75994	7.92105927847963e-19	6.4773601265063e-16	15.1886	608.287	593.458	440.315	1938.34	2152.86	1465.42	CDH8
ENSG00000259436	1.75271	9.53068331414429e-10	1.9274525997035e-07	6.71502	57.2505	56.1854	34.4669	120.697	181.567	188.401	AC010247.2
ENSG00000168772	1.7487	9.55442588085864e-13	3.66733963198346e-10	9.43565	1331.07	1840.95	1067.61	4809.22	5911.1	3530.98	CXXC4
ENSG00000276707	1.74777	0.00062457	0.0131544	1.88093	5.72505	12.2906	11.2018	33.0481	48.1707	20.5528	AC243773.1
ENSG00000196208	1.74763	2.65843952861348e-07	2.79329221531633e-05	4.55388	459.435	875.263	349.84	1445.5	2683.67	1530.5	GREB1
ENSG00000162510	1.73929	3.69367809291259e-06	0.000240383	3.6191	17.1752	18.4358	14.6485	53.1644	72.2561	42.4759	MATN1
ENSG00000148737	1.72108	4.42124397783221e-25	7.55952333955166e-22	21.1215	1379.74	2033.21	1535.5	5286.26	5491.46	5549.95	TCF7L2
ENSG00000125726	1.7203	0.00057397	0.0123799	1.90728	18.6064	18.4358	8.61674	73.2806	52.8025	24.6634	CD70
ENSG00000106809	1.71607	0.104947	0.394612	0.403829	5.72505	69.3539	15.5101	147.998	114.869	36.9951	OGN
ENSG00000159263	1.71475	9.56877879794737e-14	3.91238242677813e-11	10.4076	72.9944	83.4002	73.2423	204.036	314.962	234.302	SIM2
ENSG00000075884	1.71117	0.000280665	0.00741396	2.12995	21.4689	14.0464	15.5101	93.3969	40.7598	33.5696	ARHGAP15
ENSG00000196639	1.70872	7.15598074234826e-06	0.0004154	3.38153	20.0377	22.8253	14.6485	43.1062	59.287	82.2113	HRH1
ENSG00000230630	1.7087	0.00670433	0.0708399	1.14972	4.29379	7.90107	7.75506	40.2325	15.7481	13.0168	DNM3OS
ENSG00000070193	1.70353	0.00364589	0.046297	1.33445	5.72505	8.77897	5.17004	28.7375	25.0117	12.3317	FGF10
ENSG00000183273	1.69935	0.00467901	NA	#VALUE!	5.72505	5.26738	4.30837	14.3687	19.4536	15.0721	CCDC60
ENSG00000137809	1.69765	8.76039427580097e-07	7.55805025409471e-05	4.12159	37.2128	42.1391	31.0203	155.182	135.249	70.5647	ITGA11
ENSG00000138131	1.6849	1.15468580667496e-09	2.2622219429107e-07	6.64546	41.5066	61.4528	50.8387	156.619	213.989	129.483	LOXL4
ENSG00000174343	1.68367	0.00665349	NA	#VALUE!	5.72505	4.38949	4.30837	18.6794	12.969	14.387	CHRNA9
ENSG00000011465	1.68284	9.96169733848217e-06	0.000536847	3.27015	81.582	218.596	116.326	617.856	473.37	255.54	DCN
ENSG00000124237	1.6672	0.0680614	NA	#VALUE!	11.4501	1.75579	4.30837	1.43687	23.159	27.4038	C20orf85
ENSG00000163734	1.65571	0.00334513	NA	#VALUE!	8.58758	7.90107	3.44669	20.1162	16.6745	23.9783	CXCL3
ENSG00000052850	1.64934	0.00299174	0.0405686	1.39181	4.29379	14.9243	10.3401	15.8056	45.3916	33.5696	ALX4
ENSG00000206557	1.64767	8.00893813862249e-10	1.704121738614e-07	6.7685	260.49	408.222	203.355	804.65	1143.13	787.174	TRIM71
ENSG00000128683	1.6436	4.47554096861571e-47	2.80586581792414e-43	42.5519	877.364	884.92	854.78	2511.66	2862.45	2796.56	GAD1
ENSG00000157322	1.64017	2.15145877928406e-06	0.000157153	3.80368	25.7627	49.1622	24.1269	94.8337	132.469	84.9517	CLEC18A
ENSG00000248890	1.63077	3.31592800531422e-05	0.00134966	2.86978	24.3315	20.1916	23.2652	71.8437	97.2678	41.1057	HHIP-AS1
ENSG00000222041	1.62963	0.00708237	0.0733919	1.13435	10.0188	12.2906	7.75506	51.7275	32.4226	10.9615	CYTOR
ENSG00000125492	1.62909	3.15876442089722e-06	0.000213705	3.67018	166.027	178.213	59.4555	331.918	485.413	425.444	BARHL1
ENSG00000154856	1.62788	8.98751127643568e-11	2.22417252746319e-08	7.65283	1937.93	1554.76	1121.04	5201.49	5719.35	3330.93	APCDD1
ENSG00000152214	1.62664	4.770811912662e-06	0.000297117	3.52707	38.6441	35.9938	31.0203	166.677	74.1088	87.6921	RIT2
ENSG00000116774	1.62611	5.86526978112607e-05	0.00210122	2.67753	27.194	37.7496	39.637	89.0862	175.082	61.6585	OLFML3
ENSG00000242797	1.62131	1.30719021277548e-06	0.000102869	3.98772	74.4257	121.15	51.7004	251.453	331.637	180.18	GLYCTK-AS1
ENSG00000163623	1.60694	0.0919882	0.368628	0.433411	22.9002	121.15	15.5101	123.571	263.086	100.709	NKX6-1
ENSG00000240668	1.60208	0.0194785	NA	#VALUE!	5.72505	5.26738	5.17004	12.9319	27.7908	8.22113	KRT8P36
ENSG00000147465	1.60123	1.88169956450067e-09	3.53910054091286e-07	6.45111	34.3503	40.3833	31.0203	100.581	124.132	96.5983	STAR
ENSG00000279692	1.59767	1.53681802169198e-11	4.66201183096495e-09	8.33143	71.5632	65.8423	56.8705	186.794	237.148	160.997	AC110285.7
ENSG00000069431	1.5927	2.56078917215304e-10	5.80280996986197e-08	7.23636	61.5443	57.9412	39.637	170.988	172.303	133.593	ABCC9
ENSG00000225420	1.59205	0.0012285	0.0216547	1.66445	5.72505	11.4127	9.47841	37.3587	21.3063	25.3485	AC104134.1
ENSG00000279532	1.58889	0.187066	0.535842	0.270963	128.814	596.97	97.3691	1767.36	586.386	124.002	AC002094.5
ENSG00000186973	1.58628	0.00027678	0.00732162	2.13539	65.8381	21.0695	18.9568	96.2706	124.132	87.6921	FAM183A
ENSG00000036448	1.58586	1.32959627399936e-07	1.63444749812941e-05	4.78663	154.576	251.079	224.035	583.371	910.612	403.521	MYOM2
ENSG00000131634	1.5814	0.0146953	NA	#VALUE!	1.43126	6.14528	8.61674	24.4269	15.7481	12.3317	TMEM204
ENSG00000178726	1.58123	0.0177348	NA	#VALUE!	7.15632	9.65687	1.72335	15.8056	25.9381	13.0168	THBD
ENSG00000125740	1.5812	1.03245251019014e-05	0.000549989	3.25965	31.4878	66.7202	37.9136	153.746	172.303	87.6921	FOSB
ENSG00000196549	1.5807	0.0134241	0.113321	0.945688	8.58758	21.0695	23.2652	114.95	25.9381	22.6081	MME
ENSG00000143194	1.57834	3.77038712570653e-05	0.00148354	2.8287	12.8814	14.0464	13.7868	45.98	41.6862	35.6249	MAEL
ENSG00000236816	1.57785	1.02916480386023e-05	0.000549989	3.25965	17.1752	18.4358	23.2652	58.9119	44.4653	73.3051	ANKRD20A7P
ENSG00000198400	1.57534	0.000271076	0.00721132	2.14198	8.58758	14.9243	12.9251	28.7375	48.1707	33.5696	NTRK1
ENSG00000018280	1.57397	0.145215	0.471711	0.326324	11.4501	71.9876	18.0951	182.483	101.9	19.8677	SLC11A1
ENSG00000172965	1.57367	0.0012492	0.0219274	1.65901	17.1752	14.9243	8.61674	58.9119	39.8335	22.6081	MIR4435-2HG
ENSG00000104313	1.57353	7.92649131257523e-05	0.00267171	2.57321	42.9379	89.5455	29.2969	147.998	217.695	118.521	EYA1
ENSG00000260361	1.56596	0.0113953	0.102006	0.991374	18.6064	42.1391	14.6485	143.687	62.0661	21.2379	AC106028.3
ENSG00000253554	1.56123	4.64518826786411e-08	6.4716074771843e-06	5.18899	114.501	81.6444	56.8705	307.491	239.927	193.197	AC022639.1
ENSG00000259203	1.55999	0.0030074	0.0407222	1.39017	17.1752	9.65687	5.17004	18.6794	35.2017	34.9398	AC016044.1
ENSG00000169085	1.55961	0.0452376	0.240144	0.619529	80.1507	120.272	15.5101	228.463	258.454	149.351	C8orf46
ENSG00000066056	1.55716	0.00208449	0.0314648	1.50218	17.1752	34.238	8.61674	70.4069	74.1088	34.2547	TIE1
ENSG00000164746	1.5566	0.000325185	0.00827615	2.08217	17.1752	14.9243	10.3401	25.8637	42.6126	52.0672	C7orf57
ENSG00000263146	1.55382	2.83490912027981e-10	6.3474965159789e-08	7.1974	260.49	230.887	166.303	535.954	848.546	538.484	LINC01896
ENSG00000181072	1.5484	1.40500626891244e-09	2.7242637016191e-07	6.56475	67.2694	79.0107	47.3921	152.309	197.315	212.379	CHRM2
ENSG00000184414	1.54651	0.134856	0.454092	0.342856	34.3503	82.5223	10.3401	247.142	88.0042	37.6802	IRS3P
ENSG00000248405	1.54553	6.63637673026285e-05	0.00231143	2.63612	10.0188	23.7032	19.8185	60.3487	61.1398	41.1057	PRR5-ARHGAP8
ENSG00000148482	1.54544	0.341221	0.699238	0.155375	27.194	9.65687	5.17004	0	69.477	52.0672	SLC39A12
ENSG00000095932	1.54336	0.00149328	0.0248106	1.60536	17.1752	26.3369	12.9251	44.5431	89.8569	30.8293	SMIM24
ENSG00000273706	1.53917	1.13499516660592e-06	9.2012884023811e-05	4.03615	656.95	1193.94	688.477	2807.65	3171.86	1407.87	LHX1
ENSG00000163293	1.53736	1.12410435604313e-09	2.22548997141675e-07	6.65257	54.388	46.5285	35.3286	137.94	138.954	114.411	NIPAL1
ENSG00000152760	1.53533	0.00542027	0.0615235	1.21096	14.3126	10.5348	8.61674	12.9319	50.0234	30.8293	TCTEX1D1
ENSG00000174950	1.53064	0.00704479	0.0731631	1.13571	5.72505	6.14528	9.47841	11.495	25.9381	23.9783	CD164L2
ENSG00000254226	1.52881	0.0197967	0.145417	0.837386	7.15632	25.459	7.75506	31.6112	71.3297	15.7572	LINC01933
ENSG00000171595	1.52632	0.00168841	0.0270491	1.56785	7.15632	15.8021	12.9251	20.1162	36.128	47.9566	DNAI2
ENSG00000188064	1.52623	4.98667851151372e-09	8.76536910696729e-07	6.05723	2962.71	3708.24	2625.52	9417.28	11806.5	5556.8	WNT7B
ENSG00000182492	1.51423	7.41775535394679e-07	6.58080861778449e-05	4.18172	135.97	268.637	186.122	604.924	730.898	360.36	BGN
ENSG00000279699	1.51358	0.11636	NA	#VALUE!	0	10.5348	4.30837	7.18437	31.4962	5.48076	AC004264.2
ENSG00000271659	1.51329	0.0026887	0.0375699	1.42516	8.58758	16.68	9.47841	37.3587	45.3916	19.1826	AL161729.4
ENSG00000123901	1.50577	1.60680862825657e-08	2.41766853441996e-06	5.6166	68.7006	135.196	78.4123	281.627	292.73	235.673	GPR83
ENSG00000164220	1.49981	0.0011062	0.0202218	1.69418	14.3126	7.90107	18.0951	40.2325	48.1707	26.0336	F2RL2
ENSG00000121361	1.49949	4.14464139727793e-05	0.00159423	2.79745	32.9191	14.9243	18.0951	60.3487	68.5506	51.3821	KCNJ8
ENSG00000157335	1.49777	6.27118817741282e-05	0.00222544	2.65258	22.9002	22.8253	15.5101	38.7956	73.1824	57.5479	CLEC18C
ENSG00000143195	1.49691	2.07756947671473e-07	2.33981597114076e-05	4.63082	1278.12	2107.83	886.662	3955.72	4832.82	3273.38	ILDR2
ENSG00000184254	1.49632	0.000500898	0.0112542	1.94868	34.3503	12.2906	15.5101	73.2806	54.6552	42.4759	ALDH1A3
ENSG00000235597	1.49423	2.04797151188743e-14	9.62956204889468e-12	11.0164	191.789	128.173	144.761	418.131	481.707	397.355	LINC01102
ENSG00000248550	1.49362	5.48142876673855e-07	5.1806388062723e-05	4.28562	57.2505	107.981	62.0405	234.211	253.823	158.942	OTX2-AS1
ENSG00000223573	1.48796	9.93942589097324e-08	1.28041590518784e-05	4.89265	187.495	386.275	274.874	823.329	983.794	583.701	TINCR
ENSG00000163273	1.48518	0.000933435	0.0178778	1.74768	44.3692	101.836	48.2537	169.551	293.656	84.9517	NPPC
ENSG00000164287	1.48443	0.101379	0.38733	0.411919	111.639	95.6908	36.1903	43.1062	249.191	387.078	CDC20B
ENSG00000245864	1.48366	0.00135077	0.023265	1.6333	10.0188	7.90107	10.3401	25.8637	29.6435	23.2932	MEF2C-AS2
ENSG00000151789	1.48319	6.35155835784191e-11	1.70657299420415e-08	7.76788	493.786	570.633	570.428	1725.69	1833.27	1019.42	ZNF385D
ENSG00000081479	1.48226	3.28063882173096e-05	0.00133957	2.87303	343.503	948.129	479.091	1472.8	2327.02	1154.38	LRP2
ENSG00000211829	1.48184	0.0205296	NA	#VALUE!	1.43126	11.4127	6.89339	22.99	12.0427	23.2932	TRDC
ENSG00000163017	1.47757	0.00684573	0.0718378	1.14365	25.7627	6.14528	11.2018	53.1644	40.7598	22.6081	ACTG2
ENSG00000184486	1.47673	1.69815620318042e-07	1.99618261683859e-05	4.6998	2241.36	3785.49	1762.98	6657.04	9238.59	5788.36	POU3F2
ENSG00000185559	1.47584	2.44660556488268e-07	2.64458376231687e-05	4.57764	1827.72	2920.76	1345.93	5440.01	7233.95	4280.47	DLK1
ENSG00000069011	1.46553	0.0240506	0.163774	0.785755	2.86253	14.9243	5.17004	34.485	17.6008	15.0721	PITX1
ENSG00000225511	1.46392	0.00553788	0.0624064	1.20477	5.72505	13.1685	7.75506	31.6112	28.7172	16.4423	LINC00475
ENSG00000124216	1.46002	2.37430877742117e-06	0.000169795	3.77008	32.9191	45.6506	33.6053	126.445	113.942	73.3051	SNAI1
ENSG00000077943	1.4574	0.015021	0.122242	0.912779	7.15632	24.5811	6.03172	54.6012	31.4962	21.2379	ITGA8
ENSG00000122644	1.45257	2.75473901694071e-06	0.000191893	3.71694	523.842	613.65	293.831	1612.17	1491.44	814.577	ARL4A
ENSG00000204291	1.45161	0.000140864	0.00423222	2.37343	15.7439	33.3601	33.6053	87.6494	95.4151	50.0119	COL15A1
ENSG00000129910	1.44744	0.0110972	NA	#VALUE!	7.15632	10.5348	4.30837	20.1162	25.9381	14.387	CDH15
ENSG00000146285	1.43516	0.000691657	0.0142483	1.84624	38.6441	41.2612	11.2018	96.2706	79.667	68.5095	SCML4
ENSG00000124762	1.43258	1.44624430020217e-10	3.44315984787373e-08	7.46304	3699.81	4800.34	3625.06	11815.4	13335.9	7584.68	CDKN1A
ENSG00000274286	1.42524	0.0239179	0.163225	0.787214	14.3126	11.4127	9.47841	31.6112	53.7289	8.90623	ADRA2B
ENSG00000172183	1.422	5.37414024364903e-05	0.00197031	2.70547	14.3126	29.8485	27.5736	67.5331	78.7406	52.0672	ISG20
ENSG00000116985	1.42122	1.39576492411784e-08	2.15176612236133e-06	5.6672	100.188	129.051	68.9339	277.317	291.803	230.192	BMP8B
ENSG00000155307	1.42069	0.0504753	NA	#VALUE!	5.72505	5.26738	7.75506	28.7375	18.5272	4.79566	SAMSN1
ENSG00000122641	1.41953	0.00278909	0.0385008	1.41453	10.0188	12.2906	15.5101	53.1644	28.7172	23.2932	INHBA
ENSG00000109846	1.41283	0.00153247	0.0253015	1.59685	61.5443	64.9644	32.7436	201.162	167.671	56.1778	CRYAB
ENSG00000173546	1.41029	3.23585086934768e-06	0.000218136	3.66127	48.6629	86.9118	44.807	142.251	199.167	141.129	CSPG4
ENSG00000168994	1.40998	2.14255272512217e-08	3.17300249244864e-06	5.49853	134.539	147.487	94.7841	376.461	381.66	243.894	PXDC1
ENSG00000020181	1.40581	3.6449779639061e-10	8.06526418178187e-08	7.09338	107.345	93.0571	94.7841	277.317	305.699	198.677	ADGRA2
ENSG00000214548	1.40454	0.0214845	0.153003	0.8153	5.72505	15.8021	5.17004	20.1162	37.0544	15.0721	MEG3
ENSG00000187800	1.39951	0.00131291	0.0228007	1.64205	24.3315	14.0464	24.9885	60.3487	75.9615	30.8293	PEAR1
ENSG00000228528	1.39926	3.6790658597625e-05	0.00146291	2.83478	47.2317	37.7496	34.4669	149.435	98.1942	68.5095	AC068057.1
ENSG00000170961	1.39906	7.52521745327777e-06	0.000428892	3.36765	42.9379	48.2843	31.0203	119.261	128.764	75.3604	HAS2
ENSG00000088970	1.39884	6.72327795103077e-14	2.81003137117748e-11	10.5513	316.309	386.275	329.159	972.764	1038.45	717.294	KIZ
ENSG00000171812	1.39827	0.0019979	0.0305004	1.51569	25.7627	9.65687	20.6802	28.7375	62.9925	51.3821	COL8A2
ENSG00000196767	1.39626	2.44163004749699e-11	7.07311704500377e-09	8.15039	1092.05	1337.92	1143.44	2869.44	4108.41	2432.09	POU3F4
ENSG00000277135	1.39571	0.00215456	0.0322378	1.49163	15.7439	14.9243	11.2018	40.2325	48.1707	21.923	AC012409.3
ENSG00000260469	1.39434	1.39571629873494e-06	0.000107281	3.96948	42.9379	50.918	29.2969	129.319	101.9	93.858	C15orf59-AS1
ENSG00000280255	1.39369	5.34695370970234e-09	9.31162086778534e-07	6.03097	75.8569	86.0339	68.9339	218.405	236.222	154.831	AC004947.2
ENSG00000256463	1.39351	9.36438922649314e-09	1.53152550062507e-06	5.81488	771.451	615.406	435.145	1360.72	2029.65	1385.95	SALL3
ENSG00000134531	1.39323	8.9825872738774e-06	0.00049255	3.30755	40.0754	41.2612	20.6802	99.1444	82.446	84.2666	EMP1
ENSG00000122548	1.38898	0.0167496	0.130568	0.884164	7.15632	15.8021	4.30837	17.2425	33.349	21.2379	KIAA0087
ENSG00000226334	1.38844	0.0815308	NA	#VALUE!	5.72505	10.5348	0.861674	20.1162	18.5272	6.85095	AL359182.1
ENSG00000118702	1.38284	0.000616156	0.0130509	1.88436	11.4501	20.1916	13.7868	45.98	30.5699	44.5311	GHRH
ENSG00000168309	1.38145	1.46514397392285e-16	8.88917027791643e-14	13.0511	1062	1170.24	995.233	2707.07	3353.42	2349.87	FAM107A
ENSG00000246851	1.38065	0.00151476	0.0251231	1.59993	11.4501	14.0464	10.3401	34.485	36.128	23.9783	AL157938.3
ENSG00000100097	1.37952	9.71046957477537e-06	0.000525376	3.27953	319.172	195.771	206.802	902.357	591.944	381.598	LGALS1
ENSG00000173535	1.3792	0.000178255	0.00515787	2.28753	41.5066	51.7959	24.1269	96.2706	138.954	69.8796	TNFRSF10C
ENSG00000168237	1.37693	1.2627241522997e-07	1.57280237459952e-05	4.80333	218.983	301.997	197.323	569.002	840.209	459.013	GLYCTK
ENSG00000234546	1.37664	2.96473371282082e-05	0.00125024	2.90301	38.6441	35.9938	29.2969	112.076	100.047	58.9181	LINC01759
ENSG00000188672	1.3757	4.81113388249481e-05	0.00180976	2.74238	24.3315	46.5285	33.6053	100.581	112.09	64.3989	RHCE
ENSG00000244694	1.37229	1.68869830992648e-07	1.99618261683859e-05	4.6998	203.239	200.161	174.058	625.041	563.227	309.663	PTCHD4
ENSG00000081237	1.3707	0.105654	NA	#VALUE!	15.7439	3.51159	2.58502	4.31062	15.7481	32.1994	PTPRC
ENSG00000140285	1.37052	0.0225015	0.157035	0.804004	20.0377	5.26738	5.17004	25.8637	31.4962	17.1274	FGF7
ENSG00000101197	1.36918	0.0201008	0.14659	0.833896	7.15632	11.4127	6.03172	31.6112	23.159	10.9615	BIRC7
ENSG00000103316	1.36689	0.0128706	0.110283	0.957493	24.3315	22.8253	16.3718	31.6112	105.605	25.3485	CRYM
ENSG00000114854	1.36598	0.00338272	0.0439684	1.35686	12.8814	9.65687	10.3401	27.3006	36.128	20.5528	TNNC1
ENSG00000176485	1.3647	7.24867443471526e-05	0.00247365	2.60666	111.639	122.028	66.3489	369.277	253.823	151.406	PLA2G16
ENSG00000132031	1.36397	0.00883873	0.0855924	1.06756	31.4878	20.1916	15.5101	34.485	103.752	31.5143	MATN3
ENSG00000166596	1.36358	0.00355891	0.0455347	1.34166	22.9002	14.0464	17.2335	20.1162	62.9925	52.0672	CFAP52
ENSG00000139567	1.35385	0.0113805	0.101975	0.991508	7.15632	11.4127	8.61674	21.5531	34.2753	15.0721	ACVRL1
ENSG00000235934	1.35131	0.000323308	0.00826193	2.08292	17.1752	29.8485	18.0951	38.7956	66.6979	60.9734	AC007405.2
ENSG00000168918	1.35113	1.19164463681039e-11	3.73540872152164e-09	8.42766	334.916	503.035	330.021	925.347	1106.07	953.652	INPP5D
ENSG00000256340	1.34561	0.0104705	0.0965533	1.01523	8.58758	10.5348	6.03172	14.3687	25.0117	23.2932	ABCC6P1
ENSG00000236830	1.34121	0.0248546	NA	#VALUE!	7.15632	6.14528	4.30837	12.9319	13.8954	16.4423	CBR3-AS1
ENSG00000224592	1.3409	0.000213885	0.00597734	2.22349	17.1752	36.8717	58.5938	93.3969	97.2678	101.394	AL139158.2
ENSG00000189171	1.33776	0.00064057	0.0133568	1.8743	303.428	205.428	140.453	892.299	469.665	278.148	S100A13
ENSG00000130958	1.33697	3.21252420399523e-05	0.00131924	2.87968	148.851	126.417	81.859	343.413	379.808	176.754	SLC35D2
ENSG00000139292	1.33498	0.0012798	0.0222874	1.65194	77.2882	87.7897	22.4035	179.609	170.45	121.262	LGR5
ENSG00000182103	1.33411	1.06341596593352e-12	4.00014549745554e-10	9.39792	1776.2	1330.89	1494.14	4039.06	4505.82	3050.04	FAM181B
ENSG00000162631	1.33377	8.56672944296762e-10	1.77058293805863e-07	6.75188	320.603	375.74	367.935	961.269	1094.03	634.398	NTNG1
ENSG00000278493	1.33236	0.0467284	0.244538	0.611654	8.58758	13.1685	3.44669	35.9219	19.4536	9.59132	AC039056.2
ENSG00000161610	1.33048	0.0149755	NA	#VALUE!	10.0188	7.90107	5.17004	21.5531	13.8954	21.2379	HCRT
ENSG00000198846	1.33002	2.53242261955194e-07	2.69094941404141e-05	4.57009	893.108	1300.17	696.232	2557.64	2924.52	1786.04	TOX
ENSG00000102575	1.32623	0.0251397	0.168087	0.774467	5.72505	16.68	6.89339	35.9219	27.7908	13.0168	ACP5
ENSG00000185338	1.3227	0.000459387	0.0106411	1.97301	52.9567	17.5579	30.1586	83.3387	93.5624	68.5095	SOCS1
ENSG00000187837	1.3222	6.74870377093733e-05	0.0023462	2.62963	536.724	592.581	355.871	1798.97	1272.82	644.674	HIST1H1C
ENSG00000141449	1.31429	2.992079452192e-05	0.00125334	2.90193	382.147	688.271	261.949	992.881	1371.01	951.596	GREB1L
ENSG00000241956	1.31003	0.0292878	NA	#VALUE!	8.58758	7.02318	6.89339	24.4269	23.159	8.90623	AC109466.1
ENSG00000122859	1.30786	0.084269	0.351517	0.454054	12.8814	21.0695	0.861674	12.9319	37.0544	34.9398	NEUROG3
ENSG00000106034	1.29757	0.0171795	0.132597	0.877465	17.1752	18.4358	6.89339	35.9219	50.9498	17.1274	CPED1
ENSG00000156413	1.29587	2.83968933387249e-05	0.00122025	2.91355	30.0565	36.8717	28.4352	77.5912	97.2678	60.9734	FUT6
ENSG00000248740	1.29569	0.0284571	NA	#VALUE!	11.4501	7.02318	3.44669	21.5531	13.8954	16.4423	LINC02428
ENSG00000137474	1.29295	1.87326363451906e-05	0.000891958	3.04966	54.388	73.7434	46.5304	110.639	194.536	122.632	MYO7A
ENSG00000235065	1.29072	0.0403431	0.224423	0.648933	20.0377	4.38949	6.89339	33.0481	27.7908	13.0168	RPL24P2
ENSG00000099860	1.29033	0.000379991	0.00934231	2.02955	60.113	113.249	50.8387	232.774	207.505	113.041	GADD45B
ENSG00000160712	1.28841	0.010075	0.0936683	1.02841	4.29379	10.5348	12.0634	21.5531	25.0117	21.923	IL6R
ENSG00000099957	1.28754	0.00079125	0.0157078	1.80389	22.9002	30.7264	12.9251	47.4169	64.8452	49.3268	P2RX6
ENSG00000105251	1.28594	1.60728094899435e-07	1.92546115214559e-05	4.71547	455.142	580.29	384.306	1089.15	1528.49	846.092	SHD
ENSG00000064300	1.28448	3.39495981361377e-11	9.39005943741878e-09	8.02733	795.782	914.769	613.512	1764.48	2234.38	1660.67	NGFR
ENSG00000002933	1.28312	0.0321885	0.194663	0.710717	12.8814	15.8021	2.58502	20.1162	33.349	21.2379	TMEM176A
ENSG00000237424	1.28252	0.0110107	0.100055	0.999762	11.4501	13.1685	7.75506	14.3687	31.4962	30.8293	FOXD2-AS1
ENSG00000166825	1.28117	0.00144408	0.0241519	1.61705	17.1752	35.9938	18.9568	48.8537	81.5197	47.2715	ANPEP
ENSG00000065833	1.27564	8.79261897106483e-05	0.00290126	2.53741	65.8381	40.3833	37.9136	140.814	126.911	78.1008	ME1
ENSG00000159713	1.27413	3.01590958804935e-06	0.000207505	3.68297	430.81	363.449	199.908	656.652	951.372	787.174	TPPP3
ENSG00000252759	1.27355	0.024741	NA	#VALUE!	2.86253	11.4127	8.61674	24.4269	19.4536	15.0721	RF00019
ENSG00000120738	1.27054	1.6451931213213e-16	9.66962257056595e-14	13.0146	1057.7	954.274	928.023	2457.06	1972.22	2656.8	EGR1
ENSG00000134668	1.26685	0.0358727	NA	#VALUE!	5.72505	5.26738	7.75506	10.0581	20.3799	14.387	SPOCD1
ENSG00000167779	1.2654	0.00110014	0.0202065	1.69451	14.3126	12.2906	18.0951	38.7956	36.128	33.5696	IGFBP6
ENSG00000178538	1.26399	3.31877820976525e-08	4.72875610373218e-06	5.32525	100.188	71.1097	62.0405	168.114	196.388	185.661	CA8
ENSG00000205307	1.26398	0.0128149	0.110056	0.958386	4.29379	15.8021	12.0634	33.0481	28.7172	19.8677	SAP25
ENSG00000161940	1.26284	0.00932942	0.0887386	1.05189	14.3126	35.1159	12.0634	57.475	62.9925	30.1442	BCL6B
ENSG00000273771	1.26222	0.000100296	0.00321358	2.49301	61.5443	89.5455	64.6255	218.405	203.799	100.709	AC024337.2
ENSG00000247775	1.26153	0.0256022	NA	#VALUE!	4.29379	8.77897	6.89339	20.1162	14.8218	15.0721	SNCA-AS1
ENSG00000187955	1.25918	0.0615116	0.290389	0.537019	14.3126	31.6043	12.0634	100.581	13.8954	27.4038	COL14A1
ENSG00000266369	1.25904	0.0182133	0.137518	0.861642	2.86253	12.2906	11.2018	18.6794	23.159	23.9783	AC090774.3
ENSG00000187398	1.25902	1.02195695572509e-08	1.63408690068e-06	5.78672	153.145	169.434	132.698	413.82	406.672	272.668	LUZP2
ENSG00000152611	1.25808	0.0876053	NA	#VALUE!	7.15632	5.26738	5.17004	2.87375	19.4536	17.8125	CAPSL
ENSG00000199036	1.25472	0.00356543	0.0455751	1.34127	8.58758	26.3369	19.8185	31.6112	54.6552	47.2715	MIR219A1
ENSG00000128394	1.25249	0.000337419	0.00852981	2.06906	31.4878	30.7264	22.4035	83.3387	74.1088	45.2162	APOBEC3F
ENSG00000204472	1.25171	0.0878513	0.360451	0.443154	72.9944	100.08	68.9339	392.267	112.09	73.9902	AIF1
ENSG00000108821	1.24861	4.14844505394748e-07	4.12825156479599e-05	4.38423	3241.81	3007.68	2834.91	7382.66	9671.2	4531.9	COL1A1
ENSG00000279691	1.24729	0.0861744	NA	#VALUE!	8.58758	9.65687	0.861674	20.1162	13.8954	10.9615	AC113410.3
ENSG00000004848	1.24406	6.50754135030488e-10	1.4068257208797e-07	6.85176	2723.69	3191.16	3360.53	6938.67	9393.29	5644.49	ARX
ENSG00000270823	1.24309	0.00216143	0.0323059	1.49072	20.0377	23.7032	20.6802	38.7956	76.8879	36.9951	AC007938.2
ENSG00000106536	1.24202	2.71479287846014e-12	9.11782579608542e-10	9.04011	389.304	550.441	409.295	998.628	1189.45	1009.14	POU6F2
ENSG00000275322	1.24114	0.00518112	0.0596368	1.22449	17.1752	10.5348	11.2018	31.6112	36.128	22.6081	AC103746.1
ENSG00000164867	1.239	0.000101369	0.00324244	2.48913	24.3315	35.9938	25.8502	67.5331	82.446	56.1778	NOS3
ENSG00000013297	1.23892	0.00341158	0.0442049	1.35453	22.9002	43.8949	22.4035	100.581	74.1088	40.4206	CLDN11
ENSG00000160838	1.23485	0.138432	0.460413	0.336853	15.7439	5.26738	5.17004	1.43687	29.6435	27.4038	LRRC71
ENSG00000197993	1.23422	1.91954472019139e-06	0.000142835	3.84517	52.9567	58.8191	73.2423	120.697	184.346	132.223	KEL
ENSG00000175868	1.22719	3.28340656470549e-05	0.00133957	2.87303	50.0942	35.1159	25.8502	89.0862	85.2251	80.1561	CALCB
ENSG00000101438	1.22581	3.56560907097226e-17	2.23539918022821e-14	13.6506	758.569	575.023	608.342	1530.27	1533.13	1465.42	SLC32A1
ENSG00000277287	1.22305	0.00907456	0.0869456	1.06075	8.58758	28.0927	18.0951	33.0481	62.9925	34.9398	AL109976.1
ENSG00000257935	1.2228	0.00144025	0.0241428	1.61721	360.678	368.717	230.067	1140.88	791.111	309.663	LHX5-AS1
ENSG00000091181	1.21983	0.203574	NA	#VALUE!	10.0188	3.51159	5.17004	0	13.8954	27.4038	IL5RA
ENSG00000137507	1.21919	0.0821654	NA	#VALUE!	4.29379	7.02318	9.47841	31.6112	12.969	6.85095	LRRC32
ENSG00000270087	1.21911	0.0309196	0.190431	0.720263	12.8814	12.2906	12.9251	47.4169	32.4226	10.9615	AC010997.3
ENSG00000158560	1.21814	2.67849689573285e-07	2.79873164527463e-05	4.55304	293.409	258.102	293.831	870.746	643.82	456.958	DYNC1I1
ENSG00000271327	1.21506	0.00918946	0.0878537	1.05624	10.0188	27.2148	10.3401	34.485	45.3916	32.8845	AC010201.2
ENSG00000183644	1.21402	0.482156	NA	#VALUE!	18.6064	5.26738	0.861674	0	26.8644	29.4591	C11orf88
ENSG00000090339	1.21342	0.0143737	0.118713	0.925502	20.0377	29.8485	22.4035	58.9119	88.9306	21.923	ICAM1
ENSG00000247809	1.21104	6.39379254772802e-06	0.00038176	3.41821	234.727	245.811	181.813	643.72	572.491	319.939	NR2F2-AS1
ENSG00000108018	1.21019	6.33247426217223e-07	5.75367999627707e-05	4.24005	543.88	661.057	504.941	1300.37	1756.38	902.27	SORCS1
ENSG00000224945	1.20932	2.70165953358179e-06	0.000189614	3.72213	110.207	150.998	113.741	293.122	371.47	206.899	AL353150.1
ENSG00000205517	1.20856	0.0621154	NA	#VALUE!	1.43126	9.65687	6.03172	14.3687	13.8954	13.7019	RGL3
ENSG00000163431	1.2079	2.34063907634043e-05	0.00106079	2.97437	42.9379	49.1622	39.637	73.2806	103.752	124.002	LMOD1
ENSG00000162772	1.20695	2.41763853289275e-05	0.00108007	2.96655	621.168	719.876	398.093	1663.9	1505.34	847.462	ATF3
ENSG00000225110	1.20598	3.58130094547438e-06	0.000236341	3.62646	37.2128	33.3601	36.1903	79.0281	81.5197	84.2666	PNMA6F
ENSG00000244509	1.2058	3.61161318357657e-07	3.65200111595205e-05	4.43747	62.9756	62.3307	55.1471	143.687	159.334	113.726	APOBEC3C
ENSG00000277268	1.20421	0.000155953	0.00462389	2.33499	187.495	251.079	143.9	570.439	523.393	252.115	LHX1-DT
ENSG00000118495	1.20187	7.74912561114054e-11	2.02424381242127e-08	7.69374	1070.58	1239.59	991.786	2355.04	3134.8	2107.35	PLAGL1
ENSG00000128016	1.20185	0.000456717	0.0106411	1.97301	77.2882	179.969	109.433	304.617	366.839	178.81	ZFP36
ENSG00000273382	1.20063	0.0664235	0.304112	0.516966	17.1752	20.1916	6.89339	63.2225	29.6435	10.2764	AL356488.3
ENSG00000198754	1.20009	0.0828299	NA	#VALUE!	8.58758	7.90107	1.72335	10.0581	18.5272	11.6466	OXCT2
ENSG00000107317	1.19832	0.000163867	0.00479317	2.31938	61.5443	122.028	82.7207	215.531	264.939	137.019	PTGDS
ENSG00000231742	1.19822	0.00265511	0.0372774	1.42855	21.4689	12.2906	16.3718	45.98	37.9808	30.1442	LINC01273
ENSG00000237027	1.1969	0.0369241	0.212831	0.671964	4.29379	16.68	7.75506	14.3687	29.6435	23.2932	AL159174.1
ENSG00000142627	1.1959	6.04693797248229e-08	8.06601485010262e-06	5.09334	1419.81	2212.3	1638.9	4039.06	4919.9	3124.72	EPHA2
ENSG00000251532	1.1942	0.046223	NA	#VALUE!	5.72505	9.65687	5.17004	18.6794	19.4536	10.2764	AC091849.2
ENSG00000134762	1.19099	0.0025202	0.0358819	1.44512	25.7627	53.5517	18.9568	74.7175	88.9306	63.0287	DSC3
ENSG00000107807	1.1889	0.00652485	0.0696477	1.15709	21.4689	59.697	60.3172	146.561	55.5816	126.057	TLX1
ENSG00000168621	1.18595	0.0309264	0.190431	0.720263	34.3503	7.90107	24.9885	73.2806	54.6552	23.9783	GDNF
ENSG00000186056	1.18173	0.00849819	0.0834207	1.07873	10.0188	9.65687	12.9251	24.4269	26.8644	23.2932	MATN1-AS1
ENSG00000249790	1.18169	0.00058004	0.0124682	1.9042	41.5066	33.3601	22.4035	77.5912	88.0042	52.7523	AC092490.1
ENSG00000223403	1.18064	0.0118961	0.104895	0.979244	10.0188	8.77897	11.2018	21.5531	25.9381	20.5528	MEG9
ENSG00000233670	1.1803	0.00709937	0.0734865	1.13379	22.9002	60.5749	19.8185	106.329	67.6243	64.3989	PIRT
ENSG00000121068	1.17962	0.0227015	0.157728	0.802091	14.3126	18.4358	14.6485	63.2225	29.6435	17.8125	TBX2
ENSG00000105376	1.17848	0.000318092	0.00817306	2.08762	383.578	1004.31	590.246	1556.14	1887	1042.03	ICAM5
ENSG00000100985	1.17835	0.0439405	0.236259	0.626612	27.194	13.1685	8.61674	64.6594	17.6008	27.4038	MMP9
ENSG00000165588	1.17813	4.128409182727e-07	4.12825156479599e-05	4.38423	1604.45	2496.74	1802.62	4527.59	5548.9	3290.51	OTX2
ENSG00000197769	1.1752	0.0110372	0.10014	0.999394	71.5632	38.6275	18.9568	127.882	105.605	54.8076	MAP1LC3C
ENSG00000281937	1.17519	0.0310278	0.190705	0.719638	12.8814	10.5348	4.30837	24.4269	21.3063	15.7572	NA
ENSG00000205277	1.1748	0.012008	0.105585	0.976399	21.4689	13.1685	10.3401	41.6694	37.9808	20.5528	MUC12
ENSG00000237290	1.17469	0.106279	NA	#VALUE!	1.43126	13.1685	3.44669	17.2425	12.0427	13.7019	LINC01343
ENSG00000199477	1.17263	0.0256562	NA	#VALUE!	5.72505	12.2906	6.89339	18.6794	20.3799	18.4976	SNORA31
ENSG00000229431	1.17246	0.000351131	0.00881774	2.05464	24.3315	34.238	31.8819	48.8537	87.0778	68.5095	AL139289.1
ENSG00000226207	1.1713	0.00941394	0.0892973	1.04916	15.7439	14.0464	9.47841	20.1162	29.6435	35.6249	AL080316.1
ENSG00000160606	1.17062	0.0157615	0.126149	0.899116	12.8814	10.5348	10.3401	17.2425	35.2017	21.923	TLCD1
ENSG00000102001	1.16862	0.0258045	0.170744	0.767655	11.4501	11.4127	5.17004	15.8056	24.0854	21.2379	CACNA1F
ENSG00000169840	1.16635	0.0131589	0.111917	0.951102	45.8004	117.638	41.3603	192.541	201.946	69.1946	GSX1
ENSG00000258498	1.16591	0.00356691	0.0455751	1.34127	68.7006	140.464	48.2537	145.124	281.613	152.091	DIO3OS
ENSG00000101115	1.16066	3.25292606598784e-06	0.000218504	3.66054	412.204	538.151	299.862	750.049	1179.26	863.904	SALL4
ENSG00000185551	1.15511	8.70334086295948e-10	1.7792655972885e-07	6.74976	9838.5	12509.2	10082.4	22379.3	30000.2	19847.2	NR2F2
ENSG00000130700	1.15345	0.0310388	0.190705	0.719638	7.15632	12.2906	6.03172	24.4269	16.6745	17.1274	GATA5
ENSG00000154188	1.15309	0.0212312	0.151921	0.818382	64.4068	127.295	33.6053	225.589	210.284	67.8244	ANGPT1
ENSG00000085741	1.15299	0.000510939	0.0113453	1.94518	17.1752	30.7264	27.5736	67.5331	50.0234	55.4927	WNT11
ENSG00000164932	1.15196	0.00122191	0.0215773	1.666	44.3692	37.7496	28.4352	116.387	76.8879	53.4374	CTHRC1
ENSG00000167912	1.14741	9.72091568076844e-06	0.000525376	3.27953	156.008	170.312	93.9224	357.782	327.005	245.949	AC090152.1
ENSG00000068976	1.14698	0.00184651	0.0288688	1.53957	25.7627	42.1391	29.2969	41.6694	88.0042	84.9517	PYGM
ENSG00000111424	1.14628	0.0855824	0.354545	0.450329	7.15632	15.8021	5.17004	38.7956	15.7481	10.2764	VDR
ENSG00000130158	1.14617	5.03016215687459e-07	4.85165588956396e-05	4.31411	399.322	686.516	467.027	1076.22	1373.79	994.072	DOCK6
ENSG00000131914	1.14414	0.0105253	0.0968021	1.01412	60.113	95.6908	24.1269	80.465	175.082	140.444	LIN28A
ENSG00000128262	1.14381	0.0378017	NA	#VALUE!	11.4501	5.26738	7.75506	18.6794	20.3799	13.7019	POM121L9P
ENSG00000185332	1.14201	0.0143404	0.118602	0.925907	10.0188	28.9706	15.5101	44.5431	52.8025	26.7187	TMEM105
ENSG00000008394	1.13969	4.39634017352018e-05	0.00167721	2.77541	447.985	358.182	209.387	926.784	717.003	589.866	MGST1
ENSG00000134343	1.13805	0.103382	NA	#VALUE!	2.86253	13.1685	3.44669	10.0581	19.4536	14.387	ANO3
ENSG00000186564	1.13697	0.0217493	0.154014	0.812441	10.0188	10.5348	8.61674	27.3006	22.2326	15.7572	FOXD2
ENSG00000237819	1.13467	0.0678313	NA	#VALUE!	12.8814	10.5348	2.58502	25.8637	16.6745	13.7019	AC002454.1
ENSG00000141294	1.13244	0.001527	0.0252546	1.59766	25.7627	27.2148	21.5418	35.9219	69.477	55.4927	LRRC46
ENSG00000275056	1.13225	0.0908606	NA	#VALUE!	4.29379	9.65687	3.44669	8.62125	12.969	16.4423	AC020663.3
ENSG00000158270	1.12988	0.00032236	0.00824891	2.0836	208.964	214.207	190.43	224.152	605.839	508.34	COLEC12
ENSG00000187848	1.12926	0.00177947	0.0281009	1.55128	18.6064	31.6043	22.4035	53.1644	67.6243	41.1057	P2RX2
ENSG00000260977	1.12663	0.099248	NA	#VALUE!	5.72505	9.65687	4.30837	18.6794	19.4536	6.16585	AC016722.3
ENSG00000174498	1.12626	4.61906307570768e-08	6.4716074771843e-06	5.18899	4634.43	5660.68	3482.02	8540.78	11785.2	9745.47	IGDCC3
ENSG00000143869	1.12577	0.00132901	0.0229954	1.63836	739.963	503.035	371.381	583.371	1626.69	1304.42	GDF7
ENSG00000039600	1.12234	0.0457927	0.24159	0.616921	7.15632	11.4127	7.75506	17.2425	28.7172	12.3317	SOX30
ENSG00000174403	1.11974	0.0190898	0.141913	0.847978	35.7816	68.476	13.7868	63.2225	87.0778	105.505	MIR1-1HG-AS1
ENSG00000176840	1.11924	8.25300356125272e-08	1.07793396513917e-05	4.96741	276.234	163.289	233.514	454.052	523.393	475.456	MIR7-3HG
ENSG00000261308	1.11893	2.30184735751394e-05	0.0010508	2.97848	113.07	169.434	95.6458	237.084	343.68	241.838	FIGNL2
ENSG00000073598	1.11712	0.076812	NA	#VALUE!	2.86253	7.02318	12.0634	11.495	24.0854	13.7019	FNDC8
ENSG00000241219	1.11432	0.0748748	0.326436	0.486202	11.4501	9.65687	5.17004	28.7375	20.3799	8.22113	AC078785.2
ENSG00000102271	1.11362	0.00179642	0.0282738	1.54862	135.97	100.958	49.9771	221.279	255.675	139.759	KLHL4
ENSG00000246130	1.11348	0.0377077	0.215042	0.667478	15.7439	8.77897	14.6485	33.0481	38.9071	13.0168	AC107959.2
ENSG00000152669	1.1134	0.00927007	0.0883687	1.0537	97.3259	59.697	42.222	60.3487	184.346	179.495	CCNO
ENSG00000072182	1.11275	0.000375496	0.00926814	2.03301	144.558	329.211	224.035	538.828	635.483	342.547	ASIC4
ENSG00000130066	1.11194	1.71176354779949e-05	0.000829764	3.08105	1783.35	1523.15	1313.19	4472.99	3421.05	2092.28	SAT1
ENSG00000138722	1.11062	1.01191923009731e-06	8.45874527985339e-05	4.07269	533.861	513.57	334.329	1048.92	1154.24	777.582	MMRN1
ENSG00000139269	1.11029	0.0045351	0.0543634	1.26469	21.4689	29.8485	12.0634	50.2906	44.4653	42.4759	INHBE
ENSG00000276462	1.11025	0.0505793	NA	#VALUE!	4.29379	14.0464	6.89339	18.6794	14.8218	22.6081	BX255923.2
ENSG00000146038	1.10999	0.00187838	0.029294	1.53322	67.2694	35.1159	41.3603	60.3487	116.721	125.372	DCDC2
ENSG00000163909	1.10962	0.000300167	0.00785193	2.10502	91.6008	100.08	55.1471	185.357	224.179	122.632	HEYL
ENSG00000250068	1.10624	0.0130967	0.111458	0.952888	8.58758	23.7032	12.0634	33.0481	35.2017	30.1442	AL445187.1
ENSG00000253661	1.10611	3.07555485864201e-05	0.00127976	2.89287	158.87	228.253	167.165	523.022	406.672	271.297	ZFHX4-AS1
ENSG00000232187	1.1051	0.0358921	0.208095	0.681739	11.4501	7.02318	8.61674	14.3687	25.0117	17.1274	FTH1P7
ENSG00000175197	1.10187	9.22088919940349e-05	0.00300566	2.52206	636.912	724.265	517.004	1849.26	1393.25	793.34	DDIT3
ENSG00000225093	1.09813	0.0357815	NA	#VALUE!	12.8814	7.90107	6.03172	20.1162	17.6008	17.8125	RPL3P7
ENSG00000187720	1.09698	4.32781299517545e-09	7.75214350602475e-07	6.11058	1070.58	1355.47	1291.65	2297.56	3314.52	2345.08	THSD4
ENSG00000139352	1.09464	7.58549731434324e-06	0.000430728	3.3658	1333.94	1690.83	1439	3415.45	4091.73	2031.31	ASCL1
ENSG00000239899	1.09352	0.176	NA	#VALUE!	7.15632	12.2906	0.861674	7.18437	23.159	12.3317	RN7SL674P
ENSG00000184985	1.09305	1.16389553656386e-08	1.82421227097442e-06	5.73892	1797.67	2081.49	1787.97	3720.07	5136.67	3235.02	SORCS2
ENSG00000123454	1.09286	0.000637231	0.0133464	1.87464	27.194	38.6275	27.5736	53.1644	83.3724	63.0287	DBH
ENSG00000279954	1.09204	0.0042508	0.0518476	1.28527	34.3503	71.1097	45.6687	83.3387	164.892	76.7306	BX324167.2
ENSG00000173389	1.09032	0.0280507	0.179931	0.744895	7.15632	18.4358	9.47841	22.99	32.4226	21.2379	IQCF1
ENSG00000231389	1.08768	0.0571409	0.276843	0.557766	10.0188	10.5348	10.3401	38.7956	11.1163	17.8125	HLA-DPA1
ENSG00000142173	1.08733	8.90071489958523e-07	7.60930208324541e-05	4.11866	1011.9	1330.01	912.512	2620.86	2621.6	1678.48	COL6A2
ENSG00000185043	1.08729	1.21358855837799e-06	9.63087493922922e-05	4.01633	646.931	671.591	539.408	1659.59	1372.87	919.397	CIB1
ENSG00000140839	1.08512	0.00433562	0.0525638	1.27931	95.8946	205.428	74.1039	189.667	372.397	235.673	CLEC18B
ENSG00000138670	1.08224	8.28349490676217e-07	7.28018561712069e-05	4.13786	430.81	291.462	314.511	889.426	726.266	576.165	RASGEF1B
ENSG00000228852	1.08103	0.0389206	NA	#VALUE!	7.15632	10.5348	6.89339	17.2425	16.6745	18.4976	AC092802.2
ENSG00000280087	1.08099	0.0293354	0.185334	0.732044	7.15632	10.5348	9.47841	21.5531	20.3799	17.1274	AC011481.3
ENSG00000205213	1.08067	0.00011426	0.00355877	2.4487	822.976	1136	541.993	2025.99	2011.13	1255.09	LGR4
ENSG00000187714	1.08039	8.96919226658089e-05	0.00293889	2.53182	61.5443	93.935	59.4555	185.357	116.721	156.887	SLC18A3
ENSG00000186493	1.07814	0.00141858	0.0239934	1.61991	35.7816	70.2318	33.6053	91.96	121.353	84.2666	C5orf38
ENSG00000162882	1.07803	0.0678897	0.307954	0.511513	20.0377	7.02318	5.17004	20.1162	28.7172	15.7572	HAAO
ENSG00000226562	1.07784	0.0324801	0.195474	0.70891	12.8814	14.0464	6.03172	28.7375	23.159	17.8125	CYP4F26P
ENSG00000279427	1.07635	2.48835547951321e-05	0.0011038	2.95711	72.9944	92.1792	87.8907	198.289	213.063	128.113	AC007490.1
ENSG00000153789	1.07537	0.00122296	0.0215773	1.666	35.7816	28.9706	22.4035	53.1644	75.9615	51.3821	FAM92B
ENSG00000145491	1.07507	0.125917	0.437349	0.359171	35.7816	14.0464	5.17004	10.0581	44.4653	56.8628	ROPN1L
ENSG00000107831	1.07236	0.0376276	0.214934	0.667695	34.3503	8.77897	10.3401	31.6112	36.128	39.0504	FGF8
ENSG00000251609	1.06818	0.110014	NA	#VALUE!	12.8814	6.14528	5.17004	25.8637	17.6008	6.85095	SETP12
ENSG00000006468	1.06637	1.79968463318085e-07	2.0982987535491e-05	4.67813	701.319	716.364	573.875	1511.59	1636.88	1023.53	ETV1
ENSG00000142609	1.06617	0.0267504	0.17403	0.759376	22.9002	18.4358	25.8502	17.2425	52.8025	67.8244	CFAP74
ENSG00000260577	1.06425	0.0130315	0.110953	0.95486	20.0377	13.1685	10.3401	24.4269	31.4962	31.5143	AC126773.2
ENSG00000148053	1.06238	7.69483217350131e-05	0.00260296	2.58453	4392.55	6672.02	3703.47	10923.1	12896.8	7025.64	NTRK2
ENSG00000183287	1.06227	0.0114637	0.102378	0.989792	55.8193	33.3601	24.9885	54.6012	122.28	56.8628	CCBE1
ENSG00000262703	1.06117	0.0103857	0.0960348	1.01757	12.8814	13.1685	13.7868	25.8637	30.5699	26.7187	AC009121.1
ENSG00000223518	1.06002	0.0185606	0.139285	0.856096	24.3315	44.7728	17.2335	57.475	87.0778	36.9951	CSNK1A1P1
ENSG00000079689	1.05951	0.00577154	0.0642314	1.19225	60.113	51.7959	62.9022	202.599	97.2678	68.5095	SCGN
ENSG00000145088	1.05573	0.00162938	0.0263504	1.57921	91.6008	92.1792	65.4872	258.637	158.408	104.134	EAF2
ENSG00000130707	1.05526	3.99897083091591e-05	0.0015572	2.80766	588.249	451.239	437.73	1352.1	1055.12	663.172	ASS1
ENSG00000138080	1.05483	0.000168041	0.00489243	2.31048	85.8758	91.3013	90.4757	261.511	172.303	128.113	EMILIN1
ENSG00000176641	1.05459	8.22860576885727e-10	1.71959574778519e-07	6.76457	971.828	945.495	915.097	1873.68	2398.35	1610.66	RNF152
ENSG00000162643	1.04774	4.09672471088328e-05	0.00158542	2.79986	34.3503	47.4064	42.222	89.0862	85.2251	85.6368	WDR63
ENSG00000148942	1.04646	4.02115690568013e-06	0.000256373	3.59113	93.0321	89.5455	105.986	222.716	224.179	153.461	SLC5A12
ENSG00000250770	1.04605	0.0172605	0.133102	0.875816	24.3315	14.9243	12.0634	40.2325	40.7598	23.2932	AC005865.2
ENSG00000171119	1.0449	0.0012592	0.0220116	1.65735	55.8193	49.1622	30.1586	103.455	107.458	66.4542	NRTN
ENSG00000261120	1.04362	0.0557655	NA	#VALUE!	8.58758	11.4127	5.17004	14.3687	17.6008	19.1826	AL133299.1
ENSG00000169752	1.04126	0.030773	0.1902	0.72079	8.58758	8.77897	16.3718	28.7375	19.4536	23.2932	NRG4
ENSG00000204065	1.03726	2.87087618412335e-13	1.14883913342536e-10	9.93974	301.997	301.997	351.563	685.389	670.685	611.789	TCEAL5
ENSG00000282977	1.0369	0.00900975	0.0865451	1.06276	30.0565	79.0107	28.4352	93.3969	111.163	80.8412	PCBP2-OT1
ENSG00000184672	1.03517	0.00139038	0.0236716	1.62577	478.042	330.967	395.508	1244.33	786.48	439.831	RALYL
ENSG00000090554	1.0314	0.0704134	NA	#VALUE!	5.72505	14.0464	5.17004	18.6794	15.7481	17.8125	FLT3LG
ENSG00000131094	1.03135	0.000259649	0.00696645	2.15699	498.08	445.094	224.035	831.951	911.538	637.823	C1QL1
ENSG00000170571	1.0308	9.54502907689229e-05	0.00309522	2.50931	72.9944	69.3539	43.9454	119.261	145.439	112.356	EMB
ENSG00000196091	1.03066	0.343286	0.700426	0.154638	45.8004	116.76	14.6485	31.6112	255.675	74.6753	MYBPC1
ENSG00000136048	1.03047	3.62547368634089e-06	0.000238419	3.62266	121.657	126.417	99.0925	267.259	260.307	183.605	DRAM1
ENSG00000140067	1.02855	1.9137794115083e-08	2.85669548981335e-06	5.54414	412.204	387.153	338.638	801.776	898.569	620.011	FAM181A
ENSG00000249894	1.02783	0.0576314	NA	#VALUE!	11.4501	5.26738	8.61674	15.8056	18.5272	15.7572	AC024581.1
ENSG00000101194	1.02731	0.000956517	0.0181903	1.74016	28.6253	46.5285	43.9454	79.0281	103.752	64.3989	SLC17A9
ENSG00000204228	1.02657	3.77218540516818e-06	0.000244646	3.61146	230.433	180.847	144.761	408.072	415.009	304.867	HSD17B8
ENSG00000174844	1.02595	0.0752334	0.327468	0.484831	8.58758	22.8253	14.6485	10.0581	42.6126	41.1057	DNAH12
ENSG00000131096	1.02552	0.0957943	NA	#VALUE!	5.72505	11.4127	4.30837	11.495	19.4536	13.0168	PYY
ENSG00000115594	1.02271	0.0166741	0.13029	0.885091	20.0377	10.5348	15.5101	22.99	35.2017	32.1994	IL1R1
ENSG00000114115	1.02151	1.49133127033536e-05	0.000744004	3.12842	907.421	666.324	458.41	1491.48	1228.35	1396.91	RBP1
ENSG00000270071	1.02136	0.00964173	0.0906965	1.04241	35.7816	46.5285	37.052	119.261	86.1515	41.1057	AP001172.1
ENSG00000028277	1.02117	1.02034512823735e-06	8.49143857163189e-05	4.07102	1394.05	2267.61	1641.49	3392.46	4239.02	3139.1	POU2F2
ENSG00000234350	1.02027	0.0173746	0.133817	0.873488	15.7439	11.4127	12.0634	30.1744	24.0854	24.6634	AC007405.1
ENSG00000136235	1.01979	0.0151731	0.122953	0.910259	34.3503	57.9412	31.0203	110.639	101.9	41.1057	GPNMB
ENSG00000173867	1.01919	0.0682755	NA	#VALUE!	4.29379	9.65687	8.61674	14.3687	18.5272	14.387	AC013489.1
ENSG00000270104	1.01856	0.0658281	NA	#VALUE!	7.15632	9.65687	6.89339	20.1162	17.6008	11.6466	AL670729.3
ENSG00000149090	1.01744	0.0101296	0.0940828	1.02649	54.388	35.1159	19.8185	63.2225	97.2678	56.1778	PAMR1
ENSG00000234745	1.01728	7.05943262410892e-05	0.0024407	2.61249	824.408	1187.79	773.783	2258.77	2142.67	1244.13	HLA-B
ENSG00000221947	1.01624	0.0278316	0.178896	0.7474	15.7439	16.68	12.9251	45.98	28.7172	19.1826	XKR9
ENSG00000120708	1.0155	0.00574296	0.0640966	1.19316	54.388	69.3539	87.8907	234.211	100.973	99.3387	TGFBI
ENSG00000230269	1.0154	3.78613808828115e-05	0.00148354	2.8287	114.501	105.348	95.6458	273.006	212.136	155.516	LINC02525
ENSG00000117525	1.01474	2.63040433789848e-05	0.00115321	2.93809	94.4634	111.493	93.0608	147.998	251.97	202.103	F3
ENSG00000010310	1.01357	0.000822574	0.0161661	1.79139	100.188	199.283	137.006	204.036	389.998	289.795	GIPR
ENSG00000019991	1.0135	0.0784776	NA	#VALUE!	7.15632	10.5348	6.03172	21.5531	10.19	17.1274	HGF
ENSG00000075651	1.01207	0.00454284	0.0544215	1.26423	21.4689	30.7264	24.9885	50.2906	68.5506	39.0504	PLD1
ENSG00000026103	1.01154	0.00340417	0.0441555	1.35501	71.5632	63.2086	33.6053	147.998	112.09	78.7859	FAS
ENSG00000283122	1.01103	0.010352	0.0958173	1.01856	20.0377	20.1916	12.0634	30.1744	39.8335	33.5696	HYMAI
ENSG00000238057	1.01086	0.0464162	0.243717	0.613114	5.72505	15.8021	9.47841	18.6794	25.0117	20.5528	ZEB2-AS1
ENSG00000232977	1.00809	0.0750556	NA	#VALUE!	7.15632	7.02318	8.61674	10.0581	19.4536	15.7572	LINC00327
ENSG00000222012	1.00662	0.04147	0.228127	0.641822	31.4878	79.0107	22.4035	60.3487	142.659	65.084	AC005481.1
ENSG00000136099	1.00552	0.00705623	0.0732011	1.13548	556.761	608.383	174.058	718.437	1073.65	892.678	PCDH8
ENSG00000115085	1.00484	0.150496	NA	#VALUE!	1.43126	11.4127	7.75506	11.495	22.2326	9.59132	ZAP70
ENSG00000166592	1.00367	0.00152677	0.0252546	1.59766	42.9379	35.9938	35.3286	96.2706	81.5197	52.7523	RRAD
ENSG00000176076	1.0035	0.046266	0.243064	0.614278	8.58758	10.5348	8.61674	20.1162	21.3063	15.0721	KCNE5
ENSG00000230002	1.00333	0.000334064	0.00848459	2.07137	120.226	266.881	165.441	395.141	411.304	308.978	ALMS1-IT1
ENSG00000100292	1.00152	0.0187671	0.140235	0.853143	61.5443	71.9876	31.8819	147.998	132.469	52.0672	HMOX1
ENSG00000057657	0.999769	0.051215	0.259078	0.586569	11.4501	21.0695	10.3401	33.0481	38.9071	15.7572	PRDM1
ENSG00000175920	0.999334	0.0774223	NA	#VALUE!	8.58758	5.26738	11.2018	18.6794	20.3799	11.6466	DOK7
ENSG00000154127	0.998861	2.15576274283682e-06	0.000157153	3.80368	737.1	691.783	673.829	1513.03	1709.13	981.741	UBASH3B
ENSG00000224081	0.997879	0.0497913	0.254201	0.594823	11.4501	9.65687	6.89339	20.1162	19.4536	15.7572	SLC44A3-AS1
ENSG00000274588	0.997089	0.0001402	0.00422578	2.37409	91.6008	132.562	109.433	288.812	224.179	160.997	DGKK
ENSG00000213542	0.996877	0.105634	NA	#VALUE!	5.72505	8.77897	10.3401	28.7375	14.8218	8.90623	AC007000.1
ENSG00000188763	0.996874	3.68055402616015e-06	0.000240361	3.61914	505.236	438.949	325.713	886.552	976.383	667.282	FZD9
ENSG00000244119	0.996699	0.0766394	NA	#VALUE!	8.58758	5.26738	10.3401	11.495	19.4536	16.4423	PDCL3P4
ENSG00000163520	0.996354	9.44058547642911e-06	0.000513175	3.28973	290.546	417.879	353.286	698.321	889.306	537.114	FBLN2
ENSG00000182934	0.994858	6.42365235530507e-06	0.000382329	3.41756	2537.63	3972.48	3156.31	6767.68	7659.14	4846.36	SRPRA
ENSG00000227376	0.99444	0.074325	0.324641	0.488596	17.1752	4.38949	10.3401	21.5531	24.0854	15.7572	FTH1P16
ENSG00000064763	0.994211	9.06972222763316e-07	7.71870297091966e-05	4.11246	257.627	191.382	156.825	390.83	416.862	389.134	FAR2
ENSG00000117983	0.993699	0.0609041	NA	#VALUE!	5.72505	9.65687	9.47841	17.2425	19.4536	14.387	MUC5B
ENSG00000233695	0.993019	0.057756	0.278461	0.555236	5.72505	26.3369	11.2018	33.0481	32.4226	23.9783	GAS6-AS1
ENSG00000167858	0.991844	0.0422916	0.230892	0.636592	47.2317	22.8253	33.6053	22.99	82.446	95.9132	TEKT1
ENSG00000132554	0.991827	0.005364	0.0611061	1.21392	20.0377	23.7032	18.0951	34.485	48.1707	39.7355	RGS22
ENSG00000267498	0.989027	0.147147	NA	#VALUE!	1.43126	8.77897	8.61674	18.6794	8.33724	13.0168	AC007786.1
ENSG00000160808	0.988834	0.111427	NA	#VALUE!	10.0188	6.14528	8.61674	28.7375	12.0427	9.59132	MYL3
ENSG00000164434	0.988449	0.0792646	0.337363	0.471902	18026.8	8363.73	9093.24	36460.7	20321.6	13618.3	FABP7
ENSG00000261586	0.987375	0.0011649	0.0209059	1.67973	174.614	287.072	136.144	356.345	525.246	305.552	AC068987.4
ENSG00000207955	0.985573	0.23573	0.596396	0.224465	90.1696	193.137	30.1586	125.008	353.87	141.815	AL359091.1
ENSG00000261915	0.984625	0.204454	NA	#VALUE!	2.86253	12.2906	4.30837	8.62125	24.0854	6.85095	AC026954.2
ENSG00000230453	0.983684	1.15122010627703e-05	0.000599782	3.22201	90.1696	80.7665	67.2105	158.056	176.935	133.593	ANKRD18B
ENSG00000279602	0.98297	0.00089086	0.017238	1.76351	48.6629	58.8191	43.9454	117.824	114.869	69.8796	AC109326.1
ENSG00000187905	0.982024	0.178641	NA	#VALUE!	5.72505	10.5348	6.03172	2.87375	24.0854	16.4423	LRRC74B
ENSG00000024422	0.981389	0.000427371	0.0101618	1.99303	84.4445	141.341	96.5074	267.259	222.326	154.146	EHD2
ENSG00000248441	0.981177	0.0401424	0.223902	0.649942	22.9002	35.1159	10.3401	57.475	50.0234	28.774	LINC01197
ENSG00000131979	0.97947	2.66172827643002e-05	0.00116423	2.93396	91.6008	64.9644	61.1788	132.192	134.322	154.831	GCH1
ENSG00000143850	0.978542	2.86123767561977e-05	0.00122373	2.91231	1439.85	2186.84	1531.19	2840.7	4465.06	2860.95	PLEKHA6
ENSG00000110092	0.977938	1.40533797343589e-06	0.000107446	3.96881	4283.77	6011.84	4315.26	9844.03	11373.8	7566.87	CCND1
ENSG00000152049	0.976208	0.181941	NA	#VALUE!	1.43126	9.65687	8.61674	22.99	12.0427	6.85095	KCNE4
ENSG00000136110	0.975779	0.0152267	0.123047	0.909928	31.4878	36.8717	18.0951	74.7175	61.1398	35.6249	CNMD
ENSG00000163530	0.974835	0.118676	0.423783	0.372856	11.4501	7.02318	10.3401	24.4269	25.9381	6.85095	DPPA2
ENSG00000188112	0.973935	0.134481	0.453609	0.343319	14.3126	8.77897	11.2018	15.8056	42.6126	8.22113	C6orf132
ENSG00000226608	0.97311	0.0324773	0.195474	0.70891	22.9002	13.1685	18.0951	50.2906	36.128	20.5528	FTLP3
ENSG00000234175	0.972467	0.0252284	0.168201	0.774171	14.3126	17.5579	10.3401	33.0481	22.2326	28.0889	AL355355.2
ENSG00000162552	0.972112	2.27970621413852e-08	3.32377631593158e-06	5.47837	287.684	296.729	243.854	458.363	618.809	541.91	WNT4
ENSG00000214870	0.96993	1.05176677266615e-05	0.000556451	3.25457	208.964	155.388	150.793	310.365	412.23	280.204	AC004540.1
ENSG00000135299	0.968054	2.37573151517086e-07	2.61013964936858e-05	4.58334	848.739	1010.46	631.607	1524.52	1718.4	1627.1	ANKRD6
ENSG00000008226	0.96714	0.00269117	0.0375764	1.42508	45.8004	45.6506	33.6053	54.6012	79.667	105.505	DLEC1
ENSG00000170542	0.966068	0.000744991	0.0149539	1.82525	78.7195	61.4528	37.9136	123.571	115.795	104.134	SERPINB9
ENSG00000256546	0.964604	0.0916058	NA	#VALUE!	8.58758	7.02318	6.89339	17.2425	16.6745	10.2764	AC156455.1
ENSG00000179761	0.962228	1.33820811700723e-06	0.000104436	3.98115	134.539	138.708	118.049	247.142	299.214	215.805	PIPOX
ENSG00000259664	0.96026	0.0671957	0.306165	0.514044	11.4501	13.1685	8.61674	24.4269	28.7172	12.3317	LINC02254
ENSG00000269964	0.960216	0.065064	0.300669	0.521911	7.15632	13.1685	10.3401	30.1744	16.6745	15.7572	MEI4
ENSG00000057019	0.957185	1.08752309704032e-15	5.84403840260981e-13	12.2333	3940.27	3541.44	3213.18	6902.75	6932.88	6917.4	DCBLD2
ENSG00000231256	0.957144	0.101663	NA	#VALUE!	7.15632	6.14528	8.61674	17.2425	16.6745	9.59132	CFAP97D1
ENSG00000248919	0.95438	0.12	NA	#VALUE!	5.72505	5.26738	8.61674	8.62125	13.8954	15.0721	ATP5MF-PTCD1
ENSG00000204516	0.953902	0.00697567	0.0727264	1.13831	44.3692	54.4296	26.7119	96.2706	92.636	55.4927	MICB
ENSG00000255010	0.953282	0.0542541	0.267895	0.572036	11.4501	7.90107	11.2018	17.2425	24.0854	17.1274	AP001767.2
ENSG00000164675	0.952285	0.00410741	0.0507237	1.29479	55.8193	43.017	23.2652	74.7175	84.2988	72.62	IQUB
ENSG00000126861	0.950943	0.0564903	0.274824	0.560946	22.9002	6.14528	22.4035	25.8637	39.8335	31.5143	OMG
ENSG00000228686	0.950022	0.0248287	0.166897	0.77755	14.3126	14.9243	11.2018	28.7375	24.0854	25.3485	AL590723.1
ENSG00000145936	0.948753	0.162672	NA	#VALUE!	12.8814	3.51159	5.17004	7.18437	14.8218	16.4423	KCNMB1
ENSG00000077238	0.948466	0.0583304	0.280515	0.552044	12.8814	28.9706	11.2018	35.9219	47.2444	21.2379	IL4R
ENSG00000231453	0.946904	0.0277096	0.178297	0.748855	64.4068	27.2148	37.052	43.1062	77.8142	120.577	LINC01305
ENSG00000176170	0.944504	0.00139452	0.0236716	1.62577	97.3259	97.4466	68.9339	130.756	239.001	134.964	SPHK1
ENSG00000159251	0.944301	0.00505907	0.0587715	1.23083	37.2128	27.2148	22.4035	64.6594	42.6126	57.5479	ACTC1
ENSG00000173227	0.942805	0.00363511	0.0462338	1.33504	28.6253	60.5749	68.0722	100.581	122.28	85.6368	SYT12
ENSG00000110195	0.942481	0.0524692	0.263158	0.579784	70.1319	61.4528	37.9136	31.6112	159.334	130.853	FOLR1
ENSG00000279645	0.942172	0.0988672	0.382657	0.41719	8.58758	13.1685	8.61674	28.7375	22.2326	9.59132	AC016251.1
ENSG00000224647	0.941417	0.0963218	NA	#VALUE!	8.58758	10.5348	5.17004	11.495	18.5272	15.7572	AC026954.1
ENSG00000119917	0.940871	0.00529577	0.0606522	1.21715	28.6253	32.4822	19.8185	61.7856	50.0234	44.5311	IFIT3
ENSG00000204131	0.940774	1.20043252437114e-05	0.000620267	3.20742	210.396	273.026	192.153	363.529	531.731	401.465	NHSL2
ENSG00000106484	0.938419	2.93002539487917e-07	3.0113616189556e-05	4.52124	7654.39	7522.7	5805.1	14795.5	14779.1	10636.1	MEST
ENSG00000122420	0.937308	0.0439738	0.23637	0.626407	25.7627	63.2086	25.8502	56.0381	117.648	47.9566	PTGFR
ENSG00000203684	0.937193	0.0785334	0.335771	0.473957	4.29379	12.2906	11.2018	21.5531	19.4536	15.0721	IBA57-AS1
ENSG00000217275	0.937027	0.110701	NA	#VALUE!	7.15632	8.77897	6.89339	11.495	21.3063	10.9615	AL031777.1
ENSG00000142552	0.935623	7.10316945310417e-05	0.00244682	2.6114	243.315	344.136	256.779	604.924	630.851	385.708	RCN3
ENSG00000158516	0.935579	0.186378	NA	#VALUE!	4.29379	14.0464	3.44669	14.3687	20.3799	8.22113	CPA2
ENSG00000186417	0.93532	0.0111637	0.100879	0.996198	21.4689	36.8717	24.1269	57.475	65.7716	37.6802	GLDN
ENSG00000243742	0.934023	0.164265	NA	#VALUE!	8.58758	9.65687	3.44669	22.99	11.1163	8.22113	RPLP0P2
ENSG00000278905	0.933528	0.0306662	0.189727	0.721871	22.9002	43.017	18.9568	31.6112	73.1824	56.8628	AC106818.1
ENSG00000124664	0.933322	0.0264677	0.173064	0.761792	18.6064	27.2148	18.9568	61.7856	38.9071	26.7187	SPDEF
ENSG00000153551	0.933317	0.000142292	0.00426645	2.36993	157.439	128.173	81.859	242.832	235.295	217.86	CMTM7
ENSG00000249378	0.933027	0.00552397	0.0623244	1.20534	31.4878	21.9474	21.5418	54.6012	45.3916	41.7908	LINC01060
ENSG00000204335	0.932585	0.00863215	0.084121	1.0751	194.652	66.7202	88.7524	239.958	240.854	180.865	SP5
ENSG00000153363	0.931906	6.70491607673219e-06	0.000394081	3.40441	254.765	213.329	185.26	494.285	417.788	333.641	LINC00467
ENSG00000244556	0.929829	0.0592866	0.28337	0.547646	10.0188	14.9243	10.3401	20.1162	31.4962	16.4423	ODCP
ENSG00000136826	0.929515	0.00162624	0.0263448	1.5793	91.6008	118.516	78.4123	218.405	217.695	117.151	KLF4
ENSG00000168461	0.927552	1.02200397932951e-07	1.30760890089997e-05	4.88352	739.963	617.162	543.716	1043.17	1181.11	1378.41	RAB31
ENSG00000280739	0.925926	0.02591	0.171066	0.766837	42.9379	17.5579	22.4035	71.8437	41.6862	41.7908	EIF1B-AS1
ENSG00000168779	0.925305	0.00508392	0.0589509	1.22951	283.39	868.24	472.197	1126.51	1077.36	887.197	SHOX2
ENSG00000269836	0.92479	0.220482	NA	#VALUE!	0	7.90107	13.7868	10.0581	18.5272	14.387	AC020913.3
ENSG00000179104	0.924456	8.40398923576123e-07	7.31769581232395e-05	4.13563	948.927	1419.56	1170.15	2227.16	2566.94	1931.28	TMTC2
ENSG00000170324	0.924015	0.0638114	0.297144	0.527033	15.7439	8.77897	8.61674	18.6794	25.0117	17.1274	FRMPD2
ENSG00000106366	0.9235	0.0131864	0.112019	0.950709	24.3315	35.9938	25.8502	80.465	46.318	41.1057	SERPINE1
ENSG00000130433	0.922661	0.0146792	0.120509	0.918981	18.6064	37.7496	24.1269	37.3587	65.7716	50.697	CACNG6
ENSG00000196415	0.92218	0.121291	0.429047	0.367496	7.15632	16.68	6.03172	24.4269	23.159	10.9615	PRTN3
ENSG00000170959	0.922168	0.000428889	0.010185	1.99204	137.401	118.516	90.4757	254.327	247.338	154.146	DCDC1
ENSG00000152208	0.921703	1.05325620669046e-05	0.000556451	3.25457	143.126	228.253	168.888	382.209	339.048	311.033	GRID2
ENSG00000015520	0.92154	0.012555	0.108753	0.963558	18.6064	17.5579	25.8502	41.6694	45.3916	32.1994	NPC1L1
ENSG00000187091	0.920801	4.20449094534298e-06	0.000264932	3.57687	654.087	884.042	707.434	1428.25	1714.69	1114.65	PLCD1
ENSG00000275620	0.920795	1.20999519608972e-05	0.000623496	3.20517	133.107	148.365	118.049	247.142	301.993	208.269	AL121827.2
ENSG00000198889	0.919538	0.147108	NA	#VALUE!	4.29379	10.5348	5.17004	15.8056	14.8218	8.90623	DCAF12L1
ENSG00000189350	0.916505	0.141433	0.466187	0.33144	7.15632	12.2906	12.9251	5.7475	32.4226	22.6081	TOGARAM2
ENSG00000228857	0.913158	0.0559708	0.273642	0.562818	17.1752	13.1685	10.3401	37.3587	21.3063	18.4976	AC104653.1
ENSG00000080031	0.912812	9.97763206632169e-05	0.00320385	2.49433	88.7383	113.249	68.9339	185.357	170.45	156.202	PTPRH
ENSG00000163251	0.912569	0.00313355	0.0418578	1.37822	77.2882	88.6676	51.7004	91.96	137.101	176.069	FZD5
ENSG00000272449	0.911388	1.2152961984835e-05	0.000623886	3.20489	399.322	376.618	263.672	663.836	747.573	540.54	AL139246.5
ENSG00000003989	0.909778	0.00037634	0.00927536	2.03267	70.1319	71.1097	45.6687	110.639	106.531	130.168	SLC7A2
ENSG00000130203	0.908613	0.000121563	0.00374814	2.42618	476.611	770.794	543.716	1087.71	1407.14	873.496	APOE
ENSG00000126458	0.908175	2.59264282656814e-06	0.000184706	3.73352	186.064	195.771	194.738	383.646	417.788	284.999	RRAS
ENSG00000183722	0.904095	9.31893031932502e-09	1.53152550062507e-06	5.81488	1140.72	1092.98	1037.46	2132.32	2318.68	1671.63	LHFPL6
ENSG00000167311	0.903641	0.00412155	0.0508649	1.29358	21.4689	33.3601	29.2969	60.3487	50.9498	50.0119	ART5
ENSG00000263934	0.902849	0.144713	0.471056	0.326928	21.4689	8.77897	6.03172	30.1744	25.9381	10.2764	SNORD3A
ENSG00000263033	0.902791	0.0539766	0.267156	0.573235	14.3126	15.8021	8.61674	17.2425	25.9381	27.4038	AC007220.1
ENSG00000130055	0.90258	5.59446783843867e-05	0.00203129	2.69223	173.183	201.038	151.655	273.006	419.641	289.11	GDPD2
ENSG00000127528	0.902196	0.0111329	0.100764	0.996696	15.7439	21.9474	22.4035	40.2325	35.2017	39.0504	KLF2
ENSG00000176842	0.896443	0.0028102	0.0386927	1.41237	201.808	337.99	143.9	372.151	523.393	378.172	IRX5
ENSG00000087086	0.896317	0.000156827	0.00463775	2.33369	19691.3	20853.6	18373.5	48623.8	37379.6	23668	FTL
ENSG00000196890	0.896102	0.00484673	0.0569733	1.24433	30.0565	52.6738	37.052	76.1544	91.7096	58.9181	HIST3H2BB
ENSG00000261114	0.895976	0.191721	0.54183	0.266137	14.3126	17.5579	3.44669	14.3687	38.9071	11.6466	AC012181.1
ENSG00000273802	0.894796	0.000219966	0.00610194	2.21453	309.153	282.683	213.695	617.856	528.025	352.824	HIST1H2BG
ENSG00000188643	0.894454	0.00237183	0.034306	1.46463	70.1319	59.697	54.2854	158.056	102.826	83.5815	S100A16
ENSG00000181649	0.893651	0.066697	0.304912	0.515826	17.1752	30.7264	18.9568	63.2225	45.3916	19.1826	PHLDA2
ENSG00000184060	0.891569	0.0674553	0.30682	0.513117	10.0188	12.2906	14.6485	17.2425	33.349	18.4976	ADAP2
ENSG00000185664	0.889477	0.0453553	0.240452	0.618971	128.814	207.184	62.9022	287.375	338.121	115.096	PMEL
ENSG00000214491	0.888619	0.0294964	0.18579	0.730978	10.0188	23.7032	18.0951	35.9219	29.6435	33.5696	SEC14L6
ENSG00000267426	0.888077	0.167155	NA	#VALUE!	1.43126	11.4127	9.47841	18.6794	13.8954	11.6466	AC087289.3
ENSG00000254760	0.886325	0.234271	NA	#VALUE!	0	8.77897	12.0634	10.0581	12.969	17.1274	AC008750.1
ENSG00000048392	0.885445	6.94827192315784e-06	0.000404592	3.39298	2434.58	2585.41	2096.45	5507.54	4280.71	3363.81	RRM2B
ENSG00000100351	0.885119	0.117812	NA	#VALUE!	11.4501	4.38949	9.47841	14.3687	16.6745	14.387	GRAP2
ENSG00000230673	0.884787	0.0768641	0.331747	0.479194	5.72505	16.68	11.2018	21.5531	18.5272	23.9783	PABPC1P3
ENSG00000272468	0.884221	0.0459228	0.241937	0.616297	14.3126	21.9474	9.47841	30.1744	29.6435	25.3485	AL021807.1
ENSG00000272256	0.883383	0.035124	0.205734	0.686693	15.7439	33.3601	16.3718	51.7275	41.6862	30.8293	AC044849.1
ENSG00000197780	0.881908	9.16720957892635e-05	0.00299335	2.52384	1169.34	1006.07	978.861	2531.77	1935.17	1348.95	TAF13
ENSG00000166473	0.881836	0.0851447	0.353588	0.451502	14.3126	40.3833	13.7868	25.8637	62.0661	39.0504	PKD1L2
ENSG00000196218	0.881835	0.00617453	0.0674002	1.17134	187.495	445.094	315.373	445.431	815.197	490.528	RYR1
ENSG00000256139	0.88069	0.0429839	0.233048	0.632556	14.3126	14.9243	10.3401	22.99	25.9381	23.2932	AC007637.1
ENSG00000228526	0.879701	0.000130741	0.0039597	2.40234	186.064	266.003	168.026	334.792	462.254	345.288	MIR34AHG
ENSG00000188710	0.878936	0.214017	NA	#VALUE!	1.43126	7.90107	11.2018	7.18437	12.969	18.4976	QRFP
ENSG00000145824	0.877294	3.62439873194819e-05	0.0014473	2.83944	97.3259	137.83	112.018	192.541	249.191	199.363	CXCL14
ENSG00000164692	0.875771	8.17403044184395e-05	0.00273554	2.56296	3311.94	2968.17	2846.11	5651.23	7257.1	3837.9	COL1A2
ENSG00000270504	0.874813	0.0134578	0.113457	0.94517	25.7627	31.6043	20.6802	58.9119	50.0234	36.31	AL391422.3
ENSG00000100033	0.873943	0.168384	NA	#VALUE!	4.29379	10.5348	5.17004	8.62125	13.8954	14.387	PRODH
ENSG00000255114	0.873632	0.0898603	NA	#VALUE!	5.72505	10.5348	12.0634	15.8056	20.3799	17.1274	AP003392.3
ENSG00000107249	0.872384	2.94808723525899e-05	0.00124601	2.90448	354.953	281.805	311.064	521.586	738.309	471.345	GLIS3
ENSG00000120262	0.872209	0.0158386	0.126329	0.898498	31.4878	45.6506	48.2537	41.6694	95.4151	91.8027	CCDC170
ENSG00000127084	0.871946	3.3786406903179e-05	0.00136364	2.8653	334.916	254.59	283.491	442.557	675.316	473.4	FGD3
ENSG00000214353	0.870254	0.104317	0.393163	0.405427	15.7439	10.5348	6.89339	15.8056	27.7908	15.0721	VAC14-AS1
ENSG00000183696	0.869288	0.000314197	0.00811364	2.09078	204.671	217.718	144.761	346.287	426.126	263.076	UPP1
ENSG00000177359	0.868956	0.00111156	0.0202579	1.6934	141.695	97.4466	93.9224	268.696	163.039	175.384	AC024940.2
ENSG00000156427	0.867176	0.0208577	0.150016	0.823863	22.9002	39.5054	24.1269	71.8437	51.8762	38.3653	FGF18
ENSG00000179772	0.866942	0.102342	0.389017	0.410031	7.15632	26.3369	9.47841	27.3006	31.4962	21.923	FOXS1
ENSG00000177752	0.866924	0.172668	NA	#VALUE!	8.58758	9.65687	5.17004	20.1162	16.6745	6.85095	YIPF7
ENSG00000132688	0.864328	3.50349128626251e-06	0.000232543	3.6335	10333.7	14552.9	9819.63	20268.6	23939	18979.2	NES
ENSG00000254305	0.864254	0.0454976	0.240708	0.618509	15.7439	22.8253	12.0634	35.9219	35.2017	22.6081	MRPL9P1
ENSG00000243069	0.863347	0.00452908	0.0543606	1.26472	75.8569	50.918	50.8387	129.319	119.5	73.3051	ARHGEF26-AS1
ENSG00000270194	0.863205	0.0666122	0.30468	0.516157	8.58758	28.0927	17.2335	33.0481	43.5389	24.6634	AC097359.2
ENSG00000198959	0.862916	0.00720379	0.0742812	1.12912	50.0942	61.4528	44.807	109.202	117.648	60.2883	TGM2
ENSG00000188816	0.862169	0.192006	NA	#VALUE!	2.86253	11.4127	6.03172	11.495	9.2636	17.1274	HMX2
ENSG00000145248	0.861637	0.0338022	0.200489	0.697909	25.7627	21.9474	16.3718	22.99	48.1707	41.7908	SLC10A4
ENSG00000269656	0.861393	0.0200213	0.14618	0.835112	22.9002	23.7032	19.8185	34.485	52.8025	32.8845	NOP53-AS1
ENSG00000234537	0.860868	0.0903896	0.365444	0.437179	8.58758	11.4127	9.47841	22.99	18.5272	13.7019	AL354751.1
ENSG00000229727	0.860788	0.0738255	0.323059	0.490718	7.15632	21.9474	15.5101	22.99	37.0544	23.2932	AC013460.1
ENSG00000224888	0.860719	0.0777478	0.333919	0.476359	10.0188	18.4358	10.3401	15.8056	24.0854	30.1442	AC138028.2
ENSG00000175592	0.85898	0.0187525	0.140218	0.853197	20.0377	20.1916	24.9885	45.98	44.4653	30.1442	FOSL1
ENSG00000246731	0.858819	0.0514044	0.259548	0.585783	8.58758	21.9474	16.3718	22.99	31.4962	32.1994	AC100786.1
ENSG00000129451	0.857488	0.0194208	0.143721	0.84248	15.7439	28.0927	28.4352	57.475	40.7598	37.6802	KLK10
ENSG00000249859	0.857293	0.000449522	0.0105235	1.97784	216.121	312.531	208.525	520.149	497.455	324.05	PVT1
ENSG00000153902	0.856351	4.36608596993378e-05	0.00166905	2.77753	181.77	182.603	168.026	280.191	409.451	272.668	LGI4
ENSG00000127824	0.856346	0.00510235	0.0591281	1.22821	80.1507	125.539	73.2423	214.094	181.567	114.411	TUBA4A
ENSG00000156140	0.856139	8.66801990510407e-06	0.000478088	3.32049	571.074	443.338	597.14	1013	1123.67	781.008	ADAMTS3
ENSG00000110090	0.853858	2.87931341493249e-05	0.00122521	2.91179	184.633	228.253	151.655	333.355	384.439	303.497	CPT1A
ENSG00000048545	0.853562	0.000115944	0.00359254	2.4446	177.477	215.963	181.813	423.878	364.986	257.596	GUCA1A
ENSG00000152977	0.853165	0.145575	0.472237	0.32584	2209.87	5364.83	1956	5519.04	7975.03	3724.17	ZIC1
ENSG00000113389	0.852653	0.0236458	0.161897	0.790762	65.8381	100.958	82.7207	248.579	84.2988	123.317	NPR3
ENSG00000007384	0.851807	0.00147513	0.0245524	1.60991	247.609	409.978	227.482	449.742	686.433	463.124	RHBDF1
ENSG00000116717	0.851439	3.51139504524592e-06	0.000232543	3.6335	1289.57	1362.5	1115.01	2546.14	2512.29	1742.2	GADD45A
ENSG00000135929	0.849828	0.0115132	0.102626	0.988742	87.307	112.371	55.1471	112.076	216.768	128.798	CYP27A1
ENSG00000249619	0.847909	0.164873	NA	#VALUE!	7.15632	14.0464	6.03172	27.3006	12.969	10.9615	HMGN1P13
ENSG00000111711	0.847299	0.00399588	0.0496397	1.30417	3051.45	2566.97	2008.56	6917.12	3887.93	2919.19	GOLT1B
ENSG00000117425	0.84686	5.79694186188277e-07	5.39746943258867e-05	4.26781	229.002	222.108	246.439	382.209	489.118	382.968	PTCH2
ENSG00000197971	0.844578	2.96284398934637e-06	0.000205628	3.68692	145.989	145.731	151.655	225.589	301.993	265.817	MBP
ENSG00000173805	0.840959	2.03189923447697e-07	2.30216631337607e-05	4.63786	281.959	352.915	319.681	569.002	637.336	510.395	HAP1
ENSG00000111886	0.840186	0.158968	NA	#VALUE!	7.15632	8.77897	6.03172	14.3687	16.6745	8.90623	GABRR2
ENSG00000130176	0.839612	0.00113289	0.0205273	1.68767	117.364	148.365	94.7841	251.453	239.001	158.257	CNN1
ENSG00000172568	0.83878	0.00491547	0.0575493	1.23996	60.113	63.2086	56.0088	153.746	80.5933	90.4325	FNDC9
ENSG00000162998	0.8365	0.0108916	0.099297	1.00306	762.863	770.794	441.177	1504.41	1408.07	615.215	FRZB
ENSG00000252874	0.83506	0.187565	NA	#VALUE!	2.86253	7.02318	10.3401	15.8056	12.969	9.59132	RF00019
ENSG00000112419	0.833242	0.00024899	0.00670918	2.17333	257.627	381.885	280.044	524.459	683.654	435.035	PHACTR2
ENSG00000112343	0.83319	0.068133	0.308114	0.511288	11.4501	14.9243	12.0634	20.1162	29.6435	19.1826	TRIM38
ENSG00000132259	0.83311	0.0863223	0.356412	0.448047	8.58758	20.1916	14.6485	25.8637	36.128	17.8125	CNGA4
ENSG00000179921	0.832503	0.119997	0.426717	0.36986	7.15632	22.8253	8.61674	18.6794	28.7172	22.6081	GPBAR1
ENSG00000158816	0.831963	0.00953361	0.0901046	1.04525	81.582	114.127	96.5074	94.8337	190.83	232.247	VWA5B1
ENSG00000121281	0.831587	7.33680928535426e-06	0.000420703	3.37602	144.558	172.068	150.793	232.774	309.404	288.425	ADCY7
ENSG00000204666	0.828393	0.00962286	0.0906508	1.04263	28.6253	26.3369	40.4987	68.97	50.0234	53.4374	AC010624.1
ENSG00000260615	0.828209	0.00840282	0.0828738	1.08158	32.9191	34.238	31.0203	74.7175	56.508	45.9013	RPL23AP97
ENSG00000185811	0.828113	0.0123305	0.107566	0.968325	27.194	52.6738	35.3286	63.2225	86.1515	58.233	IKZF1
ENSG00000170561	0.827493	0.0125961	0.108973	0.962682	230.433	588.191	248.162	640.846	730.898	526.153	IRX2
ENSG00000185681	0.827354	0.0557605	0.272897	0.564001	20.0377	9.65687	22.4035	25.8637	34.2753	30.8293	MORN5
ENSG00000277734	0.82716	0.274966	NA	#VALUE!	4.29379	14.0464	1.72335	11.495	10.19	14.387	TRAC
ENSG00000140459	0.826659	0.0865644	0.357119	0.447187	14.3126	11.4127	8.61674	15.8056	20.3799	22.6081	CYP11A1
ENSG00000235748	0.826258	0.0688114	0.309488	0.509356	8.58758	12.2906	18.9568	25.8637	22.2326	24.6634	SEPT14P12
ENSG00000182263	0.825914	0.000291762	0.00768345	2.11444	986.14	1595.14	906.481	1842.07	2344.62	1998.42	FIGN
ENSG00000049768	0.825644	0.112973	0.412623	0.384447	5.72505	18.4358	16.3718	17.2425	35.2017	21.2379	FOXP3
ENSG00000207291	0.825081	0.113875	0.414668	0.382299	7.15632	18.4358	12.0634	12.9319	29.6435	24.6634	RNU6-30P
ENSG00000277681	0.824331	0.132609	0.44984	0.346942	4.29379	17.5579	11.2018	14.3687	22.2326	23.2932	MIR6739
ENSG00000117318	0.82402	0.00100889	0.0189596	1.72217	1371.15	1153.56	987.478	2379.46	2526.18	1311.96	ID3
ENSG00000281880	0.823493	0.032493	0.195474	0.70891	25.7627	14.0464	18.0951	35.9219	31.4962	32.8845	PAUPAR
ENSG00000224557	0.823342	0.00666501	0.0705434	1.15154	48.6629	36.8717	67.2105	97.7075	102.826	71.9349	HLA-DPB2
ENSG00000267898	0.823134	0.155296	NA	#VALUE!	5.72505	8.77897	8.61674	20.1162	11.1163	11.6466	AC026803.2
ENSG00000105369	0.82284	0.0780645	0.334755	0.475272	8.58758	17.5579	18.9568	30.1744	34.2753	18.4976	CD79A
ENSG00000120306	0.822368	0.00314979	0.0419608	1.37716	648.362	452.117	438.592	1261.58	875.41	585.071	CYSTM1
ENSG00000132855	0.822096	0.149154	NA	#VALUE!	5.72505	10.5348	8.61674	15.8056	19.4536	10.2764	ANGPTL3
ENSG00000051108	0.821358	0.000522547	0.0115083	1.93899	1581.55	1506.47	1228.75	3340.73	2572.5	1718.22	HERPUD1
ENSG00000087494	0.821188	0.0841271	0.351517	0.454054	17.1752	15.8021	12.9251	12.9319	33.349	32.1994	PTHLH
ENSG00000163378	0.821081	0.00138814	0.0236702	1.6258	50.0942	86.0339	61.1788	123.571	124.132	106.19	EOGT
ENSG00000225873	0.820937	0.233764	NA	#VALUE!	2.86253	12.2906	13.7868	7.18437	30.5699	14.387	LINC00694
ENSG00000271824	0.820839	0.0838061	0.350974	0.454725	15.7439	35.9938	16.3718	57.475	23.159	42.4759	SMIM32
ENSG00000184895	0.820118	0.0655053	0.301967	0.520041	25.7627	25.459	13.7868	45.98	47.2444	21.923	SRY
ENSG00000225793	0.819792	0.0602941	0.286342	0.543114	12.8814	16.68	11.2018	24.4269	26.8644	21.2379	AL080250.1
ENSG00000167664	0.818579	0.0329303	0.196995	0.705544	20.0377	22.8253	15.5101	37.3587	38.9071	27.4038	TMIGD2
ENSG00000165895	0.815639	3.8884029558532e-06	0.000249601	3.60275	178.908	177.335	169.75	297.433	357.575	270.612	ARHGAP42
ENSG00000273352	0.815502	0.0594962	0.284156	0.546444	14.3126	22.8253	12.9251	35.9219	32.4226	21.923	NA
ENSG00000109062	0.814198	2.63822704956391e-06	0.000187244	3.72759	927.458	1129.85	991.786	1770.23	2125.07	1471.58	SLC9A3R1
ENSG00000137473	0.813337	0.107386	0.40018	0.397744	11.4501	9.65687	13.7868	11.495	25.9381	22.6081	TTC29
ENSG00000235726	0.813001	0.136642	0.457615	0.3395	12.8814	14.9243	6.03172	24.4269	23.159	12.3317	AC010148.1
ENSG00000112175	0.812891	0.0385885	0.218158	0.661229	111.639	91.3013	38.7753	135.066	193.609	93.1729	BMP5
ENSG00000186105	0.811793	0.184466	NA	#VALUE!	4.29379	8.77897	7.75506	11.495	16.6745	9.59132	LRRC70
ENSG00000155269	0.809703	0.114423	0.415803	0.381113	5.72505	15.8021	15.5101	18.6794	30.5699	17.8125	GPR78
ENSG00000158109	0.80946	7.32233577641668e-06	0.000420703	3.37602	970.396	1043.82	949.564	2007.31	1871.25	1322.23	TPRG1L
ENSG00000133216	0.809272	5.71589348833527e-07	5.34848381734377e-05	4.27177	5092.43	5794.12	5019.25	8787.93	11158	7928.6	EPHB2
ENSG00000196482	0.809023	0.00179556	0.0282738	1.54862	646.931	330.089	392.923	675.331	756.836	957.077	ESRRG
ENSG00000100196	0.808147	0.0029267	0.0398591	1.39947	134.539	136.952	121.496	313.239	228.811	150.721	KDELR3
ENSG00000171864	0.807209	0.0284468	0.181426	0.741299	130.245	101.836	78.4123	84.7756	197.315	254.855	PRND
ENSG00000080546	0.806983	6.59505675933281e-06	0.000389816	3.40914	699.888	736.556	641.085	1382.27	1315.43	942.005	SESN1
ENSG00000173846	0.805719	1.86780135831399e-05	0.000891614	3.04982	628.324	751.48	610.927	1222.78	1357.12	905.01	PLK3
ENSG00000103966	0.805222	5.63994055076017e-05	0.00203787	2.69082	342.072	319.555	279.182	648.031	578.975	419.278	EHD4
ENSG00000128342	0.804877	7.17498582602294e-05	0.00246254	2.60862	90.1696	100.958	83.5823	140.814	174.156	163.053	LIF
ENSG00000179954	0.802726	0.00414583	0.050964	1.29274	114.501	167.678	98.2308	196.852	292.73	175.384	SSC5D
ENSG00000184163	0.801193	0.00413443	0.0509077	1.29322	161.733	290.584	185.26	419.567	438.168	259.651	C1QTNF12
ENSG00000130383	0.800691	0.130579	0.446614	0.350067	4.29379	14.0464	20.6802	22.99	28.7172	19.1826	FUT5
ENSG00000100234	0.800166	1.16034863109684e-07	1.47458358470739e-05	4.83133	1043.39	1187.79	952.149	1709.88	2100.06	1732.6	TIMP3
ENSG00000145423	0.80015	0.000123552	0.00379315	2.421	2397.37	2244.78	1624.25	3896.8	4207.53	2805.46	SFRP2
ENSG00000179813	0.799325	0.266648	0.629357	0.201103	25.7627	9.65687	14.6485	2.87375	41.6862	39.7355	FAM216B
ENSG00000141314	0.798604	2.27506345027536e-05	0.0010411	2.98251	1225.16	1571.44	1064.17	2094.96	2620.67	2001.16	RHBDL3
ENSG00000177191	0.798302	0.0256605	0.170055	0.769411	27.194	26.3369	23.2652	30.1744	56.508	44.5311	B3GNT8
ENSG00000168374	0.797807	0.000354984	0.00887091	2.05203	8493.11	7172.42	7032.98	17297.1	12969	9197.39	ARF4
ENSG00000157150	0.797243	0.0980903	0.381174	0.418876	21.4689	7.90107	12.9251	20.1162	27.7908	22.6081	TIMP4
ENSG00000217094	0.797078	0.204497	NA	#VALUE!	15.7439	3.51159	8.61674	21.5531	14.8218	10.9615	PPIAP31
ENSG00000185168	0.797032	0.0944	0.373391	0.427836	10.0188	21.0695	11.2018	20.1162	32.4226	21.923	LINC00482
ENSG00000233822	0.795729	3.0017871737843e-05	0.00125461	2.90149	193.221	253.712	187.845	389.393	399.261	318.569	HIST1H2BN
ENSG00000198682	0.795516	0.0049454	0.0577363	1.23855	74.4257	74.6213	43.0837	110.639	127.838	93.1729	PAPSS2
ENSG00000125430	0.795245	0.00104619	0.0194626	1.7108	312.015	346.769	211.11	560.381	573.417	376.802	HS3ST3B1
ENSG00000232973	0.794465	0.187142	NA	#VALUE!	15.7439	4.38949	8.61674	10.0581	17.6008	19.1826	CYP1B1-AS1
ENSG00000204385	0.794392	0.135739	0.455808	0.341218	5.72505	17.5579	8.61674	17.2425	20.3799	19.1826	SLC44A4
ENSG00000250208	0.793947	0.0122151	0.106757	0.971604	263.352	401.199	158.548	439.684	607.692	380.227	FZD10-AS1
ENSG00000140836	0.792995	6.61787048143236e-05	0.00230926	2.63653	2404.52	3561.63	2716.86	4656.91	6086.19	4307.19	ZFHX3
ENSG00000087076	0.792199	1.22474403416864e-05	0.000625951	3.20346	164.595	175.579	166.303	288.812	339.048	251.43	HSD17B14
ENSG00000259442	0.791469	0.198288	NA	#VALUE!	8.58758	12.2906	4.30837	12.9319	20.3799	10.2764	AC105339.3
ENSG00000205562	0.791414	0.0989777	0.382657	0.41719	17.1752	15.8021	9.47841	33.0481	15.7481	24.6634	AL049775.1
ENSG00000168477	0.791132	0.0052122	0.0598552	1.2229	291.978	666.324	485.122	676.768	1023.63	802.246	TNXB
ENSG00000251201	0.789558	0.0607194	0.287733	0.541011	20.0377	23.7032	13.7868	45.98	30.5699	24.6634	TMED7-TICAM2
ENSG00000124635	0.789277	0.00624462	0.0678895	1.1682	55.8193	86.9118	58.5938	122.134	142.659	87.007	HIST1H2BJ
ENSG00000139410	0.789253	0.00562987	0.0631231	1.19981	67.2694	50.918	77.5506	96.2706	147.291	93.858	SDSL
ENSG00000165215	0.788823	0.00502804	0.0585232	1.23267	72.9944	93.935	62.9022	123.571	173.229	101.394	CLDN3
ENSG00000230805	0.788557	0.202143	0.554768	0.255889	7.15632	21.9474	4.30837	18.6794	22.2326	17.8125	AL132709.1
ENSG00000186994	0.788476	0.000245557	0.00662617	2.17874	94.4634	106.226	96.5074	182.483	195.462	139.074	KANK3
ENSG00000267871	0.788165	0.134873	0.454092	0.342856	27.194	14.0464	9.47841	40.2325	30.5699	15.7572	ZNF460-AS1
ENSG00000259280	0.787661	0.033319	0.1985	0.70224	70.1319	64.0865	24.9885	97.7075	100.973	73.9902	AC018563.1
ENSG00000248099	0.78742	0.122063	0.430071	0.36646	8.58758	15.8021	10.3401	28.7375	19.4536	14.387	INSL3
ENSG00000204767	0.787254	0.0208996	0.150147	0.823482	21.4689	35.9938	22.4035	43.1062	47.2444	48.6417	FAM196B
ENSG00000249773	0.786358	0.0674181	0.306724	0.513252	17.1752	16.68	10.3401	22.99	25.0117	26.7187	AC092647.5
ENSG00000188523	0.786235	0.00824467	0.0818289	1.08709	87.307	61.4528	43.9454	86.2125	126.911	112.356	CFAP77
ENSG00000163071	0.785446	4.68146958913322e-07	4.58516783320751e-05	4.33864	336.347	387.153	306.756	596.303	639.188	542.595	SPATA18
ENSG00000134013	0.784865	0.000103062	0.00327984	2.48415	632.618	503.913	449.794	887.989	1101.44	738.532	LOXL2
ENSG00000136918	0.784478	0.222569	NA	#VALUE!	12.8814	9.65687	8.61674	4.31062	19.4536	27.4038	WDR38
ENSG00000105321	0.784071	0.000733748	0.0147914	1.82999	970.396	1761.06	1366.61	2438.38	2722.57	1904.56	CCDC9
ENSG00000256925	0.782671	0.000702606	0.0143639	1.84273	62.9756	64.0865	75.8273	97.7075	120.427	129.483	ADGRA1-AS1
ENSG00000261889	0.781766	0.149689	0.479209	0.319475	14.3126	9.65687	9.47841	28.7375	18.5272	10.9615	AC108134.2
ENSG00000259635	0.781703	0.150327	NA	#VALUE!	5.72505	9.65687	11.2018	11.495	17.6008	17.1274	AC100830.1
ENSG00000122176	0.781399	0.225306	0.58375	0.233773	8.58758	17.5579	8.61674	38.7956	14.8218	8.90623	FMOD
ENSG00000108551	0.781092	8.51654609172611e-05	0.00284006	2.54667	201.808	178.213	129.251	295.996	284.393	289.11	RASD1
ENSG00000157613	0.779947	0.00048575	0.0110338	1.95727	158.87	228.253	168.888	326.171	378.881	254.855	CREB3L1
ENSG00000235587	0.779806	0.176295	NA	#VALUE!	7.15632	7.90107	8.61674	20.1162	11.1163	10.9615	GAPDHP65
ENSG00000254332	0.779617	0.166699	NA	#VALUE!	8.58758	7.02318	7.75506	11.495	15.7481	12.3317	AF201337.1
ENSG00000164251	0.779176	0.00237368	0.034306	1.46463	64.4068	52.6738	43.0837	102.018	85.2251	85.6368	F2RL1
ENSG00000245532	0.778251	0.00676103	0.0713042	1.14688	362.11	733.044	400.678	836.261	1076.43	657.691	NEAT1
ENSG00000088836	0.777477	0.0194568	0.143846	0.842102	30.0565	32.4822	22.4035	43.1062	58.3607	43.161	SLC4A11
ENSG00000214402	0.777141	0.0537555	0.266482	0.574332	31.4878	129.929	83.5823	135.066	170.45	119.206	LCNL1
ENSG00000177508	0.776693	0.0160213	0.126822	0.896807	336.347	545.174	186.983	534.517	687.359	608.364	IRX3
ENSG00000104856	0.776687	0.00504312	0.0586586	1.23167	88.7383	100.958	85.3057	172.425	198.241	103.449	RELB
ENSG00000099337	0.775718	0.00362692	0.0461849	1.3355	42.9379	60.5749	71.5189	102.018	115.795	87.007	KCNK6
ENSG00000221869	0.774853	0.0818037	0.344892	0.462317	12.8814	15.8021	12.9251	25.8637	28.7172	17.8125	CEBPD
ENSG00000224152	0.774706	4.15281868308081e-05	0.00159423	2.79745	125.951	115.882	121.496	201.162	236.222	183.605	AC009506.1
ENSG00000160188	0.773461	0.04574	0.24138	0.617299	103.051	64.0865	47.3921	61.7856	145.439	152.776	RSPH1
ENSG00000278570	0.773446	0.0896109	0.363782	0.439159	17.1752	14.9243	14.6485	28.7375	35.2017	16.4423	NR2E3
ENSG00000139540	0.772571	0.0621853	0.292761	0.533487	15.7439	26.3369	15.5101	22.99	37.9808	36.9951	SLC39A5
ENSG00000163817	0.772175	0.242778	NA	#VALUE!	7.15632	14.0464	3.44669	8.62125	19.4536	13.7019	SLC6A20
ENSG00000129757	0.77137	4.10605445652301e-05	0.00158576	2.79976	2095.37	2381.73	1762.98	3386.71	4327.03	2937.69	CDKN1C
ENSG00000170577	0.771229	0.0767306	0.331606	0.479378	11.4501	12.2906	20.6802	24.4269	28.7172	23.9783	SIX2
ENSG00000128578	0.769928	0.0196957	0.145065	0.838438	90.1696	134.318	77.5506	100.581	229.737	182.92	STRIP2
ENSG00000162976	0.769806	0.00788449	0.0793852	1.10026	62.9756	53.5517	38.7753	102.018	93.5624	68.5095	PQLC3
ENSG00000167641	0.769688	0.00891919	0.086115	1.06492	61.5443	57.0633	53.4238	123.571	106.531	65.7691	PPP1R14A
ENSG00000179750	0.769645	0.0724757	0.319832	0.495078	15.7439	14.9243	12.9251	25.8637	28.7172	19.8677	APOBEC3B
ENSG00000272674	0.76921	7.25997637360375e-05	0.00247365	2.60666	239.021	334.479	271.427	561.818	478.002	409.687	PCDHB16
ENSG00000197181	0.768761	0.00250731	0.0357796	1.44636	100.188	179.969	149.07	229.9	301.067	206.213	PIWIL2
ENSG00000197768	0.768653	0.190146	NA	#VALUE!	2.86253	13.1685	9.47841	14.3687	16.6745	14.387	STPG3
ENSG00000236924	0.768402	0.0328747	0.19685	0.705864	101.62	64.0865	71.5189	206.91	120.427	78.1008	AL162411.1
ENSG00000134917	0.767882	0.011257	0.101399	0.993967	237.59	115.882	100.816	248.579	264.013	252.8	ADAMTS8
ENSG00000166401	0.767757	0.00173999	0.0276167	1.55883	52.9567	52.6738	71.5189	106.329	107.458	91.1176	SERPINB8
ENSG00000272305	0.767483	0.0431552	0.233582	0.631561	20.0377	23.7032	15.5101	34.485	37.9808	28.774	AC096887.1
ENSG00000233639	0.766318	0.00617099	0.0674002	1.17134	1521.43	888.432	945.256	2620.86	1742.48	1342.1	LINC01158
ENSG00000131142	0.765949	0.105892	0.396587	0.401661	10.0188	13.1685	16.3718	30.1744	24.0854	15.7572	CCL25
ENSG00000225339	0.764827	0.111394	0.409039	0.388235	15.7439	8.77897	12.0634	25.8637	16.6745	19.1826	AL354740.1
ENSG00000041982	0.764775	8.30635943681352e-06	0.000462207	3.33516	689.869	482.843	661.765	1080.53	958.783	1072.86	TNC
ENSG00000150722	0.764462	0.0774261	0.333081	0.47745	37.2128	62.3307	46.5304	145.124	62.9925	45.2162	PPP1R1C
ENSG00000103599	0.763985	0.00230238	0.0335944	1.47373	80.1507	79.0107	56.0088	114.95	143.586	104.819	IQCH
ENSG00000272574	0.763435	0.165689	0.505956	0.295887	8.58758	18.4358	6.03172	15.8056	18.5272	21.923	AL596325.2
ENSG00000170549	0.763417	0.199892	0.552147	0.257946	167.458	516.203	154.24	530.207	539.142	354.879	IRX1
ENSG00000117115	0.762905	0.0330588	0.197324	0.704819	21.4689	23.7032	21.5418	35.9219	46.318	31.5143	PADI2
ENSG00000272922	0.762025	0.0677878	0.307954	0.511513	11.4501	14.9243	22.4035	31.6112	26.8644	26.7187	AC107294.1
ENSG00000186517	0.760563	0.0642587	0.298267	0.525395	12.8814	21.0695	15.5101	24.4269	26.8644	32.8845	ARHGAP30
ENSG00000234969	0.760042	0.0275368	0.177672	0.750382	18.6064	23.7032	24.1269	35.9219	37.0544	40.4206	AL627389.1
ENSG00000227512	0.759806	0.199261	NA	#VALUE!	7.15632	7.02318	13.7868	15.8056	23.159	9.59132	AL592301.1
ENSG00000256616	0.758341	0.242239	NA	#VALUE!	4.29379	9.65687	9.47841	5.7475	20.3799	13.7019	AP002414.2
ENSG00000127252	0.756994	0.00897586	0.0863546	1.06371	51.5255	31.6043	44.807	63.2225	68.5506	80.1561	HRASLS
ENSG00000262583	0.756658	0.065921	0.302918	0.518675	21.4689	15.8021	12.9251	22.99	29.6435	29.4591	AC009163.5
ENSG00000185495	0.75642	4.43599310170393e-05	0.0016855	2.77327	211.827	241.422	223.173	445.431	393.703	311.033	AC138393.1
ENSG00000082781	0.755863	3.54948382615328e-07	3.60857793525897e-05	4.44266	319.172	271.27	280.906	465.547	531.731	467.92	ITGB5
ENSG00000213085	0.755435	0.0260345	0.171448	0.765867	50.0942	65.8423	56.0088	51.7275	112.09	124.002	CFAP45
ENSG00000268041	0.754599	0.0239932	0.16362	0.786163	42.9379	103.592	62.0405	91.96	145.439	117.151	AC010616.1
ENSG00000253888	0.754045	0.123638	0.432549	0.363965	8.58758	12.2906	10.3401	15.8056	19.4536	17.8125	AC090150.1
ENSG00000113100	0.753824	0.0318326	0.19372	0.712826	32.9191	44.7728	27.5736	50.2906	46.318	79.471	CDH9
ENSG00000091986	0.753763	5.64510095171698e-05	0.00203787	2.69082	376.422	357.304	279.182	530.207	669.758	503.545	CCDC80
ENSG00000086991	0.75313	0.00833821	0.0824569	1.08377	38.6441	32.4822	34.4669	56.0381	65.7716	54.8076	NOX4
ENSG00000248664	0.752421	0.262268	NA	#VALUE!	5.72505	9.65687	6.03172	4.31062	16.6745	14.387	AC010273.1
ENSG00000274840	0.75174	0.017388	0.133824	0.873467	37.2128	34.238	31.0203	76.1544	48.1707	50.0119	AC132807.2
ENSG00000130821	0.751639	9.79831365586158e-05	0.00317189	2.49868	4497.03	5877.52	4925.33	8057.99	10748.6	6958.51	SLC6A8
ENSG00000204386	0.751535	0.000771664	0.0153744	1.8132	1432.69	1340.55	1239.09	2913.98	2302	1543.52	NEU1
ENSG00000174807	0.749889	0.000620902	0.0131065	1.88251	120.226	108.859	112.018	215.531	213.063	147.295	CD248
ENSG00000164023	0.749753	0.10279	0.389773	0.409188	12.8814	18.4358	15.5101	14.3687	33.349	30.1442	SGMS2
ENSG00000142347	0.74921	0.0218731	0.154359	0.811469	31.4878	47.4064	38.7753	91.96	51.8762	58.9181	MYO1F
ENSG00000170006	0.748214	0.0805069	0.3408	0.467501	15.7439	15.8021	14.6485	33.0481	26.8644	19.1826	TMEM154
ENSG00000235100	0.744425	0.168223	NA	#VALUE!	8.58758	12.2906	8.61674	14.3687	12.0427	22.6081	AL157400.3
ENSG00000182050	0.74424	0.00644724	0.0692419	1.15963	439.398	362.571	258.502	750.049	633.63	392.559	MGAT4C
ENSG00000161509	0.744036	0.0627104	0.294496	0.53092	32.9191	79.8886	36.1903	61.7856	116.721	72.62	GRIN2C
ENSG00000261819	0.743626	0.0906799	0.366084	0.436419	25.7627	11.4127	15.5101	30.1744	33.349	22.6081	AC138932.3
ENSG00000226823	0.741485	0.0913002	0.366996	0.435339	11.4501	35.1159	36.1903	66.0962	37.0544	40.4206	SUGT1P1
ENSG00000165272	0.740871	0.0390557	0.220258	0.657069	40.0754	36.8717	26.7119	60.3487	75.0352	37.6802	AQP3
ENSG00000197594	0.73993	0.0121725	0.106484	0.972717	32.9191	44.7728	33.6053	56.0381	73.1824	57.5479	ENPP1
ENSG00000245748	0.738988	0.191831	NA	#VALUE!	5.72505	12.2906	6.89339	15.8056	14.8218	12.3317	AC097382.2
ENSG00000183401	0.738824	0.00470061	0.0557082	1.25408	93.0321	183.48	149.07	212.657	284.393	218.545	CCDC159
ENSG00000172878	0.738592	5.48674566741033e-05	0.0019999	2.69899	217.552	215.085	221.45	298.87	433.537	355.564	METAP1D
ENSG00000088451	0.737911	0.0147511	0.120889	0.917614	649.793	413.49	383.445	1139.44	766.1	506.97	TGDS
ENSG00000142621	0.737755	0.00489986	0.0574184	1.24095	97.3259	109.737	78.4123	109.202	181.567	180.865	FHAD1
ENSG00000163362	0.737709	0.00241809	0.0348234	1.45813	184.633	263.369	191.292	280.191	465.959	320.624	INAVA
ENSG00000255248	0.737581	0.000723381	0.0146294	1.83477	4415.45	2751.33	3199.39	6705.9	6067.66	4507.24	MIR100HG
ENSG00000101144	0.737531	3.32248523215335e-05	0.00134966	2.86978	2229.91	2908.47	2659.12	4333.61	5122.77	3552.22	BMP7
ENSG00000107984	0.737335	0.219703	NA	#VALUE!	11.4501	8.77897	4.30837	17.2425	12.969	10.2764	DKK1
ENSG00000136371	0.737214	0.00590279	0.0653441	1.18479	58.6818	42.1391	41.3603	76.1544	86.1515	71.2498	MTHFS
ENSG00000275636	0.736802	0.236204	NA	#VALUE!	11.4501	7.90107	4.30837	18.6794	10.19	10.2764	AC021755.3
ENSG00000123358	0.736226	8.96603498486615e-05	0.00293889	2.53182	775.745	993.78	855.642	1636.6	1614.65	1130.41	NR4A1
ENSG00000269881	0.736129	0.161201	NA	#VALUE!	7.15632	11.4127	8.61674	17.2425	14.8218	14.387	AC004754.1
ENSG00000163545	0.735486	0.000389182	0.00948151	2.02312	508.098	744.457	593.693	933.969	1271.89	872.81	NUAK2
ENSG00000231441	0.735031	0.225955	NA	#VALUE!	5.72505	10.5348	12.0634	27.3006	13.8954	8.90623	AL512422.1
ENSG00000226232	0.734851	0.0883256	0.361178	0.442279	11.4501	18.4358	12.9251	22.99	25.9381	23.2932	NPIPB14P
ENSG00000113615	0.734683	8.86680122138574e-05	0.0029155	2.53529	1434.13	2072.72	1780.22	3211.42	3199.65	2397.15	SEC24A
ENSG00000183044	0.734066	8.38352512579365e-07	7.31769581232395e-05	4.13563	6193.08	7531.48	6683.14	11203.3	12894.9	9853.03	ABAT
ENSG00000116741	0.732301	0.00463575	0.0551179	1.25871	1064.86	714.608	704.849	1909.61	1137.57	1079.71	RGS2
ENSG00000169499	0.730845	1.05707257156591e-05	0.000556903	3.25422	211.827	224.742	235.237	350.597	427.978	338.437	PLEKHA2
ENSG00000204248	0.730547	0.00107401	0.0199211	1.70069	190.358	269.514	211.972	306.054	470.591	339.807	COL11A2
ENSG00000141934	0.730491	0.11076	0.407979	0.389362	17.1752	15.8021	16.3718	37.3587	30.5699	15.7572	PLPP2
ENSG00000124570	0.729626	0.000662252	0.0137479	1.86176	440.829	342.38	353.286	649.467	765.173	467.92	SERPINB6
ENSG00000226472	0.729098	0.0915093	0.367365	0.434902	12.8814	18.4358	15.5101	25.8637	33.349	19.8677	AC008013.1
ENSG00000178449	0.728498	0.0253411	0.168551	0.77327	589.68	373.106	367.073	1146.63	589.165	468.605	COX14
ENSG00000269946	0.728441	0.19949	NA	#VALUE!	8.58758	8.77897	12.0634	27.3006	12.0427	11.6466	AL158152.2
ENSG00000269891	0.728083	0.254307	NA	#VALUE!	2.86253	7.90107	9.47841	8.62125	12.0427	13.7019	ARHGAP19-SLIT1
ENSG00000234602	0.727902	0.242938	0.604469	0.218626	20.0377	12.2906	8.61674	5.7475	25.9381	32.8845	MCIDAS
ENSG00000269560	0.727797	0.166197	NA	#VALUE!	7.15632	9.65687	12.0634	18.6794	18.5272	12.3317	AC010422.4
ENSG00000165868	0.727221	8.73022320793564e-06	0.000480111	3.31866	370.697	420.513	330.883	569.002	585.46	699.482	HSPA12A
ENSG00000088992	0.726978	0.0230763	0.15904	0.798495	34.3503	37.7496	33.6053	40.2325	73.1824	59.6032	TESC
ENSG00000145934	0.7265	0.00505733	0.0587715	1.23083	764.294	1584.6	1065.03	1678.27	2289.96	1686.02	TENM2
ENSG00000166816	0.724966	0.0212096	0.15185	0.818586	27.194	27.2148	25.8502	45.98	44.4653	42.4759	LDHD
ENSG00000166831	0.724458	0.00157824	0.0258389	1.58773	201.808	236.154	174.92	313.239	433.537	266.502	RBPMS2
ENSG00000281406	0.723981	0.000177571	0.005146	2.28853	276.234	256.346	200.77	354.908	471.517	378.857	BLACAT1
ENSG00000176928	0.72334	0.0384745	0.21796	0.661623	37.2128	35.9938	27.5736	71.8437	59.287	36.9951	GCNT4
ENSG00000241978	0.722913	0.20614	0.560418	0.251488	7.15632	21.0695	7.75506	18.6794	27.7908	14.387	AKAP2
ENSG00000277224	0.722181	0.0954637	0.375545	0.425338	22.9002	21.0695	12.0634	35.9219	35.2017	21.2379	HIST1H2BF
ENSG00000257497	0.721356	0.068828	0.309488	0.509356	20.0377	19.3137	13.7868	24.4269	30.5699	30.8293	AC121761.1
ENSG00000179119	0.721073	0.00021706	0.00603916	2.21902	1132.13	1428.34	1130.52	2375.15	2168.61	1548.31	SPTY2D1
ENSG00000145632	0.720725	2.86028655495636e-07	2.97216958705079e-05	4.52693	1989.46	1702.24	1631.15	3207.1	2925.45	2636.93	PLK2
ENSG00000183971	0.71982	0.118214	0.422879	0.373784	15.7439	13.1685	13.7868	33.0481	22.2326	16.4423	NPW
ENSG00000252311	0.71902	0.186281	NA	#VALUE!	7.15632	9.65687	11.2018	11.495	21.3063	13.7019	RNU1-103P
ENSG00000261141	0.718957	0.0746014	0.325471	0.487488	12.8814	32.4822	20.6802	31.6112	37.0544	41.7908	AC092718.5
ENSG00000223803	0.718828	0.258783	0.620342	0.207369	18.6064	7.02318	7.75506	31.6112	9.2636	13.7019	RPS20P14
ENSG00000279068	0.71868	0.214662	NA	#VALUE!	7.15632	15.8021	5.17004	14.3687	16.6745	15.7572	AC244517.6
ENSG00000130649	0.718453	0.0467205	0.244538	0.611654	22.9002	56.1854	31.0203	53.1644	69.477	60.9734	CYP2E1
ENSG00000197406	0.718287	0.00856158	0.083677	1.07739	103.051	145.731	87.029	143.687	236.222	171.959	DIO3
ENSG00000282855	0.718049	0.187722	NA	#VALUE!	5.72505	12.2906	8.61674	12.9319	16.6745	15.0721	AC093591.3
ENSG00000164778	0.717637	0.0214648	0.15292	0.815535	32.9191	33.3601	30.1586	43.1062	64.8452	49.3268	EN2
ENSG00000271992	0.717317	0.0231959	0.159688	0.796726	22.9002	31.6043	33.6053	56.0381	47.2444	45.2162	AL354872.2
ENSG00000103335	0.717243	0.000222648	0.00616271	2.21023	170.32	198.405	174.058	251.453	359.428	280.889	PIEZO1
ENSG00000118307	0.716939	0.048239	0.249833	0.60235	45.8004	19.3137	43.9454	50.2906	62.0661	63.7138	CASC1
ENSG00000169635	0.716837	0.000445708	0.0104751	1.97984	1445.58	2114.85	1607.88	2379.46	3495.16	2622.54	HIC2
ENSG00000279300	0.716043	0.187561	NA	#VALUE!	4.29379	13.1685	12.0634	17.2425	13.8954	19.1826	AC008761.3
ENSG00000124126	0.715916	6.46457032958597e-05	0.00226648	2.64465	2620.64	3810.95	3249.37	5087.97	6120.46	4700.43	PREX1
ENSG00000155714	0.71573	0.161511	0.499606	0.301372	14.3126	8.77897	9.47841	22.99	16.6745	13.7019	PDZD9
ENSG00000135636	0.715457	0.0563111	0.27452	0.561426	20.0377	29.8485	24.9885	56.0381	40.7598	30.1442	DYSF
ENSG00000231473	0.714969	0.07948	0.337944	0.471155	18.6064	21.0695	18.0951	37.3587	37.9808	21.2379	LINC00441
ENSG00000111199	0.713915	0.092172	0.368923	0.433064	11.4501	20.1916	19.8185	20.1162	33.349	31.5143	TRPV4
ENSG00000182580	0.713248	5.31146035627539e-05	0.00195861	2.70805	1399.78	1949.81	1429.52	2617.99	2915.26	2308.08	EPHB3
ENSG00000103528	0.713064	2.22037609318629e-05	0.00102189	2.99059	284.821	230.009	221.45	359.219	427.052	411.057	SYT17
ENSG00000271009	0.71302	0.292485	NA	#VALUE!	7.15632	14.0464	3.44669	17.2425	16.6745	7.53604	AC116667.1
ENSG00000260874	0.712889	0.218671	NA	#VALUE!	7.15632	10.5348	11.2018	10.0581	12.0427	24.6634	AC106820.5
ENSG00000189409	0.712434	0.133323	0.450916	0.345905	8.58758	21.9474	19.8185	37.3587	30.5699	18.4976	MMP23B
ENSG00000181378	0.71033	0.0920782	0.368679	0.433352	47.2317	62.3307	34.4669	33.0481	101.9	97.9685	CFAP65
ENSG00000226543	0.710232	0.151988	0.481973	0.316977	8.58758	14.0464	16.3718	31.6112	20.3799	15.0721	MYL6P1
ENSG00000111432	0.709136	0.207217	0.561446	0.250692	472.317	1075.42	341.223	1063.29	1356.19	670.022	FZD10
ENSG00000124678	0.709095	0.269046	0.632462	0.198966	14.3126	5.26738	13.7868	31.6112	15.7481	8.22113	TCP11
ENSG00000263715	0.709022	0.231564	NA	#VALUE!	12.8814	6.14528	6.03172	10.0581	15.7481	13.0168	LINC02210-CRHR1
ENSG00000183688	0.707905	5.27835372811612e-05	0.00195809	2.70817	237.59	265.125	195.6	399.451	396.482	345.973	RFLNB
ENSG00000204525	0.706971	0.00169779	0.0271385	1.56641	705.613	984.123	675.552	1429.69	1492.37	944.745	HLA-C
ENSG00000164185	0.706909	0.0276572	0.178204	0.749083	37.2128	40.3833	37.052	41.6694	62.9925	79.471	ZNF474
ENSG00000146950	0.706173	8.63753443038584e-05	0.00286012	2.54362	1086.33	1286.12	952.149	1730	2145.45	1549.68	SHROOM2
ENSG00000128917	0.705908	0.0167081	0.130501	0.884387	32.9191	47.4064	43.0837	67.5331	81.5197	55.4927	DLL4
ENSG00000270760	0.705622	0.229426	NA	#VALUE!	7.15632	12.2906	6.03172	20.1162	12.0427	10.9615	AD001527.1
ENSG00000256500	0.705119	0.0648498	0.2999	0.523023	25.7627	33.3601	18.9568	51.7275	47.2444	30.1442	AL139300.1
ENSG00000143816	0.704974	0.00437548	0.0528812	1.2767	93.0321	121.15	78.4123	139.377	193.609	143.87	WNT9A
ENSG00000261654	0.703776	0.100563	0.385899	0.413526	14.3126	13.1685	13.7868	22.99	22.2326	21.923	AL360270.2
ENSG00000120051	0.703635	0.0149453	0.121856	0.914155	38.6441	45.6506	41.3603	54.6012	85.2251	64.3989	CFAP58
ENSG00000189129	0.703583	0.0745017	0.325187	0.487867	21.4689	23.7032	17.2335	44.5431	34.2753	24.6634	PLAC9
ENSG00000244486	0.70316	0.000130422	0.00395642	2.4027	366.403	453.873	370.52	635.099	767.026	540.54	SCARF2
ENSG00000259315	0.701795	0.240476	NA	#VALUE!	5.72505	8.77897	12.0634	22.99	13.8954	8.90623	ACTG1P17
ENSG00000130052	0.700906	0.019957	0.146022	0.835582	28.6253	51.7959	60.3172	71.8437	81.5197	79.471	STARD8
ENSG00000233892	0.700114	0.302818	NA	#VALUE!	2.86253	7.02318	15.5101	7.18437	17.6008	17.1274	PAIP1P1
ENSG00000134853	0.699454	0.0027084	0.037675	1.42395	94.4634	143.097	121.496	153.746	225.105	205.528	PDGFRA
ENSG00000149591	0.699394	3.75694883194032e-05	0.00148354	2.8287	256.196	260.735	225.758	436.81	429.831	341.862	TAGLN
ENSG00000173947	0.69874	0.00137684	0.0236059	1.62698	271.94	173.824	196.462	308.928	408.525	317.199	PIFO
ENSG00000162300	0.69792	9.96090324639399e-05	0.00320385	2.49433	541.017	612.772	532.514	925.347	1082.91	730.996	ZFPL1
ENSG00000163453	0.697181	0.0490525	0.251796	0.598952	626.893	290.584	249.885	395.141	771.658	717.294	IGFBP7
ENSG00000224543	0.697014	0.0635445	0.296415	0.5281	22.9002	18.4358	19.8185	41.6694	28.7172	29.4591	SNRPGP15
ENSG00000101883	0.696644	0.245097	NA	#VALUE!	5.72505	11.4127	6.03172	14.3687	14.8218	9.59132	RHOXF1
ENSG00000185100	0.696598	0.00302332	0.0408789	1.3885	160.301	256.346	170.611	331.918	364.986	260.336	ADSSL1
ENSG00000130733	0.696519	0.000191136	0.00543856	2.26452	1006.18	1171.11	994.371	2025.99	1808.25	1313.33	YIPF2
ENSG00000125508	0.696143	0.0223177	0.156273	0.806115	60.113	93.935	92.1991	89.0862	180.64	130.168	SRMS
ENSG00000170801	0.6958	0.0786666	0.33581	0.473906	17.1752	26.3369	17.2335	41.6694	33.349	26.0336	HTRA3
ENSG00000185739	0.695348	0.153274	0.484826	0.314414	51.5255	143.097	37.9136	126.445	182.493	69.8796	SRL
ENSG00000099992	0.694717	0.000146419	0.00437118	2.3594	420.791	397.687	395.508	717.001	743.867	506.97	TBC1D10A
ENSG00000106078	0.694533	0.0269207	0.174775	0.75752	57.2505	49.1622	27.5736	68.97	75.9615	68.5095	COBL
ENSG00000167244	0.694484	0.0145783	0.119837	0.921408	2191.26	3387.8	3064.97	6786.36	4212.16	2999.34	IGF2
ENSG00000154553	0.694334	0.0023475	0.0341468	1.46665	1020.49	744.457	714.327	1610.74	1439.56	960.503	PDLIM3
ENSG00000162493	0.694304	1.53490426462357e-05	0.00075979	3.11931	1305.31	1229.06	990.063	1912.48	2110.25	1676.43	PDPN
ENSG00000233668	0.69427	0.220027	NA	#VALUE!	7.15632	7.02318	10.3401	15.8056	10.19	14.387	AL353662.2
ENSG00000178082	0.694091	0.224556	NA	#VALUE!	8.58758	7.90107	9.47841	21.5531	10.19	11.6466	TWF1P1
ENSG00000130876	0.693962	0.12427	0.434115	0.362395	14.3126	14.0464	18.0951	15.8056	25.0117	32.8845	SLC7A10
ENSG00000278828	0.69379	0.00387104	0.0486674	1.31276	48.6629	58.8191	56.0088	97.7075	88.9306	81.5263	HIST1H3H
ENSG00000174721	0.693326	4.46368386943493e-09	7.92009115248417e-07	6.10127	20688.9	23039.5	18845.7	33775.2	34328.1	33080.5	FGFBP3
ENSG00000257660	0.692936	0.233427	NA	#VALUE!	7.15632	6.14528	10.3401	10.0581	15.7481	12.3317	AC117498.2
ENSG00000135362	0.692642	0.000425187	0.0101355	1.99415	137.401	144.853	130.113	267.259	213.063	191.141	PRR5L
ENSG00000204252	0.691557	0.0631944	0.295523	0.529409	15.7439	22.8253	20.6802	35.9219	33.349	28.774	HLA-DOA
ENSG00000236155	0.691198	0.245104	0.606728	0.217006	8.58758	22.8253	15.5101	41.6694	27.7908	9.59132	AL355877.1
ENSG00000184908	0.691091	0.0372892	0.213822	0.669948	22.9002	39.5054	26.7119	43.1062	52.8025	49.3268	CLCNKB
ENSG00000248905	0.691029	0.104446	0.393203	0.405383	17.1752	67.5981	48.2537	71.8437	91.7096	55.4927	FMN1
ENSG00000280229	0.690911	0.0890932	0.362539	0.440645	41.5066	23.7032	38.7753	45.98	84.2988	36.31	AL161658.1
ENSG00000182827	0.690767	0.000111939	0.00351964	2.4535	2045.27	2775.91	2180.9	4258.9	3937.03	3115.81	ACBD3
ENSG00000267740	0.690622	0.164711	0.50462	0.297035	5.72505	24.5811	17.2335	28.7375	21.3063	29.4591	AC024592.3
ENSG00000173838	0.690469	0.225952	NA	#VALUE!	12.8814	8.77897	9.47841	7.18437	23.159	17.8125	MARCH10
ENSG00000204301	0.690418	0.00131846	0.0228759	1.64062	130.245	130.807	129.251	248.579	224.179	161.682	NOTCH4
ENSG00000091656	0.690292	0.000261329	0.00700152	2.15481	3457.93	5235.78	4447.96	6740.38	8249.24	6223.4	ZFHX4
ENSG00000271843	0.690144	0.133703	0.451818	0.345037	8.58758	15.8021	18.0951	17.2425	26.8644	25.3485	AC012557.1
ENSG00000085276	0.689491	0.00744124	0.0759386	1.11954	178.908	360.816	217.142	456.926	385.366	385.023	MECOM
ENSG00000233613	0.689429	0.091001	0.36639	0.436056	15.7439	21.9474	18.9568	20.1162	33.349	36.9951	DCUN1D2-AS
ENSG00000215187	0.689386	0.197478	0.54862	0.260728	27.194	10.5348	11.2018	12.9319	32.4226	29.4591	FAM166B
ENSG00000148655	0.689338	0.2209	0.577683	0.23831	20.0377	12.2906	8.61674	24.4269	30.5699	10.2764	LRMDA
ENSG00000174963	0.689048	0.0447336	0.23836	0.622767	412.204	760.259	312.788	560.381	1143.13	691.26	ZIC4
ENSG00000251259	0.688972	0.236175	NA	#VALUE!	10.0188	8.77897	6.03172	11.495	17.6008	10.2764	AC004069.1
ENSG00000150457	0.688761	0.000223139	0.00616271	2.21023	475.179	630.33	470.474	883.678	956.004	706.332	LATS2
ENSG00000159479	0.687908	0.000397768	0.00962834	2.01645	1066.29	918.28	841.855	1821.96	1570.18	1162.61	MED8
ENSG00000185130	0.687813	0.233317	NA	#VALUE!	7.15632	9.65687	7.75506	17.2425	14.8218	8.90623	HIST1H2BL
ENSG00000204388	0.687489	0.0155596	0.125009	0.90306	2262.83	5081.27	2708.24	6440.07	5215.41	4540.81	HSPA1B
ENSG00000201098	0.686676	0.420478	NA	#VALUE!	8.58758	14.0464	4.30837	33.0481	9.2636	2.74038	RNY1
ENSG00000124067	0.686549	2.22764937079169e-05	0.00102189	2.99059	890.246	1233.45	987.478	1663.9	1811.96	1538.72	SLC12A4
ENSG00000132872	0.68641	0.000638051	0.0133487	1.87456	4857.71	4677.44	4771.95	9604.07	7929.64	5496.51	SYT4
ENSG00000268204	0.685595	0.221786	0.578643	0.237589	4.29379	11.4127	24.9885	21.5531	25.0117	21.2379	AC008763.1
ENSG00000172667	0.684938	2.35421686103589e-05	0.00106295	2.97349	3558.12	4962.75	4168.78	7204.49	7177.44	6028.83	ZMAT3
ENSG00000272663	0.68418	0.271869	0.634804	0.197361	17.1752	7.02318	7.75506	28.7375	12.969	9.59132	AC093635.1
ENSG00000007314	0.683821	0.00197007	0.0302227	1.51967	87.307	115.005	131.836	153.746	184.346	200.733	SCN4A
ENSG00000126561	0.683629	0.014723	0.120816	0.917875	35.7816	56.1854	56.0088	94.8337	79.667	69.1946	STAT5A
ENSG00000279255	0.683345	0.183531	NA	#VALUE!	8.58758	11.4127	11.2018	11.495	21.3063	17.1274	Z97653.2
ENSG00000182885	0.68332	0.0323642	0.195271	0.709362	30.0565	23.7032	27.5736	41.6694	44.4653	43.161	ADGRG3
ENSG00000251023	0.682306	0.100843	0.386518	0.41283	45.8004	24.5811	18.9568	56.0381	53.7289	31.5143	AC114980.1
ENSG00000279349	0.68205	0.257342	NA	#VALUE!	11.4501	8.77897	7.75506	24.4269	7.41088	13.7019	AC092692.1
ENSG00000151929	0.681956	0.0019192	0.0296897	1.52739	466.592	725.143	548.886	1096.34	981.015	724.145	BAG3
ENSG00000253706	0.681178	0.261683	NA	#VALUE!	8.58758	8.77897	6.03172	15.8056	14.8218	7.53604	AC011632.1
ENSG00000237821	0.68065	0.273868	NA	#VALUE!	12.8814	6.14528	6.03172	20.1162	10.19	9.59132	AC083873.1
ENSG00000100883	0.680418	0.000162572	0.00476271	2.32215	2520.45	2716.21	2456.63	4939.98	4247.36	3149.38	SRP54
ENSG00000234945	0.68029	0.218035	0.574172	0.240958	7.15632	12.2906	15.5101	31.6112	13.8954	13.7019	GTF3C2-AS1
ENSG00000265692	0.679603	0.203113	NA	#VALUE!	5.72505	10.5348	12.9251	20.1162	12.969	15.7572	LINC01970
ENSG00000131471	0.679201	0.0128529	0.110181	0.957892	68.7006	127.295	112.879	191.104	181.567	129.483	AOC3
ENSG00000171444	0.679075	0.000155603	0.00462334	2.33504	717.063	721.631	667.797	1060.41	1391.39	920.767	MCC
ENSG00000227908	0.6786	0.245099	NA	#VALUE!	7.15632	8.77897	12.0634	12.9319	23.159	9.59132	AC016596.1
ENSG00000115520	0.677158	0.0163219	0.128284	0.891828	802.939	589.947	537.684	1507.28	876.337	704.962	COQ10B
ENSG00000231993	0.676991	0.141603	0.466341	0.331297	14.3126	26.3369	12.9251	20.1162	38.9071	26.7187	EP300-AS1
ENSG00000279970	0.676908	0.0230989	0.159137	0.798228	44.3692	35.9938	50.8387	61.7856	88.0042	59.6032	AC023024.2
ENSG00000276075	0.676317	0.107751	0.400511	0.397385	17.1752	14.0464	15.5101	27.3006	27.7908	19.8677	AC027682.6
ENSG00000275294	0.676235	0.118394	0.423337	0.373314	25.7627	12.2906	17.2335	35.9219	29.6435	21.923	LINC02340
ENSG00000138061	0.676194	0.0556293	0.272498	0.564637	828.701	461.774	299.001	547.449	1112.56	872.125	CYP1B1
ENSG00000120805	0.67603	0.00196467	0.0301891	1.52015	2287.16	1884.85	1919.81	4250.28	3140.36	2345.76	ARL1
ENSG00000266709	0.675612	0.00552351	0.0623244	1.20534	84.4445	119.394	102.539	172.425	195.462	126.742	AC005224.4
ENSG00000077327	0.675369	0.00399261	0.0496319	1.30424	123.089	100.08	135.283	145.124	193.609	228.822	SPAG6
ENSG00000114166	0.675091	0.000192535	0.00546896	2.2621	728.513	873.508	651.425	1261.58	1355.26	985.166	KAT2B
ENSG00000123104	0.67469	0.00997997	0.0930145	1.03145	78.7195	102.714	61.1788	140.814	141.733	106.875	ITPR2
ENSG00000171522	0.674248	0.405642	NA	#VALUE!	1.43126	20.1916	7.75506	31.6112	8.33724	9.59132	PTGER4
ENSG00000159388	0.673687	5.92865214922938e-05	0.00211989	2.67369	1318.19	1685.56	1474.32	2316.24	2794.83	2038.16	BTG2
ENSG00000102580	0.6726	0.000321382	0.00823507	2.08433	812.957	1068.4	859.089	1656.72	1562.77	1157.12	DNAJC3
ENSG00000179094	0.672527	0.000766184	0.0152814	1.81584	2082.49	3172.72	2809.06	4549.15	4848.57	3465.21	PER1
ENSG00000272862	0.672199	0.243877	NA	#VALUE!	10.0188	7.90107	7.75506	20.1162	12.0427	9.59132	AC106052.1
ENSG00000128655	0.671957	0.0133413	0.112927	0.947204	133.107	146.609	71.5189	176.736	185.272	194.567	PDE11A
ENSG00000138119	0.67173	0.00689459	0.0721358	1.14185	78.7195	107.103	65.4872	119.261	150.07	130.853	MYOF
ENSG00000203808	0.671469	0.263089	NA	#VALUE!	7.15632	7.90107	7.75506	15.8056	7.41088	13.7019	BVES-AS1
ENSG00000147256	0.671464	0.0794466	0.337908	0.471201	18.6064	28.9706	17.2335	38.7956	28.7172	36.9951	ARHGAP36
ENSG00000101203	0.671462	0.0175609	0.134646	0.870808	177.477	131.685	223.173	393.704	240.854	217.86	COL20A1
ENSG00000245694	0.671183	0.0276918	0.178297	0.748855	383.578	620.673	226.62	671.021	676.243	613.845	CRNDE
ENSG00000214922	0.671109	0.0995912	0.383376	0.416375	30.0565	61.4528	28.4352	94.8337	50.9498	49.3268	HLA-F-AS1
ENSG00000130529	0.671061	0.00667347	0.0705748	1.15135	403.616	812.055	599.725	863.562	1131.09	901.584	TRPM4
ENSG00000268713	0.671057	0.0134376	0.113385	0.945444	90.1696	163.289	160.271	277.317	212.136	178.125	AC005261.3
ENSG00000272970	0.670962	0.00823962	0.0818289	1.08709	54.388	48.2843	48.2537	90.5231	81.5197	69.1946	AC107294.2
ENSG00000114841	0.670615	0.0159833	0.126764	0.897003	164.595	291.462	214.557	247.142	463.18	358.304	DNAH1
ENSG00000162733	0.670434	0.003173	0.0421156	1.37556	156.008	184.358	133.559	224.152	316.815	213.064	DDR2
ENSG00000270953	0.669717	0.000459985	0.0106411	1.97301	273.371	267.759	333.468	366.403	512.277	509.71	AC007938.3
ENSG00000042781	0.669655	0.237006	NA	#VALUE!	8.58758	9.65687	10.3401	7.18437	19.4536	17.8125	USH2A
ENSG00000215414	0.66927	0.239437	0.600997	0.221128	11.4501	14.0464	8.61674	31.6112	12.969	11.6466	PSMA6P1
ENSG00000161513	0.669208	5.89434654359214e-07	5.46112659073305e-05	4.26272	556.761	596.97	535.961	899.484	972.678	817.318	FDXR
ENSG00000109220	0.668081	0.00931391	0.0887386	1.05189	437.966	301.997	278.321	694.011	538.215	385.023	CHIC2
ENSG00000145192	0.667014	0.225863	0.584565	0.233167	17.1752	10.5348	5.17004	15.8056	18.5272	15.7572	AHSG
ENSG00000170703	0.666968	0.224016	0.581786	0.235237	4.29379	18.4358	11.2018	15.8056	21.3063	18.4976	TTLL6
ENSG00000203666	0.666685	1.97936905797526e-05	0.000933032	3.0301	233.296	231.765	206.802	375.024	370.544	321.994	EFCAB2
ENSG00000241547	0.666326	0.182441	0.529937	0.275776	12.8814	8.77897	11.2018	14.3687	15.7481	20.5528	ACTG1P20
ENSG00000106333	0.665711	0.00833584	0.0824569	1.08377	151.714	244.055	155.963	329.044	327.931	224.026	PCOLCE
ENSG00000170231	0.665607	0.097417	0.379106	0.421239	17.1752	20.1916	17.2335	28.7375	36.128	22.6081	FABP6
ENSG00000168938	0.665497	0.0295112	0.185821	0.730906	107.345	76.377	54.2854	139.377	144.512	91.1176	PPIC
ENSG00000267582	0.665476	0.235271	NA	#VALUE!	11.4501	12.2906	6.89339	8.62125	21.3063	17.1274	AC020916.2
ENSG00000108932	0.665422	0.0294932	0.18579	0.730978	31.4878	55.3075	67.2105	70.4069	90.7833	86.3219	SLC16A6
ENSG00000260132	0.664644	0.240103	NA	#VALUE!	8.58758	10.5348	6.03172	11.495	15.7481	12.3317	AL032819.1
ENSG00000184678	0.664505	2.98900906653466e-05	0.00125334	2.90193	2587.72	3016.45	2710.83	4872.44	4740.18	3575.51	HIST2H2BE
ENSG00000121101	0.664311	0.00648509	0.0693414	1.15901	61.5443	83.4002	57.7321	96.2706	117.648	107.56	TEX14
ENSG00000228929	0.664225	0.100927	0.386527	0.41282	37.2128	15.8021	28.4352	57.475	36.128	34.9398	RPS13P2
ENSG00000148200	0.663726	0.000679163	0.0140525	1.85225	250.471	353.793	258.502	395.141	515.983	456.958	NR6A1
ENSG00000176601	0.663463	0.151633	0.481617	0.317298	20.0377	19.3137	28.4352	15.8056	51.8762	38.3653	MAP3K19
ENSG00000205279	0.663374	0.247313	NA	#VALUE!	15.7439	9.65687	5.17004	20.1162	15.7481	11.6466	CTXN3
ENSG00000105559	0.663366	0.000341477	0.00860924	2.06504	440.829	388.908	349.84	612.109	740.162	513.136	PLEKHA4
ENSG00000101198	0.662816	0.000440768	0.0104015	1.98291	1235.18	1046.45	828.068	1696.95	1835.12	1386.63	NKAIN4
ENSG00000267952	0.662643	0.243176	NA	#VALUE!	10.0188	13.1685	5.17004	15.8056	17.6008	11.6466	AC008878.1
ENSG00000116711	0.662567	0.150614	0.48037	0.318424	55.8193	41.2612	32.7436	120.697	53.7289	32.8845	PLA2G4A
ENSG00000261270	0.662518	0.125064	0.436148	0.360366	17.1752	28.0927	17.2335	28.7375	47.2444	23.9783	AC012181.2
ENSG00000044574	0.662424	0.000442839	0.0104372	1.98141	11600.4	15620.4	13287	23619.4	23956.6	16546.4	HSPA5
ENSG00000257704	0.662377	0.000167253	0.00487704	2.31184	790.057	842.781	697.956	1278.82	1426.59	985.851	INAFM1
ENSG00000271155	0.662298	0.221	0.577783	0.238235	10.0188	22.8253	7.75506	20.1162	28.7172	16.4423	AL161729.1
ENSG00000135951	0.662214	0.0183171	0.137913	0.860394	135.97	104.47	101.677	238.521	185.272	119.206	TSGA10
ENSG00000275759	0.662128	0.121262	0.429047	0.367496	14.3126	14.9243	13.7868	25.8637	23.159	19.8677	AC026367.3
ENSG00000123338	0.661102	0.137347	0.45883	0.338348	10.0188	30.7264	18.9568	25.8637	32.4226	37.6802	NCKAP1L
ENSG00000116745	0.660936	0.151652	0.481617	0.317298	91.6008	41.2612	43.9454	35.9219	116.721	121.262	RPE65
ENSG00000187695	0.660285	0.0341009	0.201867	0.694934	32.9191	68.476	46.5304	67.5331	90.7833	78.1008	NA
ENSG00000256164	0.660101	0.16184	0.500228	0.300832	18.6064	9.65687	16.3718	31.6112	22.2326	17.1274	NA
ENSG00000184811	0.660062	0.0797313	0.33866	0.470236	18.6064	28.0927	26.7119	54.6012	33.349	32.1994	TUSC5
ENSG00000174576	0.659615	0.171188	0.513756	0.289243	10.0188	34.238	16.3718	33.0481	40.7598	24.6634	NPAS4
ENSG00000226648	0.659435	0.153614	0.485527	0.313787	12.8814	20.1916	10.3401	28.7375	22.2326	19.1826	PLCG1-AS1
ENSG00000204323	0.659399	0.154555	0.48667	0.312766	17.1752	14.0464	17.2335	18.6794	37.9808	19.1826	SMIM5
ENSG00000105479	0.659116	0.0368738	0.212606	0.672424	111.639	156.266	149.07	122.134	227.885	306.237	CCDC114
ENSG00000279800	0.658874	0.268745	NA	#VALUE!	12.8814	7.90107	7.75506	20.1162	17.6008	7.53604	BCLAF1P2
ENSG00000274386	0.658779	0.00170451	0.0271452	1.56631	147.42	184.358	154.24	294.559	276.982	202.103	TMEM269
ENSG00000102265	0.658434	0.000497966	0.011239	1.94927	679.85	733.044	663.489	1288.88	1172.77	822.113	TIMP1
ENSG00000113328	0.657844	0.000794739	0.0157342	1.80316	6516.54	6607.05	5766.32	12315.5	10161.2	7331.88	CCNG1
ENSG00000240086	0.65783	0.0125457	0.108753	0.963558	60.113	45.6506	60.3172	100.581	90.7833	71.9349	AC128689.1
ENSG00000178235	0.657696	3.27222284295539e-05	0.00133957	2.87303	661.244	795.375	716.912	1248.64	1226.5	962.558	SLITRK1
ENSG00000267723	0.65636	0.110834	0.4081	0.389234	11.4501	17.5579	18.9568	25.8637	26.8644	24.6634	AC011509.2
ENSG00000099869	0.656211	0.170886	0.513418	0.289529	20.0377	32.4822	12.0634	43.1062	39.8335	20.5528	IGF2-AS
ENSG00000135903	0.656197	0.24457	0.606363	0.217267	538.155	898.967	271.427	1014.43	1132.94	546.02	PAX3
ENSG00000231908	0.656174	0.163191	0.502333	0.299009	18.6064	18.4358	13.7868	40.2325	25.9381	15.7572	IDH1-AS1
ENSG00000171885	0.65599	0.249873	NA	#VALUE!	7.15632	8.77897	11.2018	21.5531	9.2636	13.7019	AQP4
ENSG00000064989	0.655359	0.0274307	0.177169	0.751612	50.0942	44.7728	31.0203	74.7175	66.6979	56.1778	CALCRL
ENSG00000229611	0.655153	0.31966	NA	#VALUE!	2.86253	14.0464	6.03172	15.8056	12.0427	10.2764	AL354707.2
ENSG00000018408	0.654774	0.00138522	0.0236702	1.6258	573.936	612.772	436.007	928.221	966.194	661.801	WWTR1
ENSG00000142233	0.654598	0.033042	0.197311	0.704849	48.6629	92.1792	56.0088	89.0862	130.617	92.4878	NTN5
ENSG00000152137	0.654483	0.128198	0.44152	0.355049	40.0754	24.5811	26.7119	68.97	50.9498	24.6634	HSPB8
ENSG00000167207	0.653919	0.345253	NA	#VALUE!	1.43126	10.5348	10.3401	18.6794	10.19	8.90623	NOD2
ENSG00000206129	0.653864	0.0993374	0.382778	0.417053	21.4689	14.0464	17.2335	27.3006	26.8644	27.4038	AC006305.1
ENSG00000150961	0.652965	9.871166483179e-05	0.00318451	2.49696	861.62	1157.07	961.628	1741.49	1607.23	1347.58	SEC24D
ENSG00000274698	0.652775	0.0353195	0.206371	0.685351	24.3315	33.3601	31.0203	44.5431	49.0971	47.2715	AC099521.1
ENSG00000168389	0.65261	9.14577850528375e-05	0.00299154	2.5241	928.89	970.076	943.533	1712.75	1580.37	1182.47	MFSD2A
ENSG00000267649	0.652486	0.217	0.573091	0.241776	7.15632	12.2906	15.5101	15.8056	26.8644	13.7019	AC010327.4
ENSG00000262481	0.652394	0.262451	NA	#VALUE!	10.0188	12.2906	4.30837	12.9319	13.8954	14.387	TMEM256-PLSCR3
ENSG00000172349	0.65189	0.279622	NA	#VALUE!	5.72505	6.14528	11.2018	10.0581	15.7481	10.9615	IL16
ENSG00000204257	0.651807	0.0451877	0.240014	0.619763	27.194	25.459	33.6053	54.6012	39.8335	43.161	HLA-DMA
ENSG00000087074	0.651425	0.000594613	0.012723	1.89541	1767.61	2460.75	1729.38	3386.71	3384.92	2593.08	PPP1R15A
ENSG00000251994	0.650383	0.127476	0.440326	0.356225	18.6064	14.0464	12.9251	20.1162	24.0854	25.3485	RNU2-27P
ENSG00000117298	0.647257	0.000188284	0.00540648	2.26709	977.553	1093.86	909.066	1455.55	1888.85	1324.29	ECE1
ENSG00000071205	0.646855	0.0414653	0.228127	0.641822	75.8569	41.2612	43.9454	63.2225	99.1205	83.5815	ARHGAP10
ENSG00000279861	0.646088	0.0170307	0.131762	0.88021	52.9567	86.9118	62.0405	86.2125	124.132	106.875	AC073548.1
ENSG00000276445	0.644656	0.0343978	0.202743	0.693053	32.9191	65.8423	48.2537	84.7756	84.2988	65.7691	AC005393.1
ENSG00000240373	0.644199	0.293129	NA	#VALUE!	11.4501	5.26738	8.61674	7.18437	17.6008	13.0168	SEC62-AS1
ENSG00000107821	0.643868	0.250056	0.610785	0.214111	74.4257	35.9938	22.4035	21.5531	69.477	111.67	KAZALD1
ENSG00000280033	0.643762	0.250624	0.611272	0.213765	7.15632	19.3137	9.47841	21.5531	25.0117	11.6466	AC116407.4
ENSG00000178381	0.643641	0.0483437	0.249931	0.60218	732.807	468.797	398.955	1263.01	712.371	525.468	ZFAND2A
ENSG00000185507	0.643604	0.00125699	0.0220116	1.65735	319.172	343.258	299.862	528.77	597.502	380.227	IRF7
ENSG00000165131	0.643413	0.187	0.535842	0.270963	11.4501	11.4127	9.47841	17.2425	16.6745	16.4423	LLCFC1
ENSG00000228544	0.643266	0.0969775	0.378413	0.422034	28.6253	100.958	68.9339	80.465	116.721	115.781	CCDC183-AS1
ENSG00000234961	0.642772	0.0320409	0.194449	0.711195	35.7816	43.8949	31.0203	56.0381	66.6979	50.697	AL133415.1
ENSG00000006747	0.642665	0.320039	NA	#VALUE!	12.8814	8.77897	3.44669	14.3687	15.7481	8.22113	SCIN
ENSG00000198723	0.642418	0.0425093	0.231609	0.635245	37.2128	69.3539	37.052	73.2806	83.3724	69.8796	TEX45
ENSG00000272195	0.642282	0.0788131	0.336077	0.473561	20.0377	27.2148	31.0203	40.2325	52.8025	31.5143	AL356512.1
ENSG00000171124	0.642249	0.00846552	0.0831663	1.08005	144.558	271.27	223.173	300.307	392.777	309.663	FUT3
ENSG00000233436	0.642025	0.145628	0.472237	0.32584	11.4501	12.2906	18.0951	22.99	22.2326	21.2379	BTBD18
ENSG00000105357	0.641101	0.00166715	0.026754	1.57261	190.358	294.096	227.482	350.597	424.273	340.492	MYH14
ENSG00000095713	0.640949	0.00459199	0.0548705	1.26066	281.959	201.916	201.632	337.666	440.947	285.684	CRTAC1
ENSG00000178568	0.640883	0.00278514	0.0385008	1.41453	1216.57	1668	1260.63	2102.15	2713.31	1652.45	ERBB4
ENSG00000123096	0.640801	0.00799505	0.0800801	1.09648	97.3259	93.0571	61.1788	136.503	135.249	118.521	SSPN
ENSG00000114654	0.640728	0.0904892	0.365768	0.436794	174.614	297.607	111.156	251.453	453.916	204.843	EFCC1
ENSG00000253304	0.640611	0.145079	0.471595	0.326431	15.7439	12.2906	17.2335	30.1744	23.159	18.4976	TMEM200B
ENSG00000224897	0.639668	0.033046	0.197311	0.704849	87.307	64.9644	74.1039	163.804	111.163	80.1561	POT1-AS1
ENSG00000158258	0.639641	0.000516121	0.0114337	1.94181	1258.08	1883.09	1406.25	2067.66	2450.22	2569.1	CLSTN2
ENSG00000275426	0.639207	0.203417	NA	#VALUE!	8.58758	13.1685	10.3401	12.9319	18.5272	18.4976	AC253576.2
ENSG00000093072	0.639091	6.32678915263445e-05	0.00223673	2.65039	618.306	832.246	699.679	1079.09	1238.54	1037.23	ADA2
ENSG00000146648	0.638664	0.00678413	0.0714023	1.14629	210.396	222.986	180.951	229.9	415.009	307.607	EGFR
ENSG00000259594	0.6386	0.195362	0.545968	0.262833	8.58758	11.4127	21.5418	28.7375	19.4536	19.1826	AC023034.1
ENSG00000130208	0.638095	0.118954	0.424284	0.372344	103.051	69.3539	43.9454	178.172	91.7096	67.1393	APOC1
ENSG00000228477	0.637345	0.146609	0.474354	0.323897	8.58758	21.0695	20.6802	27.3006	30.5699	23.2932	AL663070.1
ENSG00000235554	0.637142	0.249924	NA	#VALUE!	7.15632	8.77897	13.7868	22.99	13.8954	11.6466	AC005822.1
ENSG00000147003	0.636789	0.0523897	0.262969	0.580095	28.6253	25.459	25.8502	48.8537	37.0544	39.0504	CLTRN
ENSG00000030419	0.635207	2.31058127645294e-05	0.00105224	2.97789	293.409	352.037	315.373	505.78	535.436	456.958	IKZF2
ENSG00000145506	0.634687	0.00200703	0.0306149	1.51407	283.39	391.542	307.617	478.479	623.44	427.499	NKD2
ENSG00000196141	0.634325	7.44759287203963e-06	0.000425758	3.37084	1418.38	1599.53	1488.11	2593.56	2400.2	2010.07	SPATS2L
ENSG00000005020	0.63397	0.0142075	0.117815	0.928798	183.202	199.283	130.974	327.607	283.466	188.401	SKAP2
ENSG00000112599	0.633869	0.00388252	0.0487792	1.31177	104.482	144.853	115.464	182.483	224.179	163.053	GUCA1B
ENSG00000268061	0.63367	0.125118	0.436148	0.360366	27.194	52.6738	39.637	77.5912	79.667	32.1994	NAPA-AS1
ENSG00000247363	0.633077	0.0806219	0.34121	0.466978	38.6441	27.2148	22.4035	53.1644	50.0234	32.8845	AC090061.1
ENSG00000250241	0.632789	0.0234517	0.160919	0.793391	51.5255	43.017	45.6687	91.96	64.8452	62.3436	AC105383.1
ENSG00000103460	0.632679	0.000156113	0.00462389	2.33499	1594.43	2011.26	1782.8	2748.74	3263.57	2348.5	TOX3
ENSG00000232104	0.632429	0.00797012	0.0799553	1.09715	58.6818	69.3539	62.0405	81.9019	111.163	100.709	RFX3-AS1
ENSG00000077713	0.632343	0.150841	0.48077	0.318063	22.9002	11.4127	22.4035	20.1162	36.128	29.4591	SLC25A43
ENSG00000277149	0.632153	0.0127741	0.109786	0.959452	64.4068	77.2549	60.3172	125.008	108.384	83.5815	TYW1B
ENSG00000171451	0.632013	0.0028918	0.0394696	1.40374	243.315	210.695	192.153	350.597	252.896	393.929	DSEL
ENSG00000230409	0.631724	0.0242072	0.164318	0.784314	35.7816	35.9938	37.052	58.9119	51.8762	58.233	TCEA1P2
ENSG00000235481	0.631645	0.166647	0.507604	0.294475	15.7439	12.2906	12.0634	25.8637	19.4536	17.1274	UBE2R2-AS1
ENSG00000153071	0.631278	0.0220782	0.155232	0.809017	101.62	149.243	105.124	150.872	251.044	150.721	DAB2
ENSG00000211445	0.63104	0.0162958	0.128243	0.891966	177.477	151.876	104.263	285.938	207.505	178.125	GPX3
ENSG00000203867	0.630902	0.0379906	0.216	0.665546	38.6441	32.4822	29.2969	44.5431	58.3607	50.0119	RBM20
ENSG00000175356	0.630676	0.052714	0.263612	0.579035	164.595	146.609	75.8273	158.056	164.892	270.612	SCUBE2
ENSG00000280870	0.630448	0.034342	0.202605	0.69335	137.401	102.714	82.7207	227.026	157.481	115.781	AC233296.1
ENSG00000185624	0.63005	0.000502491	0.0112644	1.94829	9693.94	11181.8	9534.42	17239.6	17911.2	11918.6	P4HB
ENSG00000154764	0.629246	2.69215083168298e-05	0.00116938	2.93205	1655.97	1419.56	1508.79	2373.72	2689.22	2025.82	WNT7A
ENSG00000214290	0.628481	0.1421	0.467135	0.330558	12.8814	23.7032	38.7753	51.7275	33.349	35.6249	COLCA2
ENSG00000084453	0.628401	1.22849511654564e-05	0.000626166	3.20331	291.978	267.759	268.842	435.373	392.777	449.422	SLCO1A2
ENSG00000100191	0.627987	0.24362	0.605286	0.21804	12.8814	13.1685	8.61674	27.3006	16.6745	10.9615	SLC5A4
ENSG00000245322	0.627845	0.278977	NA	#VALUE!	10.0188	10.5348	6.89339	17.2425	17.6008	8.22113	AC097460.1
ENSG00000189184	0.62745	0.0280592	0.179931	0.744895	1445.58	2055.16	975.415	2228.59	3001.41	1686.02	PCDH18
ENSG00000105327	0.6273	2.68243661018855e-05	0.00116785	2.93261	1262.37	1579.34	1364.03	2350.73	2258.47	1897.03	BBC3
ENSG00000276966	0.627197	0.0568926	0.275853	0.559322	47.2317	38.6275	34.4669	84.7756	57.4343	45.2162	HIST1H4E
ENSG00000265451	0.626842	0.312871	NA	#VALUE!	7.15632	9.65687	11.2018	21.5531	17.6008	6.16585	AC012447.1
ENSG00000085831	0.626811	0.0505968	0.257057	0.589971	28.6253	32.4822	24.9885	45.98	38.9071	47.9566	TTC39A
ENSG00000133246	0.626013	0.0356524	0.207263	0.683478	44.3692	55.3075	52.5621	60.3487	105.605	69.1946	PRAM1
ENSG00000254851	0.625913	0.361613	NA	#VALUE!	1.43126	8.77897	11.2018	8.62125	14.8218	10.9615	AP005018.2
ENSG00000140262	0.625579	0.000981335	0.0185684	1.73123	5750.81	6743.13	5294.12	9890.01	10620.7	6937.95	TCF12
ENSG00000138829	0.62536	0.00180936	0.0284297	1.54623	1057.7	1320.36	1050.38	1520.21	2262.17	1507.21	FBN2
ENSG00000267681	0.625179	0.202224	0.554768	0.255889	8.58758	11.4127	17.2335	14.3687	22.2326	21.2379	AC135721.1
ENSG00000187595	0.62517	0.000212456	0.00595511	2.22511	134.539	157.144	158.548	219.842	242.706	234.302	ZNF385C
ENSG00000128617	0.625161	0.00564619	0.0632481	1.19895	160.301	193.137	149.07	304.617	281.613	193.882	OPN1SW
ENSG00000137801	0.625091	0.000118862	0.00367088	2.43523	240.452	220.352	188.707	331.918	349.238	316.514	THBS1
ENSG00000180176	0.62492	0.0206487	0.149197	0.826239	565.349	1114.05	664.35	1110.7	1522.94	985.166	TH
ENSG00000179532	0.623389	0.00846472	0.0831663	1.08005	758.569	1517.88	1119.31	1617.92	1938.87	1680.54	DNHD1
ENSG00000128283	0.622935	0.000211745	0.00594403	2.22592	250.471	202.794	251.609	354.908	396.482	332.271	CDC42EP1
ENSG00000103154	0.622912	0.000650208	0.0135428	1.86829	1082.03	1338.79	1067.61	1971.39	1995.38	1411.98	NECAB2
ENSG00000177685	0.622409	0.0015451	0.0254245	1.59475	163.164	217.718	177.505	244.269	332.563	283.629	CRACR2B
ENSG00000227006	0.622083	0.291159	NA	#VALUE!	7.15632	7.90107	8.61674	8.62125	16.6745	10.9615	AL136988.2
ENSG00000273321	0.621656	0.2559	0.617681	0.209236	17.1752	10.5348	7.75506	10.0581	24.0854	17.8125	AC023983.2
ENSG00000140937	0.620692	4.1707723557579e-05	0.00159764	2.79652	1090.62	1098.25	1041.76	1686.89	1896.26	1386.63	CDH11
ENSG00000059769	0.620642	0.000114286	0.00355877	2.4487	622.599	673.347	585.076	1004.38	1088.47	802.931	DNAJC25
ENSG00000105426	0.619909	6.04125352009663e-05	0.00215197	2.66716	4717.44	5976.72	5418.2	7579.52	9559.11	7627.16	PTPRS
ENSG00000267009	0.619752	0.182045	0.529361	0.276248	14.3126	10.5348	12.9251	15.8056	20.3799	20.5528	AC007780.1
ENSG00000168495	0.618833	9.84125647314647e-05	0.00318032	2.49753	1893.56	2528.34	2151.6	3385.28	3742.49	2974.68	POLR3D
ENSG00000205544	0.618782	0.0653464	0.301456	0.520777	1163.62	697.05	655.734	2007.31	1073.65	783.748	TMEM256
ENSG00000102996	0.618671	3.06046138489632e-06	0.000208555	3.68078	2793.83	2831.22	2768.56	4066.36	4930.09	3891.34	MMP15
ENSG00000175854	0.617993	0.00380318	0.0480069	1.3187	304.859	305.508	296.416	571.876	490.971	334.326	SWI5
ENSG00000256092	0.617852	0.00245974	0.0352613	1.4527	113.07	124.661	122.358	211.221	195.462	151.406	AC137767.1
ENSG00000225920	0.617359	0.277508	NA	#VALUE!	11.4501	7.90107	7.75506	8.62125	13.8954	17.1274	RIMKLBP2
ENSG00000204950	0.617155	5.25844955175673e-06	0.000325332	3.48767	369.266	337.112	338.638	517.275	570.638	511.081	LRRC10B
ENSG00000170545	0.616435	0.112018	0.410528	0.386657	21.4689	23.7032	14.6485	28.7375	34.2753	28.0889	SMAGP
ENSG00000112473	0.616367	8.06140433126057e-05	0.00271232	2.56666	3868.7	4874.96	3983.52	6990.4	6969.93	5558.86	SLC39A7
ENSG00000136160	0.616296	0.030869	0.190431	0.720263	68.7006	46.5285	49.1154	61.7856	88.0042	95.9132	EDNRB
ENSG00000167110	0.616022	0.00173187	0.027511	1.56049	3050.02	4993.48	4332.5	6204.43	7051.45	5720.54	GOLGA2
ENSG00000230071	0.615557	0.17268	0.515988	0.28736	12.8814	10.5348	20.6802	21.5531	23.159	23.2932	RPL4P6
ENSG00000275481	0.614442	0.302943	NA	#VALUE!	10.0188	8.77897	6.89339	7.18437	18.5272	12.3317	AC025031.4
ENSG00000232043	0.614262	0.18546	0.533681	0.272718	17.1752	44.7728	21.5418	27.3006	62.9925	38.3653	AL133230.1
ENSG00000205578	0.614257	0.054026	0.267231	0.573114	45.8004	30.7264	42.222	47.4169	76.8879	54.8076	POM121B
ENSG00000280266	0.61421	0.131453	0.448184	0.348544	17.1752	17.5579	24.1269	20.1162	33.349	35.6249	AC006372.4
ENSG00000141540	0.613811	0.000592205	0.0126859	1.89668	510.961	645.254	502.356	820.456	992.132	728.941	TTYH2
ENSG00000126903	0.613187	0.00225996	0.0331555	1.47944	197.514	148.365	195.6	291.686	305.699	230.877	SLC10A3
ENSG00000172345	0.613047	0.229424	0.589056	0.229844	35.7816	21.9474	11.2018	40.2325	45.3916	18.4976	STARD5
ENSG00000090097	0.612909	4.92816925539304e-05	0.00184639	2.73368	4996.54	5438.57	4505.69	7359.67	8816.17	6674.19	PCBP4
ENSG00000188000	0.612546	0.336906	NA	#VALUE!	8.58758	3.51159	11.2018	11.495	9.2636	14.387	OR7D2
ENSG00000281566	0.612385	0.0180254	0.136812	0.863874	145.989	147.487	139.591	313.239	187.125	167.163	AL157778.1
ENSG00000008323	0.612009	0.265998	NA	#VALUE!	12.8814	7.02318	12.0634	17.2425	21.3063	10.2764	PLEKHG6
ENSG00000181458	0.611937	0.00203288	0.0309167	1.50981	347.797	319.555	295.554	551.76	551.184	370.636	TMEM45A
ENSG00000279960	0.611463	0.1414	0.466163	0.331463	21.4689	27.2148	23.2652	41.6694	49.0971	21.2379	AL137783.1
ENSG00000087842	0.611374	0.0119524	0.105145	0.97821	416.498	335.357	260.225	652.341	506.719	387.078	PIR
ENSG00000142694	0.611184	0.00335087	0.0436752	1.35977	161.733	215.963	164.58	288.812	316.815	227.451	EVA1B
ENSG00000262155	0.610981	0.0248642	0.167005	0.77727	40.0754	57.9412	48.2537	61.7856	79.667	82.2113	LINC02175
ENSG00000137166	0.610701	0.00101264	0.0190077	1.72107	2341.55	2853.17	2728.92	3327.8	5069.04	3703.62	FOXP4
ENSG00000148357	0.610624	0.102613	0.389507	0.409485	20.0377	23.7032	24.9885	24.4269	43.5389	36.31	HMCN2
ENSG00000204219	0.610506	0.0657325	0.302408	0.519407	42.9379	53.5517	27.5736	51.7275	75.9615	60.2883	TCEA3
ENSG00000102057	0.610343	0.0355069	0.206881	0.684278	143.126	283.561	186.122	245.706	415.009	277.463	KCND1
ENSG00000235354	0.610246	0.248627	NA	#VALUE!	5.72505	15.8021	10.3401	14.3687	17.6008	17.8125	RPS29P16
ENSG00000132274	0.609893	0.000538777	0.0117556	1.92976	181.77	214.207	174.92	303.181	314.962	256.91	TRIM22
ENSG00000172348	0.609169	0.000243547	0.00658136	2.18168	1445.58	1099.13	1018.5	1939.78	1698.02	1790.15	RCAN2
ENSG00000167617	0.608364	0.00638464	0.068795	1.16244	138.833	122.028	105.124	205.473	206.578	145.925	CDC42EP5
ENSG00000107651	0.608266	8.63693516290927e-05	0.00286012	2.54362	1713.22	2209.67	1843.12	3076.35	3167.23	2554.72	SEC23IP
ENSG00000272009	0.608257	0.285881	0.648734	0.187934	11.4501	13.1685	8.61674	24.4269	19.4536	8.22113	AL121944.1
ENSG00000129009	0.608109	0.068034	0.30811	0.511294	72.9944	75.4991	58.5938	91.96	155.628	67.8244	ISLR
ENSG00000129596	0.606834	0.000390885	0.00949658	2.02243	1846.33	1710.14	1409.7	2849.32	2622.53	2091.59	CDO1
ENSG00000264290	0.606691	0.267249	NA	#VALUE!	8.58758	11.4127	12.0634	8.62125	16.6745	22.6081	AC104564.3
ENSG00000040731	0.606409	6.19684148473282e-05	0.00220322	2.65694	373.56	396.809	360.18	557.507	650.305	514.506	CDH10
ENSG00000188215	0.606325	0.000474587	0.0108731	1.96365	563.918	775.183	573.013	991.444	1050.49	874.866	DCUN1D3
ENSG00000100433	0.606049	0.00103893	0.0193679	1.71292	904.558	1002.56	804.803	1258.7	1705.43	1163.29	KCNK10
ENSG00000228106	0.605747	0.121992	0.430069	0.366462	77.2882	56.1854	47.3921	152.309	62.9925	61.6585	AL392172.1
ENSG00000095209	0.605385	0.0398441	0.223165	0.651374	1060.57	682.126	585.938	1663.9	1075.5	802.931	TMEM38B
ENSG00000270681	0.604678	0.0114769	0.102427	0.989586	229.002	174.702	145.623	341.976	273.276	219.23	AC095055.1
ENSG00000256417	0.604035	0.229717	0.589429	0.229569	11.4501	9.65687	12.0634	20.1162	12.0427	18.4976	AC006206.2
ENSG00000136960	0.603754	0.024511	0.165412	0.781434	513.823	589.947	297.277	632.225	896.717	598.088	ENPP2
ENSG00000237154	0.603275	0.299497	NA	#VALUE!	4.29379	13.1685	14.6485	10.0581	16.6745	22.6081	MCFD2P1
ENSG00000184988	0.603074	0.107633	0.400468	0.397432	18.6064	25.459	22.4035	37.3587	39.8335	26.0336	TMEM106A
ENSG00000214575	0.603011	0.019354	0.143367	0.84355	133.107	151.876	184.398	306.054	248.264	165.793	CPEB1
ENSG00000233058	0.602959	0.263059	NA	#VALUE!	10.0188	7.90107	10.3401	18.6794	11.1163	13.7019	LINC00884
ENSG00000157020	0.602742	0.00121326	0.0214667	1.66824	3692.66	3305.28	3245.92	6398.4	5178.35	3983.82	SEC13
ENSG00000118514	0.602563	0.25306	0.613978	0.211847	15.7439	14.9243	6.89339	18.6794	12.969	23.9783	ALDH8A1
ENSG00000152104	0.60246	0.00913202	0.0874516	1.05823	233.296	380.129	231.79	383.646	490.971	411.057	PTPN14
ENSG00000173113	0.60222	0.0166362	0.130101	0.885719	5226.97	4086.61	3777.58	9122.72	6263.12	4489.42	TRMT112
ENSG00000249395	0.601902	0.00718863	0.0741655	1.1298	190.358	151.876	134.421	300.307	217.695	205.528	CASC9
ENSG00000235027	0.601639	0.13754	0.459151	0.338044	14.3126	17.5579	18.0951	28.7375	26.8644	21.923	AC068580.3
ENSG00000150471	0.601582	3.76762959171511e-05	0.00148354	2.8287	2251.38	2418.61	2033.55	3477.24	3773.06	2923.98	ADGRL3
ENSG00000267299	0.600783	0.259197	NA	#VALUE!	8.58758	14.0464	9.47841	15.8056	22.2326	11.6466	AC011444.3
ENSG00000204173	0.600658	0.238694	0.59994	0.221892	12.8814	11.4127	22.4035	35.9219	23.159	14.387	LRRC37A5P
ENSG00000272430	0.599501	0.277571	0.640323	0.193601	25.7627	11.4127	6.03172	22.99	22.2326	17.8125	AL356056.3
ENSG00000249884	0.599406	0.205956	0.560257	0.251613	24.3315	34.238	12.9251	48.8537	39.8335	21.2379	RNF103-CHMP3
ENSG00000113070	0.599404	0.0182292	0.137527	0.861612	254.765	199.283	166.303	373.587	347.385	218.545	HBEGF
ENSG00000108176	0.599282	0.0436826	0.235276	0.628423	533.861	336.235	479.952	1021.62	469.665	556.297	DNAJC12
ENSG00000186395	0.599116	0.0481282	0.249503	0.602925	2772.36	1946.3	1733.69	4932.79	2771.67	2071.04	KRT10
ENSG00000253917	0.599003	0.322755	NA	#VALUE!	11.4501	6.14528	9.47841	21.5531	12.0427	8.22113	AC226119.1
ENSG00000154928	0.598869	6.61161574196536e-06	0.000389816	3.40914	1590.13	1546.85	1470.88	2120.83	2640.13	2212.86	EPHB1
ENSG00000140807	0.598847	0.00316388	0.0420539	1.37619	659.812	893.699	666.074	965.58	1397.88	999.553	NKD1
ENSG00000116771	0.59875	0.242971	0.604472	0.218624	11.4501	10.5348	12.0634	17.2425	23.159	11.6466	AGMAT
ENSG00000260633	0.598445	0.0560927	0.273952	0.562325	37.2128	63.2086	65.4872	81.9019	108.384	65.084	AC010207.1
ENSG00000069399	0.597806	0.014346	0.118602	0.925907	83.0133	116.76	87.8907	136.503	178.787	122.632	BCL3
ENSG00000156675	0.597765	0.00854435	0.083612	1.07773	220.415	275.66	208.525	255.764	425.199	382.283	RAB11FIP1
ENSG00000280402	0.596767	0.309433	NA	#VALUE!	2.86253	15.8021	11.2018	14.3687	17.6008	15.0721	AC093525.10
ENSG00000154874	0.596616	0.211477	0.56756	0.245988	11.4501	16.68	12.9251	28.7375	21.3063	14.387	CCDC144B
ENSG00000152954	0.596493	0.0028249	0.0388099	1.41106	572.505	354.67	419.635	725.622	608.619	695.371	NRSN1
ENSG00000204653	0.596275	0.00813864	0.0810331	1.09134	71.5632	102.714	93.0608	119.261	153.776	133.593	ASPDH
ENSG00000100312	0.595722	0.0683804	0.308491	0.510758	27.194	23.7032	31.0203	40.2325	45.3916	38.3653	ACR
ENSG00000237438	0.595563	0.195798	0.546523	0.262391	14.3126	15.8021	9.47841	20.1162	19.4536	19.8677	CECR7
ENSG00000149646	0.595276	0.339851	NA	#VALUE!	15.7439	7.02318	6.89339	24.4269	9.2636	10.9615	CNBD2
ENSG00000087085	0.595204	5.18482222550901e-05	0.0019272	2.71507	536.724	497.768	548.024	791.718	897.643	702.222	ACHE
ENSG00000175745	0.59507	1.09031421837441e-05	0.000572811	3.24199	16956.2	20180.2	18204.6	26212.9	31397.1	25989.1	NR2F1
ENSG00000257038	0.594443	0.481372	NA	#VALUE!	0	15.8021	5.17004	8.62125	11.1163	13.0168	AP002761.3
ENSG00000152700	0.594377	0.00511273	0.059212	1.22759	1876.39	1662.74	1426.07	3225.78	2377.97	1895.66	SAR1B
ENSG00000272620	0.593816	0.221571	0.578501	0.237696	8.58758	39.5054	18.9568	33.0481	34.2753	36.31	AFAP1-AS1
ENSG00000074370	0.59333	0.00217684	0.0324422	1.48889	176.045	165.923	163.718	264.385	293.656	206.213	ATP2A3
ENSG00000249863	0.592779	0.199573	0.551427	0.258512	8.58758	16.68	15.5101	17.2425	24.0854	21.2379	AC021106.1
ENSG00000180573	0.592265	0.0387278	0.218737	0.660079	462.298	345.891	275.736	755.796	518.762	360.36	HIST1H2AC
ENSG00000175600	0.591662	0.0161591	0.127483	0.894548	120.226	95.6908	112.018	199.726	176.935	119.892	SUGCT
ENSG00000253516	0.591384	0.257905	NA	#VALUE!	8.58758	10.5348	9.47841	15.8056	15.7481	12.3317	HMGB1P41
ENSG00000173530	0.591268	0.00104092	0.0193837	1.71256	712.769	835.758	753.103	1317.61	1258.92	898.844	TNFRSF10D
ENSG00000090932	0.590891	0.00142517	0.0240184	1.61946	1694.62	1768.08	1484.66	2490.1	3024.57	1938.13	DLL3
ENSG00000187066	0.590768	0.0214969	0.153033	0.815215	68.7006	94.8129	61.1788	129.319	116.721	95.9132	TMEM262
ENSG00000170955	0.590766	0.143624	0.469216	0.328627	31.4878	17.5579	22.4035	34.485	46.318	25.3485	CAVIN3
ENSG00000259270	0.590467	0.281489	NA	#VALUE!	5.72505	14.9243	9.47841	20.1162	12.969	14.387	AC044860.2
ENSG00000166126	0.590382	0.161297	0.499205	0.301721	22.9002	32.4822	17.2335	30.1744	51.8762	27.4038	AMN
ENSG00000133401	0.59012	0.00651827	0.0696171	1.15728	167.458	153.632	159.41	175.299	286.245	256.225	PDZD2
ENSG00000231721	0.590045	0.0446315	0.238136	0.623175	83.0133	70.2318	56.0088	137.94	103.752	74.6753	LINC-PINT
ENSG00000250608	0.589975	0.254252	NA	#VALUE!	10.0188	11.4127	10.3401	11.495	14.8218	20.5528	AC010210.1
ENSG00000101335	0.589365	0.00113677	0.0205581	1.68702	131.676	107.981	123.219	178.172	178.787	185.661	MYL9
ENSG00000266916	0.589334	0.0555454	0.272269	0.565001	236.158	167.678	160.271	423.878	239.001	187.716	ZNF793-AS1
ENSG00000259887	0.587545	0.24729	0.609412	0.215089	8.58758	21.0695	9.47841	17.2425	20.3799	21.923	AC068987.1
ENSG00000237672	0.587481	0.141378	0.466163	0.331463	14.3126	26.3369	18.0951	35.9219	26.8644	28.0889	KRR1P1
ENSG00000272973	0.587236	0.112268	0.411126	0.386025	32.9191	35.9938	24.1269	67.5331	36.128	38.3653	AP000350.5
ENSG00000135404	0.58706	0.0232837	0.160176	0.795404	8192.55	5768.66	5520.74	13240.8	9442.39	6583.07	CD63
ENSG00000130950	0.586603	0.150891	0.480788	0.318046	15.7439	14.9243	19.8185	21.5531	28.7172	25.3485	NUTM2F
ENSG00000188730	0.586136	0.0671975	0.306165	0.514044	55.8193	50.0401	54.2854	48.8537	79.667	107.56	VWC2
ENSG00000258611	0.585761	0.292629	0.654043	0.184394	14.3126	16.68	6.03172	22.99	11.1163	21.2379	AC087641.1
ENSG00000279568	0.585691	0.152051	0.482092	0.31687	17.1752	20.1916	16.3718	28.7375	32.4226	20.5528	AC093525.9
ENSG00000248449	0.585397	0.160798	0.49807	0.30271	14.3126	21.9474	23.2652	31.6112	38.9071	21.2379	PCDHGB8P
ENSG00000166278	0.584562	0.10351	0.391241	0.407555	28.6253	19.3137	26.7119	28.7375	41.6862	39.0504	C2
ENSG00000278341	0.583773	0.212841	0.568382	0.24536	7.15632	22.8253	18.0951	25.8637	27.7908	21.2379	AC138028.6
ENSG00000178764	0.58353	0.00101853	0.0190992	1.71899	612.581	791.863	698.817	1004.38	1254.29	898.159	ZHX2
ENSG00000279765	0.583529	0.138827	0.461339	0.33598	30.0565	89.5455	38.7753	76.1544	93.5624	70.5647	AC013394.1
ENSG00000143554	0.583342	0.000504399	0.0112803	1.94768	509.53	567.122	532.514	742.864	968.973	700.852	SLC27A3
ENSG00000240303	0.583165	0.0188454	0.140596	0.852026	62.9756	63.2086	48.2537	86.2125	95.4151	78.7859	ACAD11
ENSG00000213236	0.583132	0.324214	NA	#VALUE!	5.72505	10.5348	7.75506	17.2425	10.19	10.2764	YWHAZP2
ENSG00000225173	0.582573	0.227015	0.586095	0.232032	44.3692	54.4296	33.6053	123.571	47.2444	30.8293	AL662890.1
ENSG00000204352	0.58234	0.38123	NA	#VALUE!	12.8814	7.02318	4.30837	5.7475	12.969	15.0721	C9orf129
ENSG00000004864	0.581358	0.00203339	0.0309167	1.50981	513.823	485.477	369.658	583.371	792.964	665.227	SLC25A13
ENSG00000100417	0.581109	0.000314917	0.00811364	2.09078	1094.92	982.367	1002.13	1778.85	1571.11	1260.57	PMM1
ENSG00000240024	0.580993	0.0048925	0.0573679	1.24133	1146.44	1063.13	955.596	1997.26	1577.59	1163.98	LINC00888
ENSG00000138674	0.580926	0.000530126	0.0116479	1.93375	5815.22	8324.22	7312.16	10930.3	11661	9505.69	SEC31A
ENSG00000174225	0.58069	0.247959	0.609762	0.21484	7.15632	14.0464	24.9885	18.6794	28.7172	23.2932	ARL13A
ENSG00000246366	0.580401	0.236222	0.596948	0.224063	14.3126	11.4127	9.47841	17.2425	20.3799	14.387	LACTB2-AS1
ENSG00000219410	0.580312	0.248117	0.609762	0.21484	10.0188	19.3137	9.47841	24.4269	20.3799	15.0721	AC125494.1
ENSG00000197177	0.580285	5.90476117189656e-06	0.000358248	3.44582	818.682	761.137	837.547	1209.85	1305.24	1100.26	ADGRA1
ENSG00000263551	0.579981	0.23454	0.595066	0.225435	11.4501	14.0464	13.7868	11.495	25.9381	20.5528	AP005328.1
ENSG00000224616	0.579888	0.103906	0.392342	0.406335	32.9191	35.1159	37.052	33.0481	74.1088	48.6417	RTCA-AS1
ENSG00000268392	0.579697	0.229446	0.589056	0.229844	8.58758	15.8021	19.8185	14.3687	26.8644	25.3485	AC003682.1
ENSG00000114388	0.579621	0.000824474	0.0161865	1.79085	1341.09	1581.97	1307.16	2418.26	2222.34	1688.76	NPRL2
ENSG00000205212	0.579516	0.0320497	0.194449	0.711195	44.3692	64.9644	62.0405	79.0281	104.679	75.3604	CCDC144NL
ENSG00000271398	0.579447	0.354511	NA	#VALUE!	2.86253	7.90107	13.7868	14.3687	11.1163	13.0168	AL353622.2
ENSG00000251141	0.579283	0.0355944	0.207135	0.683747	68.7006	71.9876	51.7004	120.697	94.4887	74.6753	MRPS30-DT
ENSG00000134058	0.578883	0.00922543	0.0880324	1.05536	950.359	789.229	769.475	1671.09	1136.64	943.375	CDK7
ENSG00000214128	0.578266	0.280436	0.643363	0.191544	7.15632	13.1685	13.7868	11.495	25.0117	15.0721	TMEM213
ENSG00000169972	0.578247	0.0045088	0.0541863	1.26611	425.085	367.839	398.093	755.796	566.006	461.069	PUSL1
ENSG00000279088	0.578218	0.000554762	0.0120346	1.91957	359.247	400.321	362.765	564.692	644.747	469.975	AC022400.7
ENSG00000100867	0.577839	0.151293	0.481316	0.31757	24.3315	39.5054	38.7753	74.7175	53.7289	29.4591	DHRS2
ENSG00000204758	0.577067	0.0374091	0.214444	0.668687	58.6818	57.0633	44.807	66.0962	99.1205	71.9349	AC008429.1
ENSG00000235958	0.576615	0.30336	0.665532	0.176831	4.29379	13.1685	16.3718	21.5531	12.0427	19.1826	UBOX5-AS1
ENSG00000183199	0.575738	0.024618	0.165849	0.780286	44.3692	58.8191	48.2537	68.97	81.5197	76.0455	HSP90AB3P
ENSG00000092529	0.575501	0.275422	NA	#VALUE!	12.8814	7.90107	10.3401	15.8056	18.5272	11.6466	CAPN3
ENSG00000182165	0.575435	0.0401016	0.223741	0.650254	463.729	275.66	255.055	643.72	469.665	366.526	TP53TG1
ENSG00000162511	0.574708	0.22796	0.587322	0.231123	17.1752	15.8021	11.2018	30.1744	22.2326	14.387	LAPTM5
ENSG00000215159	0.574468	0.314351	NA	#VALUE!	10.0188	8.77897	9.47841	12.9319	20.3799	8.90623	AC025262.1
ENSG00000138136	0.574001	0.0781393	0.334847	0.475153	168.889	364.327	311.064	613.546	333.49	317.884	LBX1
ENSG00000172780	0.57358	0.0628744	0.294791	0.530486	41.5066	50.918	45.6687	47.4169	89.8569	67.1393	RAB43
ENSG00000282988	0.573523	0.216153	0.572753	0.242033	22.9002	22.8253	18.9568	47.4169	35.2017	15.7572	AL031777.3
ENSG00000254656	0.57275	0.153911	0.48573	0.313605	18.6064	43.8949	22.4035	33.0481	45.3916	48.6417	RTL1
ENSG00000225794	0.572093	0.290084	0.651152	0.186318	11.4501	7.90107	14.6485	24.4269	16.6745	10.9615	AC073321.1
ENSG00000047648	0.571898	0.0706606	0.314478	0.502409	31.4878	54.4296	39.637	47.4169	70.4034	69.1946	ARHGAP6
ENSG00000113721	0.571826	0.00887125	0.0857402	1.06682	802.939	1461.7	1152.92	1582	1901.82	1602.44	PDGFRB
ENSG00000147119	0.571553	0.0213201	0.152236	0.817484	229.002	152.754	142.176	301.744	275.129	199.363	CHST7
ENSG00000131400	0.571279	0.0598747	0.285167	0.544901	31.4878	48.2843	39.637	50.2906	72.2561	56.1778	NAPSA
ENSG00000090615	0.571164	0.00118621	0.0212074	1.67351	2288.59	3315.82	2983.11	4123.83	4832.82	3809.81	GOLGA3
ENSG00000126778	0.571152	0.333516	0.692358	0.159669	7.15632	46.5285	25.8502	60.3487	41.6862	19.8677	SIX1
ENSG00000181222	0.570549	0.0129531	0.110637	0.956101	7381.02	13092.1	11997.9	13630.2	19123.8	15473.5	POLR2A
ENSG00000120889	0.570392	0.000292092	0.00768345	2.11444	4631.57	5777.44	4702.15	7399.91	8536.41	6507.71	TNFRSF10B
ENSG00000272426	0.570295	0.3559	NA	#VALUE!	11.4501	6.14528	8.61674	18.6794	13.8954	6.85095	BX284668.6
ENSG00000160111	0.569277	0.00187729	0.029294	1.53322	329.191	479.332	426.528	540.265	679.022	617.27	CPAMD8
ENSG00000270959	0.568974	0.248142	0.609762	0.21484	12.8814	15.8021	10.3401	27.3006	18.5272	13.7019	LPP-AS2
ENSG00000160284	0.568811	0.069445	0.311203	0.506956	42.9379	43.8949	41.3603	70.4069	77.8142	43.8461	SPATC1L
ENSG00000260213	0.568737	0.292587	NA	#VALUE!	11.4501	11.4127	8.61674	11.495	22.2326	12.3317	AC092718.2
ENSG00000104689	0.568659	0.0712278	0.316388	0.49978	65.8381	54.4296	31.0203	80.465	65.7716	75.3604	TNFRSF10A
ENSG00000239857	0.56798	0.000834815	0.0163372	1.78682	316.309	373.106	325.713	531.644	557.669	421.333	GET4
ENSG00000203908	0.567948	0.115724	0.417746	0.379087	17.1752	37.7496	33.6053	53.1644	43.5389	39.0504	KHDC3L
ENSG00000261456	0.56789	0.288329	NA	#VALUE!	8.58758	12.2906	7.75506	15.8056	12.0427	15.0721	TUBB8
ENSG00000134996	0.567879	0.0134152	0.113308	0.94574	123.089	91.3013	124.081	196.852	170.45	136.334	OSTF1
ENSG00000250461	0.567511	0.269996	0.632926	0.198647	22.9002	19.3137	12.0634	37.3587	31.4962	12.3317	AC122718.1
ENSG00000225756	0.56703	0.0441798	0.236935	0.62537	42.9379	55.3075	42.222	60.3487	84.2988	63.7138	DBH-AS1
ENSG00000188060	0.566765	0.031316	0.191604	0.717595	75.8569	57.0633	46.5304	77.5912	91.7096	91.1176	RAB42
ENSG00000105982	0.566719	0.0248008	0.166769	0.777885	57.2505	76.377	54.2854	83.3387	105.605	89.7474	RNF32
ENSG00000092295	0.566542	0.0208274	0.149914	0.824158	72.9944	113.249	101.677	116.387	169.524	142.5	TGM1
ENSG00000174010	0.566185	0.000414608	0.00994636	2.00234	678.419	920.036	786.708	1219.91	1264.48	1055.73	KLHL15
ENSG00000258130	0.56613	0.322887	NA	#VALUE!	11.4501	14.0464	6.89339	8.62125	23.159	15.0721	AC106782.1
ENSG00000070540	0.565948	0.000108502	0.00342977	2.46473	625.462	660.179	612.65	1014.43	1000.47	800.876	WIPI1
ENSG00000105997	0.565925	0.500462	0.809107	0.0919942	81.582	408.222	99.0925	353.471	388.145	131.538	HOXA3
ENSG00000270497	0.565852	0.256824	0.61888	0.208394	12.8814	22.8253	14.6485	14.3687	38.9071	21.2379	BX322635.1
ENSG00000168000	0.565619	0.00111012	0.0202514	1.69355	682.712	691.783	648.84	1115.01	1103.29	781.008	BSCL2
ENSG00000187010	0.564802	0.223852	0.5816	0.235376	20.0377	10.5348	12.0634	18.6794	23.159	19.1826	RHD
ENSG00000270800	0.564733	0.0313845	0.191837	0.717068	161.733	129.929	128.389	290.249	165.818	167.848	RPS10-NUDT3
ENSG00000135902	0.564515	0.410785	0.753173	0.123106	17.1752	14.9243	2.58502	15.8056	25.0117	9.59132	CHRND
ENSG00000120725	0.564324	0.00140485	0.0237825	1.62374	317.74	388.031	317.958	462.674	595.65	456.958	SIL1
ENSG00000197479	0.564132	0.00703028	0.0730931	1.13612	88.7383	121.15	113.741	142.251	179.714	158.942	PCDHB11
ENSG00000080709	0.564057	0.0288396	0.183258	0.736936	65.8381	84.2781	100.816	155.182	121.353	101.394	KCNN2
ENSG00000251095	0.564052	0.0461063	0.242496	0.615295	55.8193	54.4296	37.052	74.7175	80.5933	61.6585	AC097478.1
ENSG00000110900	0.563938	0.00012182	0.00374989	2.42598	2763.77	2827.71	2772	3971.52	4842.08	3551.53	TSPAN11
ENSG00000242337	0.563922	0.0902165	0.365137	0.437544	32.9191	28.9706	21.5418	43.1062	40.7598	38.3653	TFP1
ENSG00000263219	0.563702	0.358208	NA	#VALUE!	4.29379	11.4127	11.2018	21.5531	12.0427	8.90623	RYKP1
ENSG00000220842	0.563643	0.126322	0.43819	0.358337	141.695	81.6444	75.8273	229.9	116.721	95.9132	RPL21P16
ENSG00000273402	0.563219	0.220555	0.577182	0.238687	8.58758	21.9474	23.2652	21.5531	35.2017	24.6634	AC004908.3
ENSG00000163191	0.563098	0.0839683	0.351384	0.454218	117.364	60.5749	77.5506	155.182	138.954	82.2113	S100A11
ENSG00000197410	0.562827	0.00759805	0.077162	1.1126	133.107	153.632	112.879	172.425	230.664	185.661	DCHS2
ENSG00000267709	0.562657	0.0670678	0.305965	0.514328	40.0754	74.6213	46.5304	64.6594	91.7096	82.8964	AC024592.2
ENSG00000154099	0.56192	0.148463	0.477151	0.321345	72.9944	76.377	71.5189	43.1062	148.218	131.538	DNAAF1
ENSG00000274272	0.561584	0.01241	0.107909	0.966943	323.465	545.174	442.039	563.255	783.701	591.922	AC069281.2
ENSG00000166793	0.561451	0.0021441	0.0321324	1.49306	406.479	533.761	487.707	709.816	819.829	584.386	YPEL4
ENSG00000042445	0.56133	0.000702616	0.0143639	1.84273	493.786	687.393	556.641	829.077	934.697	806.356	RETSAT
ENSG00000104814	0.561025	0.0155918	0.125214	0.902348	81.582	68.476	69.7956	127.882	93.5624	103.449	MAP4K1
ENSG00000198832	0.560881	0.0887414	0.362083	0.441192	775.745	480.21	445.485	1267.32	746.646	496.694	SELENOM
ENSG00000169252	0.560536	0.293317	NA	#VALUE!	7.15632	9.65687	13.7868	18.6794	16.6745	11.6466	ADRB2
ENSG00000171219	0.560149	0.0178674	0.135997	0.86647	65.8381	69.3539	57.7321	109.202	84.2988	92.4878	CDC42BPG
ENSG00000171428	0.560095	0.230565	0.590558	0.228737	15.7439	12.2906	10.3401	20.1162	19.4536	16.4423	NAT1
ENSG00000089116	0.55991	0.0376516	0.214934	0.667695	1087.76	1545.98	1011.6	1876.56	2357.59	1143.42	LHX5
ENSG00000010219	0.559833	0.00898074	0.0863546	1.06371	887.383	819.078	733.284	1559.01	1155.17	886.512	DYRK4
ENSG00000005469	0.559831	0.00118079	0.0211508	1.67467	417.929	455.629	425.667	727.059	681.801	513.136	CROT
ENSG00000060762	0.559807	0.0351173	0.205734	0.686693	1740.42	1169.36	1278.72	2895.3	1868.47	1411.98	MPC1
ENSG00000283696	0.559488	0.275465	0.638066	0.195134	15.7439	13.1685	8.61674	11.495	24.0854	17.8125	AL592295.4
ENSG00000134115	0.558129	0.098291	0.381402	0.418617	163.164	72.8655	97.3691	211.221	167.671	110.3	CNTN6
ENSG00000133103	0.557841	0.000391285	0.00949658	2.02243	1134.99	1072.79	1063.31	1796.09	1717.47	1305.79	COG6
ENSG00000136240	0.557499	0.00240697	0.0347165	1.45946	5123.92	5017.18	4454.85	8678.72	7323.8	5483.5	KDELR2
ENSG00000213949	0.557225	0.170254	0.513162	0.289745	77.2882	33.3601	52.5621	125.008	59.287	56.1778	ITGA1
ENSG00000146833	0.556921	0.000134461	0.00406581	2.39085	526.705	517.959	494.601	847.756	762.394	659.061	TRIM4
ENSG00000146006	0.556567	1.494529416343e-07	1.8134909201664e-05	4.74148	1216.57	1198.33	1252.01	1715.63	1868.47	1806.59	LRRTM2
ENSG00000105146	0.556446	0.0574232	0.277704	0.556418	51.5255	57.9412	68.9339	120.697	78.7406	68.5095	AURKC
ENSG00000268564	0.556371	0.246185	0.608288	0.215891	8.58758	19.3137	12.9251	18.6794	25.0117	17.8125	AC003956.1
ENSG00000106991	0.556199	0.0303786	0.188755	0.724102	67.2694	112.371	101.677	132.192	167.671	118.521	ENG
ENSG00000163661	0.556004	0.0168858	0.130964	0.882848	578.23	417.879	330.883	705.506	720.708	520.672	PTX3
ENSG00000129654	0.555673	0.00311979	0.0418189	1.37863	646.931	808.543	713.466	842.009	1286.71	1058.47	FOXJ1
ENSG00000203804	0.555454	0.373862	NA	#VALUE!	2.86253	9.65687	10.3401	10.0581	13.8954	10.9615	ADAMTSL4-AS1
ENSG00000279529	0.555251	0.0676949	0.307686	0.511892	41.5066	60.5749	56.8705	53.1644	97.2678	82.8964	AC008764.8
ENSG00000123427	0.554803	0.00326224	0.0428765	1.36778	110.207	132.562	114.603	189.667	178.787	160.997	EEF1AKMT3
ENSG00000072682	0.554735	0.00769774	0.0778382	1.10881	458.004	681.248	497.186	768.728	963.414	676.188	P4HA2
ENSG00000198435	0.554515	0.000932557	0.0178778	1.74768	1853.49	2170.16	1756.95	2755.93	3344.16	2392.35	NRARP
ENSG00000255794	0.554392	0.00695827	0.0726255	1.13891	794.351	596.092	502.356	1014.43	991.205	770.046	RMST
ENSG00000216819	0.553778	0.100041	0.384285	0.415346	65.8381	35.1159	46.5304	70.4069	91.7096	52.0672	TUBB2BP1
ENSG00000242866	0.553031	0.160277	0.497309	0.303373	22.9002	39.5054	37.052	28.7375	69.477	47.9566	STRC
ENSG00000231738	0.552963	0.0157676	0.126149	0.899116	111.639	98.3245	80.1357	162.367	145.439	117.836	TSPAN19
ENSG00000253955	0.552705	0.232502	0.592332	0.227435	7.15632	30.7264	27.5736	34.485	33.349	31.5143	AC008663.2
ENSG00000198380	0.552616	5.95537308301984e-05	0.0021254	2.67256	5175.45	6587.74	6067.91	8935.93	9226.55	8001.22	GFPT1
ENSG00000275339	0.552084	0.363597	NA	#VALUE!	7.15632	7.90107	9.47841	11.495	17.6008	7.53604	Z99129.1
ENSG00000104221	0.551901	0.000611005	0.0129998	1.88606	417.929	386.275	337.776	603.487	585.46	485.047	BRF2
ENSG00000142615	0.55186	0.29839	NA	#VALUE!	10.0188	14.0464	7.75506	17.2425	18.5272	11.6466	CELA2A
ENSG00000254701	0.551847	0.0486156	0.250556	0.601096	41.5066	58.8191	38.7753	66.0962	73.1824	65.7691	AC138866.2
ENSG00000125844	0.551614	0.00557002	0.062656	1.20304	801.507	1316.85	1068.48	1435.44	1758.23	1483.23	RRBP1
ENSG00000147082	0.550951	0.0199473	0.146022	0.835582	52.9567	56.1854	56.8705	84.7756	83.3724	76.7306	CCNB3
ENSG00000186081	0.550804	0.411385	0.753773	0.122759	24.3315	8.77897	5.17004	10.0581	29.6435	13.7019	KRT5
ENSG00000272514	0.550672	0.185138	0.533243	0.273075	17.1752	15.8021	15.5101	21.5531	27.7908	21.2379	CFAP206
ENSG00000119681	0.550576	0.00588277	0.0651609	1.18601	127.382	166.8	129.251	198.289	235.295	189.086	LTBP2
ENSG00000263563	0.550313	0.0702557	0.313178	0.504208	64.4068	42.1391	53.4238	96.2706	82.446	56.1778	AC138761.1
ENSG00000101955	0.550271	0.0377466	0.215132	0.667294	78.7195	45.6506	60.3172	90.5231	83.3724	92.4878	SRPX
ENSG00000214280	0.550225	0.0936579	0.372256	0.429158	40.0754	24.5811	41.3603	45.98	47.2444	59.6032	AC046134.1
ENSG00000232320	0.549828	0.302772	0.665204	0.177045	8.58758	11.4127	16.3718	27.3006	11.1163	17.1274	AC009299.2
ENSG00000138646	0.549614	0.107253	0.400083	0.39785	45.8004	79.8886	45.6687	107.766	89.8569	57.5479	HERC5
ENSG00000074695	0.549041	0.00040853	0.00982563	2.00764	2207.01	2787.32	2215.36	3599.37	3867.55	3087.72	LMAN1
ENSG00000106636	0.548767	0.000105749	0.00335967	2.4737	5129.65	5418.38	4965.83	8047.94	8291.85	6359.73	YKT6
ENSG00000184432	0.548591	0.000112281	0.00351964	2.4535	4318.12	4976.8	4525.51	7431.52	7030.15	5762.33	COPB2
ENSG00000134954	0.548309	0.0945693	0.37357	0.427628	314.878	131.685	175.781	379.335	314.962	213.064	ETS1
ENSG00000087088	0.54819	1.7956183623522e-05	0.000863734	3.06362	1557.21	1547.73	1510.51	2393.83	2387.23	1972.39	BAX
ENSG00000059728	0.548097	0.00107989	0.0199515	1.70002	1484.22	2027.06	1728.52	2692.7	2790.2	2187.51	MXD1
ENSG00000276517	0.548041	0.0792008	0.337296	0.471988	28.6253	50.918	49.1154	61.7856	75.9615	54.1225	AL133243.3
ENSG00000099769	0.547905	0.249951	0.61074	0.214143	22.9002	13.1685	15.5101	21.5531	36.128	16.4423	IGFALS
ENSG00000143761	0.547739	0.000507272	0.0113042	1.94676	14521.6	14070.9	13694.6	23827.7	21411	16582	ARF1
ENSG00000257842	0.547415	0.358914	NA	#VALUE!	12.8814	7.02318	6.03172	14.3687	13.8954	8.90623	NOVA1-AS1
ENSG00000176387	0.547324	0.0680532	0.308114	0.511288	54.388	75.4991	37.9136	74.7175	87.0778	82.8964	HSD11B2
ENSG00000161714	0.546945	0.000129661	0.00393967	2.40454	488.061	576.778	537.684	781.66	855.957	709.758	PLCD3
ENSG00000121570	0.546678	0.0221198	0.155285	0.80887	658.381	526.738	472.197	896.61	976.383	547.391	DPPA4
ENSG00000179083	0.546612	0.0406444	0.225432	0.646984	127.382	87.7897	93.0608	199.726	130.617	120.577	FAM133A
ENSG00000262454	0.546531	0.393075	NA	#VALUE!	2.86253	16.68	10.3401	8.62125	19.4536	16.4423	MIR193BHG
ENSG00000229816	0.546056	0.147183	0.474987	0.323318	15.7439	29.8485	21.5418	30.1744	34.2753	34.9398	DDX50P1
ENSG00000147036	0.545947	0.161646	0.499873	0.30114	30.0565	43.8949	20.6802	33.0481	44.4653	58.9181	LANCL3
ENSG00000236333	0.545944	0.069941	0.312681	0.504898	38.6441	57.0633	38.7753	81.9019	55.5816	62.3436	TRHDE-AS1
ENSG00000173917	0.545775	0.321908	0.682884	0.165653	646.931	1121.95	360.18	1143.75	1337.66	627.547	HOXB2
ENSG00000150628	0.545636	0.324818	NA	#VALUE!	14.3126	9.65687	7.75506	12.9319	21.3063	10.9615	SPATA4
ENSG00000122863	0.545612	0.00231668	0.0337507	1.47172	1315.33	1785.64	1326.12	1951.28	2513.21	1999.79	CHST3
ENSG00000184923	0.545066	0.229015	0.588591	0.230187	15.7439	9.65687	18.0951	21.5531	20.3799	21.2379	NUTM2A
ENSG00000131080	0.544962	0.00094211	0.0179757	1.74531	545.311	730.41	563.535	831.951	982.868	871.44	EDA2R
ENSG00000228956	0.544126	0.259024	0.62068	0.207132	11.4501	11.4127	11.2018	17.2425	17.6008	15.0721	SATB1-AS1
ENSG00000186866	0.543967	0.00422691	0.0517239	1.28631	1369.72	2122.76	1622.53	2307.62	2840.22	2314.93	POFUT2
ENSG00000144747	0.54324	0.00115108	0.0207371	1.68325	1990.89	2893.55	2364.43	3687.02	3684.13	3201.45	TMF1
ENSG00000156345	0.543159	0.000140782	0.00423222	2.37343	1272.39	1524.91	1369.2	2008.75	2261.24	1807.28	CDK20
ENSG00000056487	0.543121	5.32141125792811e-05	0.00195861	2.70805	4210.78	4635.3	4171.36	6312.19	7088.51	5571.19	PHF21B
ENSG00000185245	0.542652	0.0165934	0.129821	0.886656	77.2882	117.638	99.0925	130.756	163.039	137.704	GP1BA
ENSG00000273983	0.542377	0.211983	0.567865	0.245755	25.7627	27.2148	12.9251	24.4269	42.6126	27.4038	HIST1H3G
ENSG00000204389	0.542237	0.013869	0.115829	0.936182	1740.42	2861.07	2093.87	3928.42	3182.97	2647.89	HSPA1A
ENSG00000189157	0.541972	0.0740695	0.32375	0.48979	38.6441	31.6043	31.8819	47.4169	43.5389	55.4927	FAM47E
ENSG00000203952	0.541891	0.0534447	0.265571	0.575819	141.695	122.028	99.9541	232.774	181.567	117.151	CCDC160
ENSG00000009709	0.541469	0.428619	0.765378	0.116124	160.301	398.565	84.444	294.559	430.757	211.694	PAX7
ENSG00000251050	0.541229	0.180136	0.527234	0.277997	17.1752	20.1916	31.0203	44.5431	25.0117	32.8845	AC112184.1
ENSG00000227536	0.541177	0.338684	NA	#VALUE!	8.58758	11.4127	11.2018	17.2425	21.3063	8.22113	SOCS5P4
ENSG00000204524	0.540954	0.00298367	0.0404883	1.39267	203.239	258.98	205.94	294.559	370.544	308.293	ZNF805
ENSG00000172216	0.540883	0.00119818	0.0213274	1.67106	367.835	441.582	381.721	607.798	641.968	489.158	CEBPB
ENSG00000167332	0.54082	0.493082	NA	#VALUE!	2.86253	20.1916	2.58502	11.495	12.969	13.7019	OR51E2
ENSG00000130589	0.540609	0.00700227	0.072884	1.13737	881.658	1284.36	1018.5	1314.74	1891.63	1428.42	HELZ2
ENSG00000123095	0.54038	0.0672852	0.306361	0.513767	31.4878	35.9938	40.4987	53.1644	59.287	46.5864	BHLHE41
ENSG00000172071	0.540319	0.000741753	0.0149048	1.82667	848.739	1028.9	831.515	1389.46	1434.93	1121.5	EIF2AK3
ENSG00000279750	0.539247	0.11742	0.421082	0.375634	27.194	23.7032	37.052	48.8537	34.2753	45.9013	AC239585.2
ENSG00000201785	0.538852	0.245205	0.606868	0.216906	12.8814	39.5054	20.6802	24.4269	47.2444	35.6249	SNORD117
ENSG00000230148	0.538732	0.283648	0.646649	0.189331	87.307	143.975	24.9885	104.892	178.787	88.3772	HOXB-AS1
ENSG00000116039	0.538674	0.384611	NA	#VALUE!	14.3126	7.02318	6.03172	15.8056	15.7481	7.53604	ATP6V1B1
ENSG00000099812	0.538566	0.113363	0.413523	0.3835	31.4878	36.8717	22.4035	51.7275	43.5389	37.6802	MISP
ENSG00000278012	0.538293	0.0149639	0.121908	0.913966	88.7383	79.0107	75.8273	119.261	132.469	101.394	AL031658.2
ENSG00000198825	0.538116	5.47763582651613e-06	0.000336678	3.47279	10927.7	10993	10896.7	17317.2	16177	14166.4	INPP5F
ENSG00000228709	0.538077	0.0349932	0.205352	0.687501	71.5632	121.15	107.709	130.756	177.861	131.538	LINC02575
ENSG00000196747	0.537303	0.296504	0.658556	0.181407	15.7439	15.8021	13.7868	35.9219	20.3799	11.6466	HIST1H2AI
ENSG00000108379	0.536918	0.0232695	0.160136	0.79551	336.347	507.425	333.468	475.606	725.34	508.34	WNT3
ENSG00000279368	0.536807	0.385714	NA	#VALUE!	10.0188	13.1685	6.03172	5.7475	16.6745	18.4976	AL031123.3
ENSG00000165164	0.536778	0.0738204	0.323059	0.490718	50.0942	37.7496	38.7753	47.4169	58.3607	73.3051	CFAP47
ENSG00000168875	0.536622	0.323087	0.683151	0.165484	17.1752	71.1097	54.2854	126.445	48.1707	36.9951	SOX14
ENSG00000091513	0.536015	0.0499437	0.254771	0.59385	42.9379	82.5223	73.2423	99.1444	90.7833	102.764	TF
ENSG00000265790	0.536012	0.334148	NA	#VALUE!	8.58758	10.5348	11.2018	8.62125	21.3063	13.7019	RNASEH1P1
ENSG00000175161	0.535912	0.00178788	0.0281864	1.54996	1199.4	1280.85	1052.97	1909.61	1849.94	1367.45	CADM2
ENSG00000245017	0.535871	0.238071	0.598936	0.222619	12.8814	15.8021	16.3718	31.6112	17.6008	18.4976	LINC02453
ENSG00000210154	0.535611	0.33988	NA	#VALUE!	8.58758	8.77897	7.75506	11.495	13.8954	10.9615	MT-TD
ENSG00000282951	0.535358	0.281315	0.64422	0.190966	5.72505	20.1916	18.9568	24.4269	25.0117	18.4976	AC008537.4
ENSG00000261668	0.535342	0.321767	NA	#VALUE!	8.58758	10.5348	12.0634	18.6794	18.5272	9.59132	AC093591.2
ENSG00000123989	0.53502	0.000431765	0.0102275	1.99023	1823.43	2072.72	1999.08	2916.86	3244.11	2387.55	CHPF
ENSG00000259520	0.534961	0.0983677	0.381621	0.418367	28.6253	28.9706	29.2969	50.2906	35.2017	41.7908	AC051619.5
ENSG00000111266	0.534538	0.000238052	0.0064514	2.19035	1939.36	2090.27	1869.83	3097.9	3056.99	2396.46	DUSP16
ENSG00000253333	0.534138	0.188554	0.537404	0.269699	18.6064	21.9474	20.6802	25.8637	40.7598	22.6081	AC146944.3
ENSG00000253549	0.533888	0.269326	0.632462	0.198966	18.6064	8.77897	12.0634	17.2425	19.4536	18.4976	CA3-AS1
ENSG00000166265	0.533869	0.00161991	0.0262649	1.58062	420.791	425.78	350.701	642.283	605.839	487.787	CYYR1
ENSG00000270006	0.533622	0.159553	0.496093	0.304437	17.1752	20.1916	20.6802	27.3006	31.4962	26.0336	AC010531.6
ENSG00000186007	0.533588	0.00268421	0.0375699	1.42516	417.929	340.624	348.116	623.604	529.878	449.422	LEMD1
ENSG00000225725	0.533395	0.42949	NA	#VALUE!	8.58758	13.1685	3.44669	7.18437	11.1163	17.1274	FAM66E
ENSG00000164199	0.533122	0.00353946	0.0454046	1.3429	1749	2579.26	1884.48	2856.51	3385.85	2752.71	ADGRV1
ENSG00000213846	0.532514	0.343127	NA	#VALUE!	7.15632	10.5348	8.61674	17.2425	12.0427	10.2764	AC098614.1
ENSG00000233901	0.532461	0.0542932	0.268017	0.571837	75.8569	60.5749	74.9656	132.192	101.9	74.6753	LINC01503
ENSG00000118997	0.532185	0.0610831	0.288844	0.539336	72.9944	115.882	83.5823	91.96	137.101	163.738	DNAH7
ENSG00000273333	0.531719	0.166595	0.507583	0.294493	17.1752	54.4296	37.052	50.2906	53.7289	56.1778	AL662884.1
ENSG00000231999	0.531686	0.183789	0.531709	0.274326	31.4878	15.8021	20.6802	40.2325	29.6435	27.4038	LRRC8C-DT
ENSG00000185164	0.531682	0.00194142	0.0299297	1.5239	632.618	907.746	790.155	1071.91	1253.37	1050.25	NOMO2
ENSG00000101457	0.531585	0.000807678	0.0159242	1.79794	1079.17	1143.02	1097.77	1833.45	1670.23	1303.05	DNTTIP1
ENSG00000261655	0.531435	0.354739	NA	#VALUE!	8.58758	8.77897	6.89339	11.495	10.19	13.0168	AC100803.2
ENSG00000196569	0.531302	0.162478	0.501623	0.299622	141.695	483.721	342.946	421.004	641.041	341.862	LAMA2
ENSG00000272695	0.531212	0.17102	0.513451	0.289501	15.7439	19.3137	20.6802	28.7375	24.0854	28.774	GAS6-AS2
ENSG00000131981	0.53114	0.0733461	0.32186	0.492332	93.0321	58.8191	50.8387	110.639	103.752	76.0455	LGALS3
ENSG00000235586	0.530749	0.307454	0.669437	0.17429	8.58758	21.9474	9.47841	21.5531	22.2326	15.7572	AC011247.2
ENSG00000134910	0.530668	0.00275015	0.0381451	1.41856	3918.8	5300.74	4563.42	7102.47	7422	5395.12	STT3A
ENSG00000182534	0.530606	0.0016488	0.0265958	1.57519	2756.61	2614.38	2223.98	4166.94	3835.13	2971.26	MXRA7
ENSG00000132475	0.530077	0.000699912	0.0143639	1.84273	28194.5	25738.2	23909.7	43260	38016.9	31130.7	H3F3B
ENSG00000167941	0.530023	0.168114	0.510151	0.292301	147.42	71.9876	49.9771	93.3969	164.892	124.687	SOST
ENSG00000202314	0.52997	0.333457	NA	#VALUE!	7.15632	15.8021	8.61674	11.495	19.4536	15.0721	SNORD6
ENSG00000260907	0.529868	0.467649	NA	#VALUE!	1.43126	11.4127	10.3401	7.18437	18.5272	8.90623	AC015818.2
ENSG00000162576	0.529743	0.0208355	0.149914	0.824158	369.266	534.639	371.381	512.964	787.406	541.91	MXRA8
ENSG00000141668	0.529167	0.084536	0.351993	0.453466	101.62	64.0865	51.7004	130.756	95.4151	85.6368	CBLN2
ENSG00000069696	0.529011	0.0148093	0.121154	0.916661	204.671	321.31	258.502	341.976	455.769	338.437	DRD4
ENSG00000103591	0.528991	0.000320681	0.00822834	2.08469	1149.3	1204.47	986.616	1763.05	1643.36	1416.78	AAGAB
ENSG00000179363	0.52871	0.258254	0.620342	0.207369	51.5255	23.7032	15.5101	51.7275	48.1707	28.774	TMEM31
ENSG00000103375	0.528531	0.340394	NA	#VALUE!	8.58758	9.65687	10.3401	10.0581	19.4536	11.6466	AQP8
ENSG00000188452	0.528286	0.0574337	0.277704	0.556418	64.4068	40.3833	47.3921	81.9019	64.8452	70.5647	CERKL
ENSG00000092421	0.52824	0.0034803	0.0448647	1.3481	2800.98	3163.94	2588.47	3649.66	5138.52	3546.73	SEMA6A
ENSG00000279541	0.527644	0.0493243	0.252777	0.597263	47.2317	76.377	67.2105	104.892	99.1205	76.7306	AC005261.5
ENSG00000105639	0.527551	0.0188254	0.140504	0.852313	229.002	402.077	318.819	426.752	530.804	417.223	JAK3
ENSG00000197355	0.527547	0.0484913	0.25035	0.601453	57.2505	102.714	84.444	114.95	139.88	102.079	UAP1L1
ENSG00000100219	0.527056	0.00437771	0.0528812	1.2767	2026.67	1905.91	1698.36	3202.79	2848.56	2066.25	XBP1
ENSG00000264343	0.526983	0.044232	0.23708	0.625104	50.0942	64.0865	49.1154	67.5331	76.8879	89.7474	NOTCH2NL
ENSG00000154175	0.526954	0.0429839	0.233048	0.632556	51.5255	69.3539	54.2854	94.8337	90.7833	70.5647	ABI3BP
ENSG00000116678	0.526907	0.000631293	0.0132515	1.87773	359.247	352.037	282.629	462.674	495.603	469.29	LEPR
ENSG00000145623	0.526583	0.335303	0.694209	0.158509	10.0188	26.3369	11.2018	18.6794	35.2017	15.7572	OSMR
ENSG00000271848	0.526555	0.152812	0.483771	0.31536	15.7439	23.7032	27.5736	31.6112	32.4226	34.2547	AC073389.2
ENSG00000235162	0.52643	0.0143809	0.118713	0.925502	611.149	575.023	520.451	1043.17	828.166	591.237	C12orf75
ENSG00000204351	0.52634	0.00396029	0.049369	1.30655	1179.36	1774.23	1605.3	2087.78	2470.6	2014.86	SKIV2L
ENSG00000015413	0.526098	0.35472	0.711255	0.147974	5.72505	10.5348	18.0951	12.9319	24.0854	13.7019	DPEP1
ENSG00000151136	0.525797	0.0141903	0.117815	0.928798	241.883	405.588	282.629	458.363	482.634	404.206	BTBD11
ENSG00000270894	0.525741	0.306865	0.669083	0.17452	8.58758	15.8021	9.47841	18.6794	18.5272	13.0168	AC015849.4
ENSG00000168828	0.525219	0.341857	NA	#VALUE!	7.15632	11.4127	9.47841	10.0581	12.969	17.1274	OR13J1
ENSG00000110719	0.525047	0.0303961	0.188801	0.723995	57.2505	54.4296	56.8705	77.5912	90.7833	73.9902	TCIRG1
ENSG00000099875	0.524812	0.000358714	0.00893601	2.04886	2884	3334.25	2943.48	4146.82	5103.32	3933.81	MKNK2
ENSG00000227077	0.524524	0.394246	NA	#VALUE!	8.58758	9.65687	6.89339	20.1162	9.2636	8.22113	AC107983.1
ENSG00000259536	0.524183	0.309299	NA	#VALUE!	10.0188	8.77897	12.9251	14.3687	18.5272	13.0168	AC091045.1
ENSG00000105996	0.524074	0.171003	0.513451	0.289501	218.983	319.555	93.0608	327.607	369.618	211.694	HOXA2
ENSG00000013375	0.524028	0.000604145	0.012883	1.88998	2164.07	2254.44	2042.17	3563.45	3158.89	2574.59	PGM3
ENSG00000250049	0.523921	0.276982	0.639748	0.193991	17.1752	9.65687	11.2018	15.8056	18.5272	18.4976	AC114316.2
ENSG00000259519	0.523882	0.287843	0.650043	0.187058	12.8814	10.5348	22.4035	28.7375	24.0854	15.0721	AC051619.4
ENSG00000164294	0.523548	0.0296864	0.186344	0.729684	967.534	739.189	636.777	1435.44	1130.16	803.616	GPX8
ENSG00000233622	0.523432	0.0583029	0.280515	0.552044	35.7816	38.6275	43.9454	57.475	59.287	54.8076	CYP2T1P
ENSG00000152583	0.522745	0.417321	0.757638	0.120538	883.089	285.317	235.237	448.305	804.081	761.14	SPARCL1
ENSG00000101384	0.522445	0.0116473	0.103478	0.985152	1793.37	2592.43	1539.81	2566.26	3148.7	2797.24	JAG1
ENSG00000096696	0.521595	0.0408053	0.226191	0.645525	120.226	136.074	105.986	117.824	214.916	183.605	DSP
ENSG00000167680	0.521581	0.000200743	0.0056861	2.24519	4967.91	5277.92	4695.26	6991.83	8189.95	6267.93	SEMA6B
ENSG00000112769	0.521488	0.0229152	0.158568	0.799783	535.292	460.896	383.445	734.243	780.922	465.179	LAMA4
ENSG00000271933	0.520761	0.133549	0.451518	0.345325	21.4689	33.3601	26.7119	31.6112	45.3916	40.4206	AL603756.1
ENSG00000261341	0.520557	0.387502	NA	#VALUE!	14.3126	7.02318	10.3401	11.495	24.0854	8.90623	AC010325.1
ENSG00000259826	0.519743	0.148304	0.476996	0.321485	24.3315	27.2148	29.2969	47.4169	26.8644	43.161	AC072061.1
ENSG00000156925	0.51969	0.358438	0.714588	0.145944	581.093	1505.59	497.186	1099.21	1752.67	853.628	ZIC3
ENSG00000072062	0.519641	1.62392647009094e-05	0.000797462	3.09829	2843.92	3134.09	2965.88	4179.87	4696.65	3949.57	PRKACA
ENSG00000181789	0.519548	0.000202882	0.00572945	2.24189	3830.06	4804.73	4496.21	6287.76	6834.68	5709.58	COPG1
ENSG00000132622	0.519383	0.0558783	0.273331	0.56331	42.9379	38.6275	44.807	66.0962	54.6552	60.9734	HSPA12B
ENSG00000112773	0.519347	0.0682369	0.308207	0.511157	187.495	112.371	117.188	208.347	138.954	245.264	FAM46A
ENSG00000173013	0.519313	0.0392892	0.221309	0.655001	51.5255	58.8191	62.9022	70.4069	97.2678	80.8412	CCDC96
ENSG00000254064	0.519188	0.0540234	0.267231	0.573114	64.4068	123.783	91.3374	129.319	156.555	119.206	AC105206.2
ENSG00000164078	0.51912	0.250732	0.611299	0.213746	22.9002	12.2906	13.7868	17.2425	23.159	26.7187	MST1R
ENSG00000106633	0.519049	0.00184382	0.0288507	1.53984	221.846	172.946	189.568	271.569	289.951	270.612	GCK
ENSG00000133138	0.519023	0.0529386	0.264173	0.578111	45.8004	64.9644	44.807	73.2806	70.4034	80.1561	TBC1D8B
ENSG00000073350	0.518947	0.0139927	0.116656	0.933095	95.8946	88.6676	73.2423	126.445	116.721	124.002	LLGL2
ENSG00000137098	0.51875	0.145909	0.472657	0.325454	45.8004	82.5223	68.0722	54.6012	93.5624	132.223	SPAG8
ENSG00000106123	0.518129	0.000109346	0.00344485	2.46283	569.643	663.69	644.532	837.698	970.825	883.772	EPHB6
ENSG00000255421	0.517537	0.287854	0.650043	0.187058	7.15632	14.9243	16.3718	22.99	16.6745	17.8125	AP002340.1
ENSG00000240050	0.517515	0.369259	NA	#VALUE!	10.0188	6.14528	8.61674	12.9319	12.0427	10.2764	NA
ENSG00000135924	0.517348	0.00176924	0.0279864	1.55305	3762.79	4961.87	4639.25	6441.51	7252.47	5442.39	DNAJB2
ENSG00000101222	0.51685	0.19957	0.551427	0.258512	34.3503	39.5054	29.2969	22.99	56.508	65.084	SPEF1
ENSG00000222937	0.516748	0.231561	0.591404	0.228116	10.0188	33.3601	25.8502	35.9219	37.0544	29.4591	SNORD63B
ENSG00000254598	0.516713	0.0920913	0.368679	0.433352	32.9191	29.8485	30.1586	40.2325	45.3916	45.9013	CSNK2A3
ENSG00000225489	0.516545	0.0905531	0.365948	0.43658	28.6253	37.7496	48.2537	53.1644	62.0661	51.3821	AL354707.1
ENSG00000170345	0.516464	0.0177238	0.135563	0.867859	247.609	348.525	348.116	566.129	422.42	372.006	FOS
ENSG00000256591	0.516363	0.0271784	0.176013	0.754455	68.7006	89.5455	67.2105	99.1444	121.353	102.764	AP003108.2
ENSG00000233429	0.516163	0.202227	0.554768	0.255889	144.558	313.409	85.3057	303.181	292.73	183.605	HOTAIRM1
ENSG00000065534	0.515813	0.0192802	0.143103	0.844352	171.752	179.969	117.188	191.104	241.78	232.932	MYLK
ENSG00000178053	0.515664	0.0275344	0.177672	0.750382	1469.91	1088.59	1059	2317.68	1528.49	1327.03	MLF1
ENSG00000279694	0.515636	0.20626	0.560517	0.251411	75.8569	136.952	43.0837	137.94	150.997	78.7859	AC011270.2
ENSG00000060982	0.515437	0.00265881	0.0372907	1.4284	2989.91	3860.99	3167.51	4873.88	5497.95	3955.05	BCAT1
ENSG00000146197	0.515242	0.00577693	0.0642534	1.1921	1192.24	1682.93	1293.37	1742.93	2356.66	1860.72	SCUBE3
ENSG00000114480	0.515167	0.00210931	0.0317376	1.49843	399.322	402.955	368.796	561.818	646.599	466.549	GBE1
ENSG00000203362	0.515115	0.0249927	0.167461	0.776086	67.2694	93.935	84.444	114.95	134.322	105.505	POLH-AS1
ENSG00000177548	0.515061	0.000409685	0.00984081	2.00697	389.304	419.635	462.719	587.682	667.906	565.888	RABEP2
ENSG00000149599	0.515049	0.00162867	0.0263504	1.57921	214.689	227.375	234.375	310.365	365.912	292.535	DUSP15
ENSG00000197256	0.514773	0.00326878	0.0429325	1.36721	423.654	554.831	411.018	583.371	723.487	678.244	KANK2
ENSG00000182916	0.514477	0.145573	0.472237	0.32584	2201.28	1136.88	1204.62	3426.95	1776.76	1285.92	TCEAL7
ENSG00000218690	0.51443	0.346817	NA	#VALUE!	5.72505	11.4127	11.2018	17.2425	12.0427	13.0168	HIST1H2APS4
ENSG00000124333	0.514373	0.0016636	0.02672	1.57316	765.726	662.812	625.575	1102.08	1009.73	822.799	VAMP7
ENSG00000183807	0.514355	0.290652	0.651637	0.185994	25.7627	19.3137	10.3401	38.7956	21.3063	19.1826	FAM162B
ENSG00000021355	0.514286	0.0179682	0.136566	0.864657	101.62	95.6908	104.263	159.493	158.408	115.781	SERPINB1
ENSG00000068137	0.514172	0.00157533	0.0258315	1.58785	941.771	1158.82	991.786	1491.48	1683.2	1247.56	PLEKHH3
ENSG00000137509	0.514086	0.0112964	0.101495	0.993554	1531.45	1096.49	1071.06	2030.3	1849.01	1401.02	PRCP
ENSG00000115944	0.514063	0.0879143	0.360474	0.443126	8288.44	5325.32	5041.65	13229.3	7649.88	5763.02	COX7A2L
ENSG00000104324	0.51394	0.0656287	0.302182	0.519731	83.0133	46.5285	57.7321	80.465	100.047	82.2113	CPQ
ENSG00000131871	0.513871	0.0102362	0.0948384	1.02302	1376.88	1149.17	1110.7	2148.13	1733.22	1314.01	SELENOS
ENSG00000145817	0.513429	0.00487871	0.0572419	1.24229	1849.19	1887.48	1682.85	3211.42	2482.64	2048.43	YIPF5
ENSG00000140682	0.513324	0.0144344	0.118972	0.924553	128.814	122.028	115.464	182.483	201.02	140.444	TGFB1I1
ENSG00000215838	0.513076	0.382222	NA	#VALUE!	10.0188	15.8021	5.17004	11.495	19.4536	13.0168	AL451074.1
ENSG00000126524	0.512943	0.00192302	0.0296947	1.52732	1862.07	1868.17	1754.37	3161.12	2518.77	2153.25	SBDS
ENSG00000235084	0.51272	0.396401	NA	#VALUE!	18.6064	7.90107	6.03172	20.1162	15.7481	9.59132	CHCHD2P6
ENSG00000270433	0.51261	0.199853	0.552122	0.257965	15.7439	21.9474	21.5418	35.9219	21.3063	29.4591	H3F3AP2
ENSG00000090539	0.51219	0.0225142	0.157065	0.80392	183.202	260.735	191.292	241.395	368.691	295.961	CHRD
ENSG00000171189	0.512054	0.0339401	0.201117	0.696551	350.659	227.375	181.813	356.345	379.808	340.492	GRIK1
ENSG00000113594	0.511739	0.0132425	0.112293	0.949647	2245.65	3122.68	2363.57	3995.95	4264.04	2770.52	LIFR
ENSG00000154080	0.511531	0.154874	0.487379	0.312133	25.7627	23.7032	19.8185	34.485	27.7908	35.6249	CHST9
ENSG00000105855	0.511491	0.000336418	0.00851595	2.06977	3456.5	3841.68	3448.42	5552.08	5452.56	4322.26	ITGB8
ENSG00000169302	0.511337	0.0137945	0.115361	0.93794	176.045	166.8	180.09	261.511	294.582	191.826	STK32A
ENSG00000130956	0.511208	0.000335935	0.00851518	2.06981	1860.64	2050.77	1966.34	3128.08	2879.13	2379.33	HABP4
ENSG00000238198	0.511089	0.169626	0.51201	0.290721	35.7816	30.7264	18.9568	30.1744	40.7598	47.2715	AL357055.3
ENSG00000129353	0.510195	0.00269882	0.0375905	1.42492	4073.37	5219.1	4548.78	5632.55	7847.2	6235.05	SLC44A2
ENSG00000077454	0.510038	0.022791	0.158058	0.801183	520.98	883.164	684.169	821.892	1188.52	966.668	LRCH4
ENSG00000153790	0.509936	0.0229927	0.158821	0.799093	164.595	202.794	148.208	209.784	307.552	216.49	C7orf31
ENSG00000187608	0.509077	0.0268679	0.174553	0.758072	283.39	258.102	207.663	426.752	383.513	257.596	ISG15
ENSG00000058262	0.508715	0.00038672	0.00943376	2.02532	5995.56	6928.36	6047.23	9384.23	9910.2	7703.89	SEC61A1
ENSG00000267741	0.508647	0.39202	NA	#VALUE!	5.72505	7.90107	9.47841	8.62125	12.0427	12.3317	UBE2L4
ENSG00000136383	0.508515	0.0313657	0.191837	0.717068	133.107	246.689	209.387	248.579	293.656	300.071	ALPK3
ENSG00000085117	0.508498	0.00380673	0.0480195	1.31858	379.285	472.309	398.955	583.371	692.917	506.97	CD82
ENSG00000204387	0.508221	0.01751	0.134529	0.871183	5305.69	4714.31	4202.38	8785.05	6480.81	4966.25	C6orf48
ENSG00000115963	0.507916	0.00241539	0.0348112	1.45828	4787.57	4643.2	4064.51	7363.98	6714.26	5115.6	RND3
ENSG00000234492	0.507895	0.307638	0.669547	0.174219	17.1752	7.02318	17.2335	17.2425	21.3063	19.1826	RPL34-AS1
ENSG00000089101	0.507684	0.0836561	0.35058	0.455212	40.0754	39.5054	37.9136	44.5431	66.6979	54.1225	CFAP61
ENSG00000138316	0.50759	0.382127	NA	#VALUE!	10.0188	15.8021	5.17004	15.8056	11.1163	17.1274	ADAMTS14
ENSG00000226049	0.50756	0.284719	0.647834	0.188536	12.8814	14.0464	10.3401	15.8056	20.3799	16.4423	TLK2P1
ENSG00000268366	0.507482	0.390132	NA	#VALUE!	7.15632	14.9243	7.75506	11.495	21.3063	10.2764	AC010271.1
ENSG00000112562	0.507403	0.0402536	0.224057	0.649641	50.0942	71.9876	59.4555	90.5231	91.7096	79.471	SMOC2
ENSG00000236383	0.507248	0.371511	NA	#VALUE!	11.4501	12.2906	7.75506	7.18437	16.6745	19.1826	LINC00854
ENSG00000021826	0.507157	0.00392155	0.0490403	1.30945	303.428	375.74	320.543	409.509	553.963	457.643	CPS1
ENSG00000116833	0.506983	0.299099	0.661366	0.179558	11.4501	58.8191	35.3286	58.9119	59.287	35.6249	NR5A2
ENSG00000136868	0.506789	0.00204134	0.0309875	1.50881	2229.91	2183.33	1929.29	3484.42	3092.19	2439.62	SLC31A1
ENSG00000229728	0.506281	0.229756	0.589448	0.229555	22.9002	22.8253	12.0634	22.99	31.4962	26.0336	AL136531.1
ENSG00000267213	0.506064	0.317229	0.677824	0.168883	10.0188	17.5579	11.2018	27.3006	15.7481	14.387	AC007773.1
ENSG00000261150	0.505785	0.0919647	0.368628	0.433411	94.4634	158.021	80.9973	116.387	178.787	177.439	EPPK1
ENSG00000124215	0.505764	0.350633	NA	#VALUE!	11.4501	8.77897	10.3401	8.62125	17.6008	15.7572	CDH26
ENSG00000232888	0.505733	0.13107	0.447564	0.349145	97.3259	61.4528	54.2854	133.629	102.826	65.7691	RPS11P5
ENSG00000001036	0.505601	0.00110563	0.0202218	1.69418	968.965	884.92	844.44	1346.35	1418.26	1066.69	FUCA2
ENSG00000197815	0.505555	0.167573	0.509409	0.292933	32.9191	75.4991	43.9454	51.7275	94.4887	71.2498	AC122129.1
ENSG00000259314	0.505294	0.291695	0.652732	0.185265	12.8814	12.2906	12.0634	14.3687	22.2326	15.7572	AC103739.2
ENSG00000155761	0.504883	0.236531	0.596948	0.224063	72.9944	55.3075	59.4555	33.0481	92.636	136.334	SPAG17
ENSG00000102978	0.504553	0.00339789	0.0441045	1.35552	3121.58	2653.88	2719.44	4760.37	4076.91	3217.2	POLR2C
ENSG00000272767	0.504125	0.191853	0.541872	0.266103	30.0565	22.8253	25.8502	53.1644	34.2753	26.0336	JMJD1C-AS1
ENSG00000174792	0.503827	0.320927	NA	#VALUE!	7.15632	14.9243	11.2018	15.8056	17.6008	15.0721	ODAPH
ENSG00000117245	0.503599	0.000382713	0.00938241	2.02769	419.36	388.908	420.497	548.886	646.599	544.65	KIF17
ENSG00000275120	0.503198	0.248268	0.609762	0.21484	10.0188	23.7032	19.8185	21.5531	30.5699	25.3485	AC048382.5
ENSG00000275557	0.502943	0.132848	0.450119	0.346673	31.4878	27.2148	26.7119	45.98	43.5389	32.1994	AC242842.1
ENSG00000248445	0.502724	0.13541	0.455109	0.341885	52.9567	64.9644	33.6053	54.6012	92.636	65.7691	SEMA6A-AS1
ENSG00000168959	0.5025	0.0327174	0.196283	0.707117	124.52	81.6444	105.986	122.134	146.365	167.163	GRM5
ENSG00000163689	0.502165	0.0150369	0.122242	0.912779	206.102	136.074	156.825	261.511	226.958	215.12	C3orf67
ENSG00000128607	0.502154	0.000304592	0.00790175	2.10228	3459.36	4411.43	3988.69	5754.68	5936.12	5115.6	KLHDC10
ENSG00000236255	0.50179	0.0510021	0.258348	0.587794	57.2505	95.6908	74.9656	99.1444	125.985	100.709	AC009404.1
ENSG00000161281	0.501629	0.362368	NA	#VALUE!	8.58758	7.02318	12.0634	11.495	13.8954	13.7019	COX7A1
ENSG00000113811	0.50153	0.120381	0.427193	0.369376	3629.68	2062.18	2119.72	5665.6	2983.81	2410.16	SELENOK
ENSG00000267033	0.500908	0.454143	NA	#VALUE!	2.86253	15.8021	9.47841	8.62125	11.1163	20.5528	AC020911.1
ENSG00000273123	0.500898	0.345981	0.703102	0.152982	8.58758	13.1685	13.7868	17.2425	10.19	23.2932	AC020634.1
ENSG00000264548	0.500518	0.401047	NA	#VALUE!	8.58758	8.77897	7.75506	7.18437	16.6745	10.9615	AC132872.2
ENSG00000140650	0.500295	0.000704451	0.0143702	1.84254	251.902	244.933	256.779	367.84	375.176	325.42	PMM2
ENSG00000162777	0.499868	0.21629	0.572801	0.241996	21.4689	17.5579	15.5101	30.1744	21.3063	25.3485	DENND2D
ENSG00000188783	0.499661	0.0520478	0.261892	0.581878	78.7195	63.2086	56.8705	106.329	99.1205	75.3604	PRELP
ENSG00000163735	0.499628	0.315102	0.675749	0.170215	12.8814	18.4358	7.75506	20.1162	17.6008	17.8125	CXCL5
ENSG00000260796	0.499353	0.338648	NA	#VALUE!	8.58758	13.1685	8.61674	14.3687	13.8954	15.0721	AC145285.3
ENSG00000107862	0.499229	0.00459792	0.0549064	1.26038	3331.98	4961	4449.68	5533.41	6684.61	5799.33	GBF1
ENSG00000011478	0.498955	0.00335491	0.0436975	1.35954	459.435	455.629	442.9	704.069	706.813	512.451	QPCTL
ENSG00000090013	0.498867	0.0266976	0.173867	0.759783	548.174	442.46	402.402	813.271	681.801	474.771	BLVRB
ENSG00000049130	0.498771	0.00994298	0.0927617	1.03263	737.1	969.198	664.35	1281.69	1134.79	939.265	KITLG
ENSG00000253553	0.498295	0.26025	0.622182	0.206083	14.3126	17.5579	12.0634	24.4269	18.5272	19.8677	AC090568.2
ENSG00000183742	0.498265	0.357155	NA	#VALUE!	10.0188	9.65687	8.61674	10.0581	13.8954	15.0721	MACC1
ENSG00000169554	0.497904	2.52603658783968e-05	0.00111788	2.95161	2393.07	2613.5	2696.18	3516.03	3931.47	3435.06	ZEB2
ENSG00000149609	0.497236	0.26448	0.627044	0.202702	10.0188	16.68	18.0951	20.1162	19.4536	24.6634	C20orf144
ENSG00000260634	0.497108	0.302772	0.665204	0.177045	17.1752	15.8021	9.47841	24.4269	13.8954	21.2379	AC012508.2
ENSG00000106211	0.496663	0.00119209	0.0212924	1.67178	4104.86	4544.87	4011.09	6726.01	6229.77	4915.55	HSPB1
ENSG00000173262	0.49647	0.147539	0.475809	0.322568	28.6253	44.7728	37.052	37.3587	69.477	49.3268	SLC2A14
ENSG00000123307	0.496433	0.0117308	0.104007	0.982938	465.16	584.679	363.626	729.932	635.483	630.972	NEUROD4
ENSG00000189431	0.496421	0.0225351	0.157094	0.803841	97.3259	130.807	127.528	136.503	176.935	188.401	RASSF10
ENSG00000240889	0.496056	0.27154	0.634465	0.197593	17.1752	12.2906	14.6485	21.5531	15.7481	23.9783	NDUFB2-AS1
ENSG00000248971	0.495921	0.400604	NA	#VALUE!	5.72505	14.9243	7.75506	11.495	11.1163	17.8125	KRT8P46
ENSG00000279536	0.495873	0.278716	0.641469	0.192824	18.6064	13.1685	12.9251	17.2425	17.6008	26.0336	AC093458.2
ENSG00000178125	0.495442	0.247287	0.609412	0.215089	18.6064	12.2906	16.3718	24.4269	21.3063	20.5528	PPP1R42
ENSG00000158373	0.495372	0.00333633	0.0435761	1.36075	777.176	749.724	718.636	1252.95	1061.61	856.368	HIST1H2BD
ENSG00000109066	0.495081	0.00110385	0.0202218	1.69418	745.688	862.973	760.858	1043.17	1288.57	1009.83	TMEM104
ENSG00000004838	0.494981	0.0992052	0.382702	0.417139	143.126	134.318	148.208	107.766	229.737	257.596	ZMYND10
ENSG00000172986	0.494829	0.121671	0.429835	0.366698	32.9191	33.3601	46.5304	47.4169	45.3916	65.7691	GXYLT2
ENSG00000120820	0.494555	0.0456218	0.240959	0.618057	57.2505	54.4296	62.0405	96.2706	78.7406	72.62	GLT8D2
ENSG00000156232	0.494444	0.00191664	0.0296897	1.52739	591.112	755.869	649.702	913.852	1061.61	842.666	WHAMM
ENSG00000134697	0.494349	0.000506875	0.0113042	1.94676	1978.01	2236	2032.69	3151.07	3154.26	2501.97	GNL2
ENSG00000280163	0.494314	0.371451	NA	#VALUE!	8.58758	12.2906	11.2018	11.495	23.159	10.9615	AC040160.2
ENSG00000184205	0.494252	0.00161713	0.0262424	1.581	937.477	1156.19	1198.59	1594.93	1697.09	1354.43	TSPYL2
ENSG00000267272	0.493692	0.296825	0.658957	0.181143	10.0188	14.0464	14.6485	21.5531	20.3799	14.387	LINC01140
ENSG00000205592	0.493253	0.354185	0.710897	0.148193	5.72505	17.5579	11.2018	20.1162	14.8218	15.7572	MUC19
ENSG00000187601	0.492706	0.0156979	0.125798	0.900328	2889.72	2188.6	2312.73	4349.42	3371.95	2680.09	MAGEH1
ENSG00000128656	0.492519	0.0043217	0.0524404	1.28033	2247.08	1813.74	1762.98	3119.46	2827.25	2246.43	CHN1
ENSG00000214198	0.492468	0.141641	0.466347	0.331291	24.3315	28.0927	25.8502	34.485	34.2753	41.1057	TTC41P
ENSG00000166183	0.492247	0.258283	0.620342	0.207369	17.1752	24.5811	24.1269	15.8056	35.2017	40.4206	ASPG
ENSG00000095139	0.49216	0.000229914	0.00629436	2.20105	4673.07	5448.23	5204.51	7664.29	7585.04	6317.26	ARCN1
ENSG00000202441	0.492011	0.508324	NA	#VALUE!	5.72505	13.1685	6.03172	14.3687	18.5272	3.42547	RNY4P10
ENSG00000176204	0.491949	0.00143529	0.0240811	1.61832	417.929	378.374	394.647	648.031	518.762	511.766	LRRTM4
ENSG00000270574	0.491703	0.373592	NA	#VALUE!	14.3126	5.26738	12.0634	14.3687	13.8954	15.0721	AC010680.2
ENSG00000091106	0.491564	0.138287	0.460223	0.337032	27.194	35.1159	33.6053	51.7275	51.8762	34.2547	NLRC4
ENSG00000168610	0.491484	0.000506986	0.0113042	1.94676	2132.58	2712.7	2307.56	3186.99	3667.46	3206.24	STAT3
ENSG00000168267	0.491457	0.627801	0.879123	0.0559505	10.0188	86.0339	31.8819	109.202	53.7289	18.4976	PTF1A
ENSG00000109255	0.491437	0.0234147	0.160783	0.793761	452.279	426.658	328.298	722.748	518.762	458.328	NMU
ENSG00000109099	0.49123	0.0676496	0.307554	0.512078	337.778	217.718	201.632	426.752	387.219	248.689	PMP22
ENSG00000125378	0.491031	0.170546	0.51334	0.289595	22.9002	23.7032	20.6802	28.7375	35.2017	30.1442	BMP4
ENSG00000258102	0.490958	0.0489088	0.251245	0.599903	51.5255	50.918	56.8705	67.5331	83.3724	72.62	MAP1LC3B2
ENSG00000184178	0.489677	0.00278053	0.0384814	1.41475	459.435	479.332	460.134	699.758	732.751	536.429	SCFD2
ENSG00000082556	0.489667	0.163215	0.502333	0.299009	98.7572	192.259	78.4123	191.104	209.357	121.262	OPRK1
ENSG00000101440	0.489626	0.25708	0.619146	0.208207	24.3315	13.1685	15.5101	27.3006	19.4536	26.0336	ASIP
ENSG00000142188	0.489606	0.0108545	0.0991508	1.0037	1661.7	1452.04	1248.57	2467.11	2045.4	1614.08	TMEM50B
ENSG00000132823	0.489349	0.0698043	0.31236	0.505345	1667.42	1326.5	1223.58	2880.93	1710.99	1331.82	OSER1
ENSG00000128595	0.48925	0.00279421	0.0385008	1.41453	7121.96	7578.01	6880.46	11641.6	10649.4	8008.76	CALU
ENSG00000063241	0.48893	0.0121591	0.106416	0.972991	755.707	614.528	619.543	1153.81	900.422	740.587	ISOC2
ENSG00000151468	0.488718	0.0105087	0.0966961	1.01459	127.382	129.051	112.879	172.425	191.757	154.146	CCDC3
ENSG00000164430	0.487253	0.366676	NA	#VALUE!	10.0188	8.77897	9.47841	12.9319	15.7481	10.9615	CGAS
ENSG00000234297	0.487213	0.397262	NA	#VALUE!	7.15632	13.1685	6.89339	12.9319	15.7481	10.2764	AL592293.2
ENSG00000166153	0.487181	0.123831	0.433064	0.363448	42.9379	63.2086	53.4238	97.7075	79.667	51.3821	DEPDC4
ENSG00000147065	0.486928	0.000408203	0.00982563	2.00764	5567.61	7090.77	6438.43	9244.85	9371.06	8157.42	MSN
ENSG00000168724	0.48668	8.57020195776995e-05	0.00285289	2.54471	1495.67	1685.56	1475.19	2196.98	2318.68	2013.49	DNAJC21
ENSG00000238103	0.486662	0.342159	0.699492	0.155217	12.8814	15.8021	14.6485	34.485	12.969	15.7572	RPL9P7
ENSG00000103355	0.486355	0.0950533	0.374479	0.426572	42.9379	35.9938	31.8819	48.8537	52.8025	51.3821	PRSS33
ENSG00000223865	0.486132	0.00645803	0.0692419	1.15963	204.671	219.474	208.525	339.102	305.699	247.319	HLA-DPB1
ENSG00000222000	0.485956	0.170368	0.513208	0.289706	24.3315	29.8485	20.6802	38.7956	37.0544	30.1442	AC092675.1
ENSG00000277586	0.485949	0.0459153	0.241937	0.616297	5526.11	9278.49	5549.18	11315.4	9874.07	7322.98	NEFL
ENSG00000282393	0.485909	0.171683	0.514584	0.288543	20.0377	25.459	22.4035	31.6112	34.2753	30.1442	AC016588.2
ENSG00000279145	0.485634	0.037895	0.215587	0.666378	85.8758	142.219	101.677	153.746	167.671	144.555	AC011912.1
ENSG00000243107	0.485532	0.344433	0.701553	0.15394	15.7439	14.0464	6.89339	20.1162	15.7481	15.0721	AC000120.1
ENSG00000203930	0.485354	0.0189683	0.141233	0.850063	592.543	639.987	575.598	1102.08	788.332	648.099	LINC00632
ENSG00000003436	0.485064	0.192736	0.542237	0.265811	35.7816	51.7959	37.9136	80.465	64.8452	34.2547	TFPI
ENSG00000265100	0.48492	0.371558	NA	#VALUE!	12.8814	10.5348	8.61674	20.1162	15.7481	9.59132	AC005332.1
ENSG00000113296	0.484758	0.00460462	0.0549087	1.26036	250.471	329.211	261.949	405.199	419.641	358.304	THBS4
ENSG00000130584	0.484643	0.0001847	0.00531167	2.27477	864.483	882.287	759.134	1102.08	1255.22	1144.79	ZBTB46
ENSG00000261441	0.484532	0.448402	0.776677	0.109759	12.8814	13.1685	8.61674	30.1744	13.8954	6.16585	AC124068.2
ENSG00000238795	0.484435	0.311572	0.672563	0.172267	10.0188	17.5579	12.0634	15.8056	23.159	17.1274	SCARNA12
ENSG00000138678	0.484398	0.299799	0.662373	0.178897	8.58758	14.9243	16.3718	20.1162	20.3799	17.1274	GPAT3
ENSG00000229447	0.484293	0.240599	0.602475	0.220061	15.7439	28.9706	24.1269	20.1162	39.8335	36.31	AC114495.2
ENSG00000160789	0.48408	0.000190325	0.00542474	2.26562	1557.21	1721.56	1494.14	2186.92	2444.66	2046.38	LMNA
ENSG00000179528	0.483948	0.399718	NA	#VALUE!	10.0188	9.65687	10.3401	15.8056	19.4536	7.53604	LBX2
ENSG00000278963	0.483467	0.318431	0.679189	0.16801	11.4501	17.5579	10.3401	21.5531	20.3799	14.387	AC005921.3
ENSG00000116017	0.483216	0.0137456	0.115157	0.938711	1119.25	1723.31	1412.28	1814.77	2346.47	1791.52	ARID3A
ENSG00000106565	0.48302	0.288902	0.65066	0.186646	24.3315	21.9474	15.5101	30.1744	39.8335	16.4423	TMEM176B
ENSG00000231609	0.482662	0.00218792	0.0325074	1.48802	313.447	253.712	286.076	366.403	388.145	430.239	AC009501.1
ENSG00000198774	0.482487	0.386184	NA	#VALUE!	17.1752	10.5348	6.89339	10.0581	15.7481	19.8677	RASSF9
ENSG00000140795	0.482424	0.210379	0.56623	0.247007	18.6064	43.8949	35.3286	58.9119	48.1707	34.2547	MYLK3
ENSG00000057704	0.482254	0.00501735	0.0584673	1.23309	181.77	184.358	158.548	273.006	232.516	229.507	TMCC3
ENSG00000171223	0.48193	0.022127	0.155285	0.80887	393.597	431.047	421.358	732.806	590.091	424.759	JUNB
ENSG00000237264	0.481916	0.412943	NA	#VALUE!	8.58758	11.4127	6.89339	18.6794	8.33724	11.6466	FTH1P11
ENSG00000260528	0.481739	0.334784	0.693688	0.158836	15.7439	10.5348	11.2018	15.8056	12.969	21.923	FAM157C
ENSG00000128590	0.481689	0.0876661	0.359963	0.443743	1816.27	1431.85	1180.49	3041.86	1736	1408.55	DNAJB9
ENSG00000241764	0.481643	0.0940553	0.373177	0.428085	48.6629	46.5285	42.222	58.9119	79.667	52.7523	AC002467.1
ENSG00000188613	0.48164	0.000373539	0.00923198	2.03471	416.498	400.321	416.188	518.712	616.029	582.33	NANOS1
ENSG00000225889	0.481017	0.0507397	0.257471	0.589272	70.1319	92.1792	80.9973	107.766	139.88	94.543	AC012368.1
ENSG00000161243	0.480994	0.00154258	0.0254053	1.59508	243.315	210.695	214.557	317.549	295.509	316.514	FBXO27
ENSG00000169064	0.480597	0.00947987	0.0897772	1.04683	141.695	164.167	133.559	191.104	193.609	226.766	ZBBX
ENSG00000055483	0.480594	0.016756	0.130568	0.884164	1292.43	2130.66	1875	2241.52	2778.15	2378.65	USP36
ENSG00000206120	0.480576	0.0443611	0.237367	0.62458	71.5632	99.2024	77.5506	117.824	133.396	98.6536	EGFEM1P
ENSG00000108370	0.479563	0.0242966	0.164612	0.78354	137.401	119.394	94.7841	175.299	168.598	144.555	RGS9
ENSG00000173812	0.479541	0.00653193	0.0696838	1.15687	22485.1	22455.7	21216.1	37808.5	30353.1	24087.9	EIF1
ENSG00000104879	0.478563	0.183692	0.531684	0.274346	30.0565	50.0401	26.7119	40.2325	62.9925	45.9013	CKM
ENSG00000164037	0.478468	0.0519267	0.261553	0.582441	58.6818	51.7959	55.1471	68.97	85.2251	74.6753	SLC9B1
ENSG00000164326	0.478371	0.597916	0.865749	0.0626079	65.8381	114.127	93.0608	293.122	44.4653	44.5311	CARTPT
ENSG00000165029	0.478318	0.00520377	0.0598243	1.22312	526.705	668.958	469.612	745.738	835.577	739.902	ABCA1
ENSG00000104722	0.478296	0.10207	0.388663	0.410427	4886.33	10691.9	5389.77	10868.5	10937.5	7409.98	NEFM
ENSG00000158615	0.478283	0.000740322	0.0148922	1.82704	3795.71	4583.5	3793.09	6215.92	5678.59	5071.07	PPP1R15B
ENSG00000172602	0.478005	0.00989132	0.0924172	1.03425	456.573	335.357	383.445	602.051	581.754	452.162	RND1
ENSG00000252690	0.477984	0.189963	0.539044	0.268376	27.194	48.2843	22.4035	44.5431	45.3916	47.2715	AC105339.2
ENSG00000274259	0.477778	0.384987	NA	#VALUE!	12.8814	11.4127	6.89339	20.1162	12.0427	11.6466	AL662799.1
ENSG00000121671	0.477767	0.000639824	0.0133561	1.87432	1527.16	1889.23	1709.56	2294.69	2636.42	2212.86	CRY2
ENSG00000186765	0.477657	0.157023	0.491729	0.308274	30.0565	31.6043	36.1903	33.0481	59.287	43.161	FSCN2
ENSG00000236814	0.477175	0.271213	0.634292	0.197711	15.7439	13.1685	21.5418	30.1744	20.3799	21.2379	AC046176.1
ENSG00000187144	0.476978	0.247472	0.609515	0.215015	15.7439	23.7032	21.5418	31.6112	19.4536	34.9398	SPATA21
ENSG00000109762	0.476749	0.0043548	0.0527399	1.27786	658.381	596.092	544.578	908.105	909.686	686.465	SNX25
ENSG00000116521	0.476613	0.00423347	0.0517705	1.28592	1678.87	1883.97	1786.25	2857.94	2620.67	1973.07	SCAMP3
ENSG00000262585	0.476415	0.0958929	0.376368	0.424388	34.3503	35.1159	42.222	51.7275	50.9498	53.4374	LINC01979
ENSG00000180815	0.476324	0.233181	0.593059	0.226902	22.9002	16.68	17.2335	22.99	30.5699	23.9783	MAP3K15
ENSG00000254732	0.476195	0.408344	NA	#VALUE!	4.29379	10.5348	12.0634	14.3687	13.8954	10.9615	AP001931.1
ENSG00000012660	0.476162	0.00143433	0.0240811	1.61832	5088.14	5464.91	4858.12	8012.01	7500.74	5931.55	ELOVL5
ENSG00000233382	0.476042	0.225215	0.58375	0.233773	28.6253	18.4358	16.3718	25.8637	28.7172	30.8293	NKAPP1
ENSG00000153113	0.475287	0.000190199	0.00542474	2.26562	749.982	826.101	743.624	1046.04	1168.14	1012.57	CAST
ENSG00000082684	0.475272	0.00944724	0.0895136	1.04811	3933.11	5182.23	4560.84	5243.16	7720.28	6050.07	SEMA5B
ENSG00000264491	0.475222	0.361723	NA	#VALUE!	8.58758	10.5348	11.2018	15.8056	15.7481	11.6466	AC005544.1
ENSG00000159346	0.475219	0.00193326	0.0298284	1.52537	1943.66	2077.1	1988.74	3107.96	2981.03	2272.46	ADIPOR1
ENSG00000177888	0.475067	0.00112069	0.0203849	1.69069	1542.9	1560.9	1381.26	2365.1	2075.05	1799.06	ZBTB41
ENSG00000224717	0.474548	0.0160994	0.127119	0.89579	134.539	121.15	118.911	169.551	199.167	150.721	AC098936.1
ENSG00000276248	0.474444	0.068252	0.308207	0.511157	107.345	200.161	147.346	173.862	253.823	206.899	AL442125.1
ENSG00000258424	0.474302	0.260037	0.622158	0.2061	21.4689	21.9474	13.7868	18.6794	31.4962	27.4038	AL512791.1
ENSG00000243819	0.474175	0.297896	0.660244	0.180296	21.4689	26.3369	18.9568	33.0481	44.4653	16.4423	RN7SL832P
ENSG00000215032	0.474147	0.272003	0.634871	0.197314	11.4501	21.9474	30.1586	37.3587	30.5699	23.9783	GNL3LP1
ENSG00000105552	0.473862	0.00137368	0.0235732	1.62758	532.43	614.528	535.099	758.67	875.41	704.962	BCAT2
ENSG00000241484	0.47372	0.0980093	0.380938	0.419146	70.1319	121.15	81.859	99.1444	162.113	119.206	ARHGAP8
ENSG00000235447	0.473394	0.0701445	0.312977	0.504488	84.4445	75.4991	62.9022	129.319	100.973	80.8412	TRAPPC13P1
ENSG00000234287	0.473166	0.24462	0.606403	0.217239	47.2317	37.7496	23.2652	76.1544	37.9808	36.9951	AC099560.2
ENSG00000101353	0.473078	0.0512824	0.25921	0.586349	359.247	251.956	245.577	514.401	369.618	305.552	MROH8
ENSG00000163666	0.472915	0.143239	0.468611	0.329187	47.2317	34.238	36.1903	71.8437	50.0234	42.4759	HESX1
ENSG00000149380	0.472808	0.459081	NA	#VALUE!	5.72505	11.4127	6.89339	5.7475	15.7481	11.6466	P4HA3
ENSG00000197157	0.472449	0.00159487	0.0259924	1.58515	7084.75	8773.7	8156.6	11937.6	11899.1	9493.36	SND1
ENSG00000226330	0.472272	0.488184	NA	#VALUE!	4.29379	5.26738	17.2335	8.62125	17.6008	11.6466	AL606489.1
ENSG00000004776	0.471974	0.099067	0.382657	0.41719	51.5255	57.9412	37.052	58.9119	76.8879	65.7691	HSPB6
ENSG00000224094	0.471807	0.439768	NA	#VALUE!	11.4501	12.2906	9.47841	28.7375	7.41088	11.6466	RPS24P8
ENSG00000143333	0.471654	0.0290807	0.18422	0.734662	1031.94	1243.1	871.152	1570.5	1724.88	1070.8	RGS16
ENSG00000247134	0.471617	0.155796	0.489068	0.31063	387.872	233.521	238.684	614.982	326.079	252.8	AC090204.1
ENSG00000189366	0.471497	0.206504	0.560831	0.251168	17.1752	30.7264	26.7119	43.1062	35.2017	28.774	ALG1L
ENSG00000260082	0.471464	0.200914	0.553345	0.257004	25.7627	32.4822	37.052	35.9219	62.9925	34.2547	AC106886.1
ENSG00000198355	0.471357	0.00283012	0.0388532	1.41057	1811.98	2084.13	1908.61	2984.39	2880.05	2191.62	PIM3
ENSG00000104953	0.471209	0.0289537	0.183663	0.735978	83.0133	71.9876	84.444	120.697	100.047	111.67	TLE6
ENSG00000173465	0.470934	0.00691589	0.0723035	1.14084	498.08	462.652	509.249	816.145	669.758	557.667	SSSCA1
ENSG00000260136	0.470869	0.270203	0.633032	0.198574	21.4689	21.9474	11.2018	24.4269	24.0854	26.0336	AC008915.2
ENSG00000242247	0.470497	0.000267359	0.00713572	2.14656	3184.56	2982.22	3001.21	4679.9	4303.87	3723.49	ARFGAP3
ENSG00000279031	0.470236	0.273685	0.636547	0.19617	11.4501	16.68	19.8185	24.4269	24.0854	19.8677	AC004232.3
ENSG00000099617	0.470078	0.00100628	0.0189451	1.7225	614.012	660.179	558.365	813.271	940.255	784.433	EFNA2
ENSG00000165970	0.469967	0.613045	0.872702	0.0591339	77.2882	450.361	302.447	717.001	314.036	120.577	SLC6A5
ENSG00000277427	0.469767	0.388968	NA	#VALUE!	15.7439	7.90107	8.61674	17.2425	15.7481	10.9615	NA
ENSG00000234648	0.469047	0.143238	0.468611	0.329187	78.7195	37.7496	50.8387	91.96	73.1824	64.3989	AL162151.2
ENSG00000103269	0.468864	0.0941692	0.373342	0.427893	144.558	345.014	242.13	313.239	367.765	336.381	RHBDL1
ENSG00000269570	0.468811	0.437816	NA	#VALUE!	2.86253	14.9243	10.3401	12.9319	13.8954	13.7019	AP001350.1
ENSG00000169895	0.468694	0.00134266	0.0231634	1.6352	1535.75	1598.65	1464.85	2330.61	2261.24	1778.51	SYAP1
ENSG00000111962	0.468443	0.0175501	0.134618	0.870897	224.708	206.306	172.335	301.744	305.699	227.451	UST
ENSG00000262119	0.468269	0.277785	0.64053	0.193461	12.8814	16.68	18.9568	28.7375	22.2326	18.4976	AL079343.1
ENSG00000256407	0.468139	0.380113	0.731072	0.13604	7.15632	20.1916	9.47841	20.1162	17.6008	15.0721	AL357673.1
ENSG00000074527	0.467986	0.0035415	0.0454046	1.3429	359.247	364.327	299.862	520.149	476.149	421.333	NTN4
ENSG00000144566	0.467557	0.00107533	0.0199259	1.70058	2446.03	3120.92	2796.13	4099.4	4008.36	3466.58	RAB5A
ENSG00000164117	0.46726	0.054948	0.270045	0.568564	682.712	506.547	480.814	1028.8	717.003	564.518	FBXO8
ENSG00000206612	0.467238	0.498914	NA	#VALUE!	2.86253	14.0464	6.03172	7.18437	12.0427	13.0168	SNORA2A
ENSG00000234498	0.46714	0.26697	0.629851	0.200762	14.3126	14.9243	24.9885	27.3006	22.2326	26.7187	RPL13AP20
ENSG00000100422	0.467065	0.00109486	0.0201687	1.69532	3894.47	4223.56	3493.23	5396.9	5957.42	4697.69	CERK
ENSG00000117385	0.466689	0.00203006	0.030916	1.50982	1379.74	1659.23	1461.4	2087.78	2343.69	1793.58	P3H1
ENSG00000154814	0.466481	0.00980711	0.0917677	1.03731	556.761	426.658	452.379	764.417	665.127	554.242	OXNAD1
ENSG00000215045	0.466432	0.232823	0.592458	0.227342	14.3126	28.9706	34.4669	34.485	43.5389	32.1994	GRID2IP
ENSG00000105655	0.466303	8.83600773000064e-05	0.00291047	2.53604	6072.85	6783.51	6598.7	8392.79	9827.75	8660.28	ISYNA1
ENSG00000122218	0.466056	0.000557765	0.0120719	1.91823	7579.97	9605.07	8561.59	11650.2	12781.9	11139.6	COPA
ENSG00000168003	0.465822	0.00574579	0.0640966	1.19316	3935.97	5480.71	4619.43	6687.22	7136.68	5569.82	SLC3A2
ENSG00000156873	0.465446	0.00278606	0.0385008	1.41453	744.257	878.775	901.311	1191.17	1299.68	1002.29	PHKG2
ENSG00000067064	0.46528	0.070167	0.312977	0.504488	17953.8	12028.1	13007	27815	17053.4	14482.9	IDI1
ENSG00000185022	0.465237	0.00789997	0.0794985	1.09964	407.91	498.646	454.964	717.001	656.789	514.506	MAFF
ENSG00000162148	0.46473	0.0455755	0.240875	0.618208	229.002	428.414	340.361	410.946	515.056	455.588	PPP1R32
ENSG00000253341	0.464711	0.037791	0.21522	0.667117	61.5443	69.3539	68.0722	97.7075	91.7096	87.6921	AC115837.1
ENSG00000183011	0.464494	0.047342	0.246856	0.607557	1366.86	969.198	898.726	1911.04	1419.18	1133.15	NAA38
ENSG00000050130	0.46424	0.0546867	0.269324	0.569725	1560.08	1152.68	1057.27	2334.92	1558.14	1309.22	JKAMP
ENSG00000135905	0.463918	0.0841355	0.351517	0.454054	115.932	101.836	87.029	156.619	168.598	95.9132	DOCK10
ENSG00000099834	0.463755	0.241294	0.603321	0.219451	47.2317	150.12	83.5823	89.0862	174.156	126.057	CDHR5
ENSG00000171224	0.463314	0.0106264	0.097493	1.01103	1322.49	983.245	962.489	1754.42	1383.06	1366.08	FAM241B
ENSG00000140961	0.463178	0.112363	0.411312	0.385829	45.8004	38.6275	45.6687	73.2806	60.2134	47.9566	OSGIN1
ENSG00000167434	0.463043	0.440219	NA	#VALUE!	10.0188	9.65687	6.03172	14.3687	13.8954	7.53604	CA4
ENSG00000114200	0.462988	0.0366841	0.211707	0.674264	599.699	430.17	436.007	842.009	659.568	519.302	BCHE
ENSG00000100979	0.462969	0.00855365	0.0836594	1.07749	1624.48	1754.04	1638.04	2096.4	2885.61	1933.34	PLTP
ENSG00000176714	0.462835	0.016819	0.130767	0.883502	131.676	123.783	105.986	168.114	178.787	150.036	CCDC121
ENSG00000107099	0.46271	0.184516	0.532558	0.273633	20.0377	28.0927	24.1269	33.0481	33.349	34.2547	DOCK8
ENSG00000077150	0.462467	0.0122674	0.107164	0.969949	543.88	745.335	647.117	811.834	1066.24	794.025	NFKB2
ENSG00000099998	0.462438	0.39004	NA	#VALUE!	8.58758	16.68	7.75506	15.8056	17.6008	13.0168	GGT5
ENSG00000147592	0.462405	0.0749722	0.326709	0.485839	359.247	219.474	245.577	492.848	357.575	284.999	LACTB2
ENSG00000266524	0.462301	0.164091	0.503875	0.297677	54.388	46.5285	30.1586	44.5431	74.1088	58.233	GDF10
ENSG00000153976	0.462003	0.135579	0.455595	0.341421	41.5066	41.2612	27.5736	45.98	55.5816	48.6417	HS3ST3A1
ENSG00000253159	0.461525	0.153157	0.48462	0.314598	28.6253	29.8485	28.4352	45.98	34.2753	40.4206	PCDHGA12
ENSG00000106348	0.461401	0.00219649	0.0325932	1.48687	1328.21	1291.39	1319.22	1748.68	2124.14	1551.05	IMPDH1
ENSG00000147488	0.461251	0.000214446	0.00598411	2.223	1033.37	1132.49	963.351	1449.81	1354.34	1503.78	ST18
ENSG00000144115	0.460839	0.00231516	0.0337507	1.47172	406.479	431.047	386.891	512.964	641.041	529.578	THNSL2
ENSG00000139914	0.460819	0.30556	0.667554	0.175514	11.4501	16.68	13.7868	21.5531	20.3799	17.1274	FITM1
ENSG00000127080	0.460801	0.00225373	0.0331416	1.47963	216.121	211.573	229.205	304.617	317.741	283.629	IPPK
ENSG00000133398	0.460741	0.00125229	0.0219506	1.65855	1489.94	1636.4	1508.79	2415.39	2134.33	1838.11	MED10
ENSG00000114737	0.460662	0.0427353	0.232235	0.634072	71.5632	96.5687	105.124	123.571	141.733	115.096	CISH
ENSG00000157168	0.460351	0.00134365	0.0231634	1.6352	533.861	580.29	512.696	741.427	829.092	670.022	NRG1
ENSG00000132801	0.460013	0.0143199	0.11849	0.926317	217.552	242.3	175.781	320.423	296.435	259.651	ZSWIM3
ENSG00000109670	0.459543	0.00250221	0.0357339	1.44692	1555.78	2073.59	1929.29	2651.03	2691.08	2311.51	FBXW7
ENSG00000099250	0.45949	0.0012047	0.0213755	1.67008	1292.43	1620.6	1351.97	1865.06	2134.33	1868.94	NRP1
ENSG00000128918	0.459376	0.274607	0.637237	0.195699	20.0377	13.1685	18.9568	21.5531	21.3063	27.4038	ALDH1A2
ENSG00000239282	0.459247	0.111322	0.408934	0.388347	65.8381	70.2318	42.222	80.465	95.4151	68.5095	CASTOR1
ENSG00000123689	0.458766	0.261984	0.623855	0.204916	18.6064	29.8485	17.2335	25.8637	38.9071	26.0336	G0S2
ENSG00000107960	0.458623	0.00967303	0.0908743	1.04156	413.635	445.094	351.563	617.856	589.165	459.698	STN1
ENSG00000120686	0.45837	0.00103156	0.0192859	1.71476	3591.04	3463.3	3224.38	5162.69	4952.32	4011.23	UFM1
ENSG00000108256	0.458289	0.00806796	0.0804571	1.09444	5135.37	7350.63	5430.27	7522.04	9095.93	8000.53	NUFIP2
ENSG00000180712	0.458221	0.370305	NA	#VALUE!	10.0188	12.2906	10.3401	18.6794	15.7481	11.6466	LINC02363
ENSG00000187210	0.45813	0.0561229	0.27399	0.562265	254.765	421.391	318.819	500.032	528.952	344.603	GCNT1
ENSG00000108950	0.45813	0.242182	0.603865	0.21906	17.1752	23.7032	17.2335	24.4269	25.9381	29.4591	FAM20A
ENSG00000166557	0.458107	0.01861	0.13956	0.855238	1903.58	1816.37	1625.12	3095.03	2368.7	1884.01	TMED3
ENSG00000065485	0.458068	0.0141635	0.117766	0.928981	417.929	397.687	303.309	534.517	566.932	434.35	PDIA5
ENSG00000186280	0.457872	0.0299474	0.187251	0.727576	120.226	96.5687	100.816	120.697	161.187	148.666	KDM4D
ENSG00000126947	0.457773	0.00462014	0.055032	1.25938	2503.28	2309.75	2216.22	3868.07	3070.88	2719.83	ARMCX1
ENSG00000119777	0.457646	0.00576603	0.064231	1.19226	890.246	1190.43	1083.12	1413.88	1651.7	1285.92	TMEM214
ENSG00000197223	0.457288	0.173529	0.517317	0.286243	1248.06	625.063	739.316	1849.26	914.317	823.484	C1D
ENSG00000281348	0.457137	0.326502	0.684941	0.164347	11.4501	31.6043	25.8502	21.5531	46.318	28.0889	AC120114.5
ENSG00000164463	0.457	0.00777424	0.0784852	1.10521	828.701	1155.31	917.682	1462.74	1361.75	1167.4	CREBRF
ENSG00000227766	0.456819	0.210833	0.566641	0.246692	20.0377	47.4064	30.1586	43.1062	50.9498	42.4759	HCG4P5
ENSG00000164830	0.456471	0.0991278	0.382696	0.417146	2988.48	2092.03	1978.4	4695.71	2745.73	2246.43	OXR1
ENSG00000113369	0.45641	0.000351351	0.00881774	2.05464	5365.81	6348.07	6018.79	8635.62	8365.03	7341.47	ARRDC3
ENSG00000013364	0.456311	0.0590051	0.282528	0.548939	666.969	1301.92	955.596	1182.55	1576.66	1257.83	MVP
ENSG00000136152	0.456124	0.00218813	0.0325074	1.48802	1399.78	1545.1	1406.25	2188.36	2123.22	1664.78	COG3
ENSG00000117151	0.455894	0.0319584	0.194082	0.712014	194.652	150.998	124.081	204.036	235.295	199.363	CTBS
ENSG00000168701	0.455584	0.0764169	0.330717	0.480543	639.775	388.031	429.113	862.125	644.747	490.528	TMEM208
ENSG00000207357	0.455418	0.430036	NA	#VALUE!	8.58758	9.65687	12.0634	20.1162	15.7481	7.53604	RNU6-2
ENSG00000260708	0.45531	0.0316399	0.193084	0.714254	349.228	298.485	292.107	557.507	389.998	344.603	AL118516.1
ENSG00000102032	0.455241	0.0310632	0.19074	0.719558	166.027	265.125	259.364	321.86	343.68	288.425	RENBP
ENSG00000248668	0.455233	0.146023	0.472864	0.325263	31.4878	37.7496	28.4352	45.98	49.0971	39.7355	OXCT1-AS1
ENSG00000226833	0.455111	0.423633	0.762002	0.118044	27.194	7.02318	9.47841	21.5531	20.3799	15.7572	AC092164.1
ENSG00000258752	0.455082	0.369088	0.722474	0.141178	28.6253	20.1916	18.0951	10.0581	40.7598	37.6802	AL357093.2
ENSG00000135338	0.454928	0.00897858	0.0863546	1.06371	420.791	587.313	551.471	768.728	747.573	630.972	LCA5
ENSG00000105929	0.454786	0.280791	0.643725	0.191299	14.3126	23.7032	15.5101	21.5531	23.159	28.774	ATP6V0A4
ENSG00000132000	0.454512	0.138015	0.459838	0.337395	30.0565	31.6043	37.052	51.7275	41.6862	43.8461	PODNL1
ENSG00000235051	0.454449	0.402658	NA	#VALUE!	8.58758	8.77897	14.6485	14.3687	19.4536	10.9615	AL357497.1
ENSG00000128487	0.454141	0.000501438	0.0112542	1.94868	1514.28	1699.61	1461.4	2284.63	2195.47	1931.28	SPECC1
ENSG00000269821	0.453945	0.0163636	0.128478	0.891171	895.971	957.786	737.593	1416.76	1191.3	946.116	KCNQ1OT1
ENSG00000260578	0.453376	0.32525	0.684742	0.164473	15.7439	15.8021	10.3401	21.5531	19.4536	16.4423	AC110597.1
ENSG00000115523	0.452824	0.438351	NA	#VALUE!	10.0188	12.2906	6.03172	11.495	17.6008	9.59132	GNLY
ENSG00000151689	0.452656	0.00161047	0.0261795	1.58204	356.384	293.218	319.681	449.742	427.052	445.311	INPP1
ENSG00000224597	0.452507	0.0168418	0.130785	0.883443	257.627	211.573	211.972	362.092	312.183	258.966	SVIL-AS1
ENSG00000273877	0.452424	0.362629	0.716872	0.144558	11.4501	14.9243	10.3401	11.495	19.4536	18.4976	AC236972.3
ENSG00000166289	0.452369	0.217448	0.57339	0.24155	24.3315	22.8253	18.9568	27.3006	33.349	28.774	PLEKHF1
ENSG00000271387	0.452288	0.22513	0.583631	0.233862	18.6064	22.8253	24.1269	24.4269	35.2017	30.1442	AL445228.2
ENSG00000274104	0.452285	0.274813	0.637534	0.195497	40.0754	20.1916	25.8502	57.475	29.6435	30.8293	AC020910.4
ENSG00000240356	0.452054	0.00757504	0.0769699	1.11368	354.953	381.007	320.543	557.507	479.855	413.112	RPL23AP7
ENSG00000143450	0.45196	0.0397137	0.2227	0.65228	78.7195	96.5687	104.263	127.882	145.439	113.041	OAZ3
ENSG00000206559	0.45187	0.331804	0.691017	0.160512	15.7439	14.9243	16.3718	31.6112	20.3799	14.387	ZCWPW2
ENSG00000272968	0.451577	0.212369	0.56811	0.245568	20.0377	25.459	24.9885	34.485	37.0544	26.7187	RBAK-RBAKDN
ENSG00000272732	0.451494	0.220631	0.5773	0.238598	42.9379	49.1622	45.6687	30.1744	78.7406	76.7306	AC004982.1
ENSG00000105928	0.451181	0.000420037	0.0100382	1.99834	638.343	603.993	591.108	807.524	909.686	786.489	GSDME
ENSG00000186051	0.450661	0.382573	0.733249	0.134749	27.194	17.5579	11.2018	20.1162	38.9071	15.7572	TAL2
ENSG00000224383	0.450596	0.234169	0.594449	0.225886	54.388	47.4064	43.9454	30.1744	80.5933	84.2666	PRR29
ENSG00000165646	0.450523	0.207223	0.561446	0.250692	20.0377	24.5811	24.1269	33.0481	34.2753	28.0889	SLC18A2
ENSG00000110048	0.450478	0.00325843	0.0428765	1.36778	2793.83	3740.72	3549.23	4681.34	4926.38	4181.13	OSBP
ENSG00000223960	0.450295	0.0126475	0.109272	0.961489	234.727	326.578	237.822	376.461	364.986	354.879	AC009948.1
ENSG00000171067	0.450271	0.00738862	0.0757914	1.12038	777.176	736.556	802.218	1159.56	1170.92	838.556	C11orf24
ENSG00000241255	0.450085	0.343833	0.701099	0.154221	27.194	13.1685	18.0951	38.7956	25.0117	16.4423	AL136126.1
ENSG00000165309	0.449909	0.0850516	0.353358	0.451785	97.3259	127.295	105.986	100.581	169.524	178.81	ARMC3
ENSG00000196502	0.449617	0.260958	0.623093	0.205447	35.7816	19.3137	19.8185	24.4269	39.8335	34.2547	SULT1A1
ENSG00000214160	0.449125	0.00499809	0.058279	1.23449	714.2	815.566	766.89	1156.68	1125.53	861.164	ALG3
ENSG00000106803	0.448956	0.0611093	0.288852	0.539324	2513.3	1789.15	1908.61	3809.16	2626.23	2045.01	SEC61B
ENSG00000237276	0.448925	0.498565	NA	#VALUE!	2.86253	7.02318	19.8185	12.9319	13.8954	15.0721	ANO7L1
ENSG00000231767	0.448837	0.307682	0.669547	0.174219	117.364	50.918	50.8387	163.804	71.3297	63.7138	AL136454.1
ENSG00000168658	0.448638	0.299938	0.662373	0.178897	44.3692	33.3601	28.4352	20.1162	67.6243	53.4374	VWA3B
ENSG00000225807	0.448374	0.446252	NA	#VALUE!	8.58758	6.14528	11.2018	14.3687	8.33724	13.0168	AC069281.1
ENSG00000125968	0.448321	0.0631134	0.29543	0.529546	1172.2	1425.7	842.717	1422.51	2018.54	1253.04	ID1
ENSG00000158555	0.448097	0.00354926	0.0454731	1.34225	569.643	655.789	587.661	794.592	949.519	732.366	GDPD5
ENSG00000158486	0.448051	0.478739	0.795417	0.099405	18.6064	14.0464	7.75506	17.2425	30.5699	6.85095	DNAH3
ENSG00000023318	0.44797	0.00120978	0.0214253	1.66907	1571.53	1855	1663.03	2474.3	2440.96	2036.1	ERP44
ENSG00000165186	0.447816	0.0510568	0.258556	0.587446	369.266	682.126	518.728	744.301	789.259	615.215	PTCHD1
ENSG00000103260	0.447534	0.0019576	0.0301051	1.52136	2201.28	2192.99	1894.82	2852.2	3220.95	2502.65	METRN
ENSG00000101213	0.447485	0.0347225	0.204209	0.689925	157.439	178.213	187.845	198.289	300.141	215.805	PTK6
ENSG00000282978	0.447426	0.389924	0.737588	0.132186	20.0377	8.77897	16.3718	31.6112	14.8218	15.7572	AC110994.2
ENSG00000165271	0.4472	0.00332785	0.0435258	1.36125	1110.66	1418.68	1392.46	1709.88	1989.82	1653.82	NOL6
ENSG00000156860	0.446837	0.0140013	0.116676	0.933019	2559.1	3825.88	3330.37	3998.82	5050.51	4198.26	FBRS
ENSG00000174348	0.446621	0.269215	0.632462	0.198966	12.8814	22.8253	20.6802	27.3006	23.159	28.0889	PODN
ENSG00000215630	0.446553	0.115224	0.416836	0.380035	35.7816	37.7496	42.222	48.8537	51.8762	56.8628	GUSBP9
ENSG00000140743	0.4464	0.00114228	0.0206378	1.68534	936.046	1059.62	1030.56	1510.16	1407.14	1216.04	CDR2
ENSG00000148848	0.44573	0.121908	0.430069	0.366462	430.81	344.136	258.502	660.962	434.463	313.773	ADAM12
ENSG00000196236	0.445654	0.00306174	0.0412501	1.38457	897.402	1211.5	1061.58	1422.51	1535.9	1366.76	XPNPEP3
ENSG00000141524	0.44562	0.165556	0.505894	0.295941	103.051	60.5749	43.9454	96.2706	100.047	82.2113	TMC6
ENSG00000163932	0.445063	0.0269334	0.174798	0.757465	213.258	203.672	173.196	293.122	299.214	212.379	PRKCD
ENSG00000188219	0.44506	0.13371	0.451818	0.345037	42.9379	93.935	74.1039	102.018	104.679	85.6368	POTEE
ENSG00000277639	0.444627	0.52043	0.821756	0.0852571	58.6818	9.65687	31.0203	8.62125	63.9188	59.6032	AC007906.2
ENSG00000144867	0.44453	0.0334884	0.19913	0.700863	1757.59	1413.41	1331.29	2605.05	1946.28	1577.77	SRPRB
ENSG00000225648	0.444477	0.011012	0.100055	0.999762	595.405	601.36	523.036	938.279	760.542	646.729	SBDSP1
ENSG00000176438	0.444358	0.151645	0.481617	0.317298	41.5066	47.4064	43.0837	43.1062	56.508	77.4157	SYNE3
ENSG00000156049	0.444247	0.481939	NA	#VALUE!	7.15632	13.1685	6.89339	5.7475	18.5272	12.3317	GNA14
ENSG00000147257	0.444168	0.0374716	0.214671	0.668226	632.618	1010.46	876.322	1280.26	1243.18	913.231	GPC3
ENSG00000101782	0.444122	0.00325604	0.0428765	1.36778	2657.86	2689.88	2373.05	3955.72	3622.99	2930.15	RIOK3
ENSG00000101882	0.443784	0.00103904	0.0193679	1.71292	1076.31	1216.77	1152.92	1681.14	1639.66	1374.98	NKAP
ENSG00000120129	0.443754	0.00800849	0.0801353	1.09618	1230.89	1262.42	1124.48	1781.72	1839.75	1303.05	DUSP1
ENSG00000269893	0.443602	0.0973036	0.37882	0.421567	1256.65	941.106	797.048	1885.18	1253.37	935.839	SNHG8
ENSG00000150907	0.443501	0.0573579	0.277609	0.556567	226.14	220.352	186.983	265.822	377.029	217.86	FOXO1
ENSG00000227811	0.443301	0.153412	0.485099	0.31417	34.3503	38.6275	32.7436	47.4169	57.4343	39.7355	FAM212B-AS1
ENSG00000198739	0.443245	0.0129223	0.110474	0.956742	284.821	300.241	306.756	487.101	394.629	338.437	LRRTM3
ENSG00000245112	0.442797	0.475712	NA	#VALUE!	8.58758	9.65687	6.89339	7.18437	17.6008	8.90623	SMARCA5-AS1
ENSG00000162512	0.44246	0.000275987	0.00731095	2.13603	8451.61	7838.74	8125.58	11098.4	12155.7	9924.96	SDC3
ENSG00000184100	0.44246	0.300758	0.662992	0.178491	14.3126	14.9243	17.2335	21.5531	18.5272	23.2932	BRD7P2
ENSG00000154767	0.442428	0.00396097	0.049369	1.30655	1567.23	2089.4	1933.6	2355.04	2797.61	2449.21	XPC
ENSG00000188290	0.442412	0.00271284	0.0376832	1.42385	5802.34	6196.2	5515.57	8858.33	8337.24	6610.48	HES4
ENSG00000234753	0.442371	0.413203	NA	#VALUE!	7.15632	9.65687	12.0634	11.495	12.969	15.0721	FOXP4-AS1
ENSG00000262147	0.442371	0.413203	NA	#VALUE!	7.15632	9.65687	12.0634	11.495	12.969	15.0721	AC124283.2
ENSG00000239528	0.44229	0.41038	0.753017	0.123195	32.9191	9.65687	18.9568	43.1062	23.159	17.1274	RPS14P8
ENSG00000183346	0.442121	0.304663	0.666856	0.175968	22.9002	17.5579	12.9251	25.8637	18.5272	26.7187	CABCOCO1
ENSG00000234329	0.442041	0.359807	0.715584	0.145339	18.6064	14.0464	8.61674	20.1162	18.5272	16.4423	AL604028.2
ENSG00000256393	0.442015	0.423878	0.762002	0.118044	12.8814	7.90107	22.4035	28.7375	19.4536	12.3317	RPL41P5
ENSG00000149218	0.441974	0.0323835	0.195271	0.709362	229.002	331.845	259.364	304.617	378.881	430.239	ENDOD1
ENSG00000140481	0.441731	0.0861597	0.356152	0.448364	44.3692	57.0633	50.8387	67.5331	64.8452	75.3604	CCDC33
ENSG00000225783	0.441679	0.109776	0.405551	0.391954	12848.4	23079	15837.6	16705.1	32407.8	21194.8	MIAT
ENSG00000261140	0.441141	0.528295	NA	#VALUE!	2.86253	10.5348	9.47841	4.31062	13.8954	13.0168	AC093525.4
ENSG00000178537	0.440885	0.0295231	0.185834	0.730876	435.104	362.571	358.456	642.283	526.173	403.521	SLC25A20
ENSG00000215595	0.44047	0.387912	NA	#VALUE!	10.0188	11.4127	11.2018	15.8056	17.6008	11.6466	C20orf202
ENSG00000231690	0.44036	0.219939	0.57653	0.239178	20.0377	25.459	29.2969	40.2325	27.7908	35.6249	LINC00574
ENSG00000273403	0.440143	0.196806	0.547744	0.261422	25.7627	29.8485	22.4035	34.485	33.349	37.6802	AC107294.3
ENSG00000188828	0.439701	0.38786	0.736409	0.132881	11.4501	10.5348	26.7119	30.1744	20.3799	17.8125	GLRA4
[truncated: 17,971 more rows]
