# Supplementary material for: GABA/Glutamate Neuron Differentiation Imbalance and Increased AKT/mTOR Signaling in CNTNAP2−/− Cerebral Organoids
Source: Biol Psychiatry Glob Open Sci. 2024 Nov 8;5(1):100413. doi: 10.1016/j.bpsgos.2024.100413 (PMC11699409; doi:10.1016/j.bpsgos.2024.100413)
Supplement: Table S5 [file mmc8.xlsx]

## Sheet: Table S5. README
KO PAX6+ vs PAX6-	Differential gene expression Analysis in D30 KO cerebral organoids comparing PAX6+ tp PAX6- cells
CONTROL PAX6+ vs PAX6-	Differential gene expression Analysis in D30 CONTROL cerebral organoids comparing PAX6+ to PAX6- cells
PAX6- CONTROL vs KO	Differential gene expression Analysis in D30 KO cerebral organoids comparing CONTROL vs KO in PAX6- cells only
PAX6+ CONTROL vs KO	Differential gene expression Analysis in D30 KO cerebral organoids comparing CONTROL vs KO in PAX6+ cells only

## Sheet: KO PAX6+ vs PAX6-
#Analysis Name	M-1026 WTA 12/1/23
#Dataset Name	Q3 Norm
Statistical test summary
Group by	Segment
#Filtered Dataset	false
Target tag	Target group membership/s	Target name	Log2	Pvalue	Adjusted pvalue	-log10 pvalue	-log10 adjusted pvalue
	All Targets	MPLKIP	0.247692	0.0595312	0.137966	1.22526	0.860227
	All Targets	SYT4	-2.15189	0.00936112	0.0407973	2.02867	1.38937
	All Targets	CLN5	0.151072	0.243463	0.37513	0.613566	0.425818
	All Targets	KRT16	-0.142466	0.711881	0.801782	0.147592	0.0959435
	All Targets	DDX56	0.13599	0.167814	0.288176	0.775173	0.540342
	All Targets	ZBTB47	-0.232806	0.0164381	0.0582015	1.78415	1.23507
	All Targets	CASP6	0.823335	0.0114943	0.0465251	1.93952	1.33231
	All Targets	CCDC117	0.181925	0.0502967	0.122982	1.29846	0.910159
	All Targets	ABCF3	-0.117424	0.377114	0.513775	0.423527	0.289227
	All Targets	ESCO2	0.934978	0.0027245	0.0203928	2.56471	1.69052
	All Targets	ETFDH	0.0275285	0.871496	0.917372	0.0597344	0.0374546
	All Targets	TXLNG	0.309385	0.344257	0.482555	0.463117	0.316453
	All Targets	DDX10	0.15067	0.231962	0.36253	0.634583	0.440656
	All Targets	KHDRBS1	-0.0232979	0.770523	0.84699	0.113214	0.0721216
	All Targets	DNAAF4	0.0550473	0.540049	0.663501	0.267567	0.178159
	All Targets	TEDC2	0.0865445	0.537716	0.66148	0.269447	0.179484
	All Targets	PEPD	-0.391444	0.0716299	0.15675	1.14491	0.804792
	All Targets	TMEM119	-0.566272	0.0186884	0.0634482	1.72843	1.19758
	All Targets	IRX3	1.4696	0.00759856	0.0360075	2.11927	1.44361
	All Targets	SRP68	0.32378	0.0545292	0.12961	1.26337	0.88736
	All Targets	ZNF333	-0.0494945	0.800106	0.869424	0.0968527	0.0607682
	All Targets	PLEKHA8	-0.222717	0.0139434	0.0523578	1.85563	1.28102
	All Targets	RALB	-0.30801	0.0724239	0.157869	1.14012	0.801704
	All Targets	NWD1	-0.545939	0.0437046	0.111555	1.35947	0.952511
	All Targets	REST	1.47009	7.86707e-05	0.00362586	4.10419	2.44059
	All Targets	SSH1	-0.256989	0.0848553	0.176395	1.07132	0.753513
	All Targets	ANGPT1	1.50251	0.00709885	0.0345895	2.14881	1.46106
	All Targets	ATG4D	-0.0448343	0.650434	0.754386	0.186797	0.122407
	All Targets	PIK3R3	-0.579562	0.0271218	0.0805972	1.56668	1.09368
	All Targets	IRF7	0.0130071	0.954073	0.971984	0.0204184	0.0123407
	All Targets	MYL3	-0.145343	0.588224	0.704613	0.230457	0.152049
	All Targets	DERL2	0.124562	0.227468	0.357249	0.64308	0.447029
	All Targets	PSMD1	0.107714	0.272814	0.408174	0.564134	0.389155
	All Targets	CXorf38	0.119118	0.385467	0.521474	0.414012	0.282768
	All Targets	LAMA2	0.174914	0.701623	0.794016	0.153896	0.100171
	All Targets	WDR44	0.0387164	0.864914	0.9133	0.0630273	0.0393866
	All Targets	DLG3	-0.359029	0.00427592	0.025931	2.36897	1.58618
	All Targets	MAML3	-0.547626	0.0328823	0.0920211	1.48304	1.03611
	All Targets	SYMPK	0.100528	0.242429	0.37381	0.615415	0.42735
	All Targets	DYM	-0.320024	0.00704044	0.0344131	2.1524	1.46328
	All Targets	TMBIM4	0.342098	0.00426726	0.025931	2.36985	1.58618
	All Targets	RNF215	0.0729254	0.571403	0.690529	0.243058	0.160818
	All Targets	HOXA2	-0.455302	0.494901	0.623397	0.305482	0.205235
	All Targets	TNS4	0.20303	0.240862	0.371947	0.618232	0.429519
	All Targets	ESYT1	0.227214	0.173742	0.295453	0.760096	0.529511
	All Targets	G3BP2	-0.511471	0.00038436	0.00777853	3.41526	2.1091
	All Targets	MATN2	-0.296281	0.141785	0.255544	0.848369	0.592535
	All Targets	KLF7	-1.12392	9.38373e-07	0.000481931	6.02762	3.31701
	All Targets	TMEM132B	-0.0870815	0.735449	0.819751	0.133447	0.0863179
	All Targets	TPR	0.139716	0.100105	0.198733	0.999545	0.70173
	All Targets	RAB20	-0.11003	0.558312	0.678689	0.253123	0.168329
	All Targets	RGS20	1.38273	0.000187205	0.00528177	3.72768	2.27722
	All Targets	MLC1	1.04617	0.00881939	0.0393931	2.05456	1.40458
	All Targets	RPS6KA5	-0.106813	0.545399	0.667999	0.263286	0.175224
	All Targets	PEAR1	-0.901702	0.0372868	0.100666	1.42845	0.997118
	All Targets	TMEM236	-0.355923	0.173732	0.295453	0.760121	0.529511
	All Targets	SKIL	-0.643644	0.0212789	0.0690884	1.67205	1.16059
	All Targets	MIEF2	-0.260754	0.1109	0.21407	0.955067	0.669444
	All Targets	CXXC5	-0.448864	0.0129207	0.0497246	1.88871	1.30343
	All Targets	LRRC29	-0.248188	0.322543	0.461147	0.491413	0.33616
	All Targets	NYAP1	-0.418946	0.000911558	0.0116038	3.04022	1.9354
	All Targets	DPM3	0.326085	0.0685097	0.152096	1.16425	0.817883
	All Targets	XKR6	-0.209676	0.412674	0.547546	0.384393	0.261579
	All Targets	RNF40	0.0379012	0.516989	0.642976	0.286519	0.191806
	All Targets	CCDC103	-0.204807	0.269254	0.404242	0.569838	0.393359
	All Targets	LRRC27	-0.360075	0.0104657	0.0437145	1.98023	1.35937
	All Targets	RPS6KB1	-0.0296849	0.705977	0.797335	0.151209	0.0983593
	All Targets	CCNYL1	0.389913	9.98519e-06	0.00143549	5.00064	2.843
	All Targets	PRELID3A	-0.059944	0.669785	0.769898	0.174064	0.113567
	All Targets	MYOZ3	-0.37975	0.368874	0.506163	0.433121	0.29571
	All Targets	TMEM250	0.115899	0.119512	0.225961	0.922589	0.645966
	All Targets	TST	0.999644	0.00874378	0.0392115	2.0583	1.40659
	All Targets	PEMT	0.0835146	0.298292	0.435072	0.525359	0.361439
	All Targets	MED29	-0.0802147	0.298679	0.435531	0.524795	0.360981
	All Targets	PDK1	-0.236337	0.303219	0.440445	0.518244	0.356109
	All Targets	NEXN	0.0061657	0.985538	0.991506	0.00632655	0.00370475
	All Targets	KLHDC1	-0.453403	0.00757487	0.0359459	2.12062	1.44435
	All Targets	FCGRT	0.871514	0.00644556	0.0326721	2.19074	1.48582
	All Targets	C1QBP	0.210238	0.159833	0.278451	0.796333	0.555251
	All Targets	RNASE4	0.590703	0.0217455	0.0700626	1.66263	1.15451
	All Targets	ZNF808	0.0274257	0.775916	0.850695	0.110185	0.0702263
	All Targets	TWIST2	-0.759843	0.0298669	0.0860149	1.52481	1.06543
	All Targets	EFCAB7	-0.308207	0.0151415	0.0552834	1.81983	1.25741
	All Targets	TP53RK	0.454999	5.6966e-06	0.00117946	5.24438	2.92832
	All Targets	GGT5	-0.552932	0.000396495	0.00790523	3.40176	2.10209
	All Targets	RPL7A	0.0831146	0.548303	0.670442	0.260979	0.173639
	All Targets	KRTAP4-1	-0.248091	0.274714	0.410059	0.56112	0.387153
	All Targets	KANK4	-0.123905	0.601	0.715775	0.221126	0.145224
	All Targets	ARHGEF10L	-0.425951	0.00508949	0.0288276	2.29333	1.54019
	All Targets	ZNF474	-0.80717	0.0391875	0.10383	1.40685	0.983676
	All Targets	HADHA	0.00774585	0.927339	0.954431	0.0327613	0.0202557
	All Targets	KLHL31	0.287493	0.0733374	0.159318	1.13467	0.797735
	All Targets	TGFBR3	0.379683	0.103815	0.20429	0.983741	0.689754
	All Targets	NADSYN1	-0.044084	0.676773	0.77482	0.169557	0.110799
	All Targets	LDLRAD3	0.0243662	0.887105	0.92915	0.0520252	0.031914
	All Targets	MXI1	0.252857	0.0655112	0.147162	1.18368	0.832204
	All Targets	RTN4	-0.318323	0.0030863	0.021617	2.51056	1.6652
	All Targets	FHOD3	-0.441828	0.0354349	0.0970063	1.45057	1.0132
	All Targets	CCDC88B	-0.157685	0.041235	0.107235	1.38473	0.969664
	All Targets	LRRC23	0.400997	0.148564	0.263735	0.828086	0.578832
	All Targets	CLK3	0.19907	0.146223	0.260991	0.834983	0.583374
	All Targets	RIPK4	-0.573557	0.0089793	0.0398296	2.04676	1.39979
	All Targets	RNF185	-0.00730211	0.959844	0.975419	0.0177995	0.0108089
	All Targets	NEFM	-2.16049	0.0197717	0.0657982	1.70396	1.18179
	All Targets	CHD4	-0.145675	0.0259211	0.0780765	1.58635	1.10748
	All Targets	TLCD3B	-1.62701	0.000576555	0.00929898	3.23916	2.03156
	All Targets	TMEM132D	0.268613	0.601491	0.71608	0.220771	0.145039
	All Targets	MAGEL2	0.192396	0.468853	0.600669	0.328963	0.221365
	All Targets	KLHL9	-0.113853	0.233366	0.363795	0.631962	0.439143
	All Targets	STXBP6	0.368863	0.100811	0.199811	0.996491	0.69938
	All Targets	HTT	0.0408937	0.568342	0.687651	0.24539	0.162632
	All Targets	LRP11	0.279264	0.0352508	0.0966398	1.45283	1.01484
	All Targets	RETREG3	-0.170869	0.0181342	0.0621943	1.7415	1.20625
	All Targets	MAD2L1	1.71234	0.00117739	0.0130763	2.92908	1.88352
	All Targets	ADPRH	-0.0530232	0.614528	0.726359	0.211458	0.138849
	All Targets	GPALPP1	-0.0083377	0.901197	0.937666	0.0451802	0.0279517
	All Targets	MCAT	-0.0422804	0.712831	0.802717	0.147014	0.0954374
	All Targets	SLC35A4	0.0474794	0.541424	0.664323	0.266463	0.17762
	All Targets	ASIC4	-1.17617	0.105003	0.206056	0.978799	0.686016
	All Targets	SPOUT1	0.0749864	0.313999	0.452005	0.503072	0.344857
	All Targets	LIMS3	0.19221	0.366957	0.50434	0.435385	0.297276
	All Targets	SMTN	-0.00809669	0.980885	0.989211	0.00838171	0.00471092
	All Targets	GADD45B	0.0924693	0.733624	0.818463	0.134526	0.0870012
	All Targets	TSC22D1	-0.172119	0.411829	0.546749	0.385283	0.262212
	All Targets	FSIP1	0.0882574	0.401815	0.536843	0.395974	0.270153
	All Targets	PIAS1	0.0530824	0.62645	0.736111	0.203113	0.133057
	All Targets	AKIP1	-0.248823	0.0058947	0.0311885	2.22954	1.50601
	All Targets	ATR	0.282198	0.0918685	0.186988	1.03683	0.728186
	All Targets	CFAP206	-0.370148	0.197309	0.322422	0.704852	0.491575
	All Targets	PKN3	0.591761	0.0170611	0.0595736	1.76799	1.22495
	All Targets	NPHS2	-0.493932	0.0359064	0.0980377	1.44483	1.00861
	All Targets	BTBD11	0.476167	0.0654886	0.147161	1.18383	0.832208
	All Targets	GPRIN1	-1.52153	0.000636395	0.00968386	3.19627	2.01395
	All Targets	SLC25A25	-0.353757	0.0255162	0.0774289	1.59318	1.1111
	All Targets	LIAS	-0.039427	0.765487	0.842918	0.116062	0.0742147
	All Targets	RPL35A	0.0232826	0.858758	0.908946	0.0661291	0.041462
	All Targets	P3H2	0.166988	0.441759	0.575249	0.354815	0.240144
	All Targets	EDEM2	0.0518148	0.917689	0.94841	0.0373043	0.0230039
	All Targets	CX3CL1	-0.518269	0.0553228	0.130919	1.2571	0.882998
	All Targets	RFT1	0.211224	0.105122	0.206229	0.978306	0.68565
	All Targets	BLMH	0.141311	0.27928	0.415125	0.553961	0.381821
	All Targets	PRAMEF17	-0.124824	0.370798	0.507908	0.430863	0.294215
	All Targets	TBC1D17	-0.0163434	0.773945	0.849433	0.11129	0.0708709
	All Targets	C19orf25	0.169112	0.193395	0.317937	0.713556	0.497659
	All Targets	WDR46	-0.045917	0.786397	0.858901	0.104358	0.066057
	All Targets	SNRPA	0.573739	0.0165213	0.058361	1.78195	1.23388
	All Targets	RCC1	0.641075	0.00808844	0.0373941	2.09214	1.4272
	All Targets	ZNF782	-0.349409	0.00909834	0.040212	2.04104	1.39564
	All Targets	RNASEK	-0.442106	5.01432e-05	0.00292133	4.29979	2.53442
	All Targets	MMAA	-0.513324	0.0208176	0.0680982	1.68157	1.16686
	All Targets	GP5	-0.172906	0.433017	0.566661	0.363495	0.246677
	All Targets	CCDC28B	-0.397128	0.00669648	0.0334526	2.17415	1.47557
	All Targets	GGT7	-0.266166	0.023049	0.072526	1.63735	1.13951
	All Targets	IGHM	-0.368785	0.0129248	0.0497263	1.88857	1.30341
	All Targets	CDIP1	0.274788	0.0148124	0.0546036	1.82938	1.26278
	All Targets	IDH3A	-0.622183	0.000431876	0.00826554	3.36464	2.08273
	All Targets	FAM110A	-0.460455	0.0464176	0.116416	1.33332	0.933988
	All Targets	METTL2B	0.139783	0.172483	0.294123	0.763253	0.531472
	All Targets	LRRC45	-0.1093	0.447601	0.580832	0.349109	0.235949
	All Targets	ZBTB39	0.0713357	0.521382	0.646289	0.282844	0.189573
	All Targets	HOXC4	-0.788318	0.0693646	0.153235	1.15886	0.814641
	All Targets	MAGED4	-0.0516867	0.845975	0.899797	0.0726423	0.0458553
	All Targets	CNTNAP2	-1.44509	0.00252045	0.019472	2.59852	1.71059
	All Targets	NFS1	-0.0027292	0.984288	0.990759	0.00687764	0.0040319
	All Targets	MAP3K14	-0.0203478	0.944431	0.965157	0.0248296	0.0154019
	All Targets	LIF	0.356436	0.151224	0.267294	0.820379	0.573011
	All Targets	NRTN	0.0640252	0.746726	0.828341	0.126839	0.0817906
	All Targets	MRPL32	-0.218287	0.0587998	0.136837	1.23062	0.863797
	All Targets	RRAGA	-0.168455	0.0968046	0.193955	1.0141	0.712299
	All Targets	ATP13A2	-0.720252	0.00710677	0.0346031	2.14833	1.46089
	All Targets	LPIN1	-0.443408	0.00547455	0.02988	2.26165	1.52462
	All Targets	IFT22	-0.061326	0.705125	0.796841	0.151734	0.0986286
	All Targets	PHF2	-0.145283	0.371926	0.50878	0.429544	0.29347
	All Targets	GID4	-0.0421165	0.731936	0.817205	0.135527	0.0876687
	All Targets	MRNIP	0.0335304	0.714254	0.804051	0.146147	0.0947163
	All Targets	LPXN	0.124019	0.521337	0.646289	0.282881	0.189573
	All Targets	AKAP1	-0.0671279	0.731858	0.817205	0.135573	0.0876687
	All Targets	WWTR1	0.798301	0.0950273	0.191413	1.02215	0.71803
	All Targets	AFTPH	-0.24494	0.0217588	0.0700718	1.66236	1.15446
	All Targets	STYXL1	-0.175916	0.308333	0.445613	0.510979	0.351042
	All Targets	NECAP1	-0.712756	9.03811e-05	0.003825	4.04392	2.41737
	All Targets	CSRNP2	-0.90299	0.00109687	0.0127806	2.95985	1.89345
	All Targets	SGTA	-0.0183599	0.723075	0.810659	0.140816	0.0911619
	All Targets	SMIM10L2A	-0.117846	0.479865	0.610403	0.318881	0.214384
	All Targets	SPIDR	-0.171922	0.423242	0.557447	0.373411	0.253796
	All Targets	LRRTM1	-1.41671	0.000124836	0.00438653	3.90366	2.35788
	All Targets	ACADM	0.131973	0.221212	0.350161	0.655191	0.455732
	All Targets	SLC44A3	-0.951388	0.0090116	0.0399106	2.0452	1.39891
	All Targets	INTS7	0.117489	0.457126	0.589781	0.339964	0.229309
	All Targets	CEP290	-0.106205	0.303303	0.440454	0.518123	0.356099
	All Targets	KIF11	1.9015	0.000523266	0.00886916	3.28128	2.05212
	All Targets	ITM2A	0.0125951	0.962095	0.97689	0.0167821	0.0101544
	All Targets	NSUN6	-0.0681979	0.540797	0.664087	0.266965	0.177775
	All Targets	PDHB	-0.17621	0.0050799	0.0287971	2.29414	1.54065
	All Targets	KANSL3	0.42734	0.000106082	0.00411429	3.97436	2.38571
	All Targets	ACSL3	-0.0545844	0.302144	0.439263	0.519786	0.357275
	All Targets	PHLDA2	0.0794078	0.749433	0.830746	0.125267	0.080532
	All Targets	SEL1L3	0.164908	0.595739	0.710893	0.224944	0.148196
	All Targets	BTN3A2	0.757183	0.0205652	0.0675935	1.68687	1.1701
	All Targets	ZBTB34	-0.0681818	0.767755	0.84443	0.114777	0.0734362
	All Targets	KRTAP10-1	0.219703	0.269306	0.404275	0.569754	0.393324
	All Targets	CHMP4A	0.0308845	0.697381	0.790945	0.15653	0.101854
	All Targets	ZNF439	0.369141	0.0823437	0.172633	1.08437	0.762876
	All Targets	EOGT	0.120626	0.428926	0.56273	0.367617	0.2497
	All Targets	ABITRAM	0.169951	0.112178	0.215702	0.950091	0.666146
	All Targets	FOXB1	1.0714	8.19938e-05	0.00371857	4.08622	2.42962
	All Targets	LMAN2	0.193558	0.0307267	0.0876562	1.51248	1.05722
	All Targets	RPP14	0.232191	0.0447807	0.11341	1.34891	0.94535
	All Targets	RBM25	0.0192931	0.873774	0.919121	0.058601	0.0366272
	All Targets	KATNAL2	0.56238	0.0220455	0.0705393	1.65668	1.15157
	All Targets	GPR85	-0.701987	0.0995014	0.19806	1.00217	0.703204
	All Targets	ELFN1	0.166876	0.476544	0.607783	0.321897	0.216251
	All Targets	PINK1	-0.546084	0.00414001	0.0255974	2.383	1.5918
	All Targets	ATG14	-0.134089	0.156208	0.273802	0.806296	0.562563
	All Targets	ARMC8	0.00496725	0.952589	0.970948	0.0210944	0.0128039
	All Targets	ANP32E	0.857656	0.0074835	0.0357138	2.1259	1.44716
	All Targets	C16orf78	-0.14741	0.186135	0.309987	0.730172	0.508656
	All Targets	CGREF1	-0.22	0.303002	0.440225	0.518555	0.356326
	All Targets	KIAA0319	-0.135339	0.531483	0.655429	0.274511	0.183474
	All Targets	EMID1	0.272973	0.423752	0.557899	0.372889	0.253444
	All Targets	RTN4RL2	-0.726128	0.001399	0.0143505	2.85418	1.84313
	All Targets	SELENOM	0.352983	0.215407	0.343517	0.666741	0.464052
	All Targets	ZNF525	-0.207842	0.10132	0.200465	0.994305	0.697961
	All Targets	BGN	-0.185923	0.577088	0.695334	0.238758	0.157807
	All Targets	HENMT1	-0.423606	0.080601	0.170127	1.09366	0.769227
	All Targets	ZNF621	0.294255	0.0171495	0.0597383	1.76575	1.22375
	All Targets	C11orf24	-0.127132	0.24507	0.376845	0.61071	0.423837
	All Targets	PSMG1	0.308723	0.0282431	0.0827554	1.54909	1.0822
	All Targets	FMC1	-0.190898	0.12316	0.230912	0.90953	0.636553
	All Targets	FAM153B	-0.269865	0.122329	0.229944	0.912472	0.638378
	All Targets	UBALD1	-0.0745677	0.584475	0.701475	0.233234	0.153988
	All Targets	CCDC14	0.319246	0.0139047	0.0522563	1.85684	1.28186
	All Targets	TAF9	-0.236484	0.113696	0.217564	0.944253	0.662413
	All Targets	CCDC8	1.56555	0.00395828	0.0249511	2.40249	1.60291
	All Targets	FAM229A	-0.417923	0.0581917	0.13587	1.23514	0.866878
	All Targets	OR3A3	-0.155301	0.288439	0.425312	0.539945	0.371293
	All Targets	ZNF619	-0.0553423	0.770744	0.847095	0.11309	0.0720679
	All Targets	PPP4R3A	0.0237951	0.683454	0.780014	0.16529	0.107897
	All Targets	CCND3	-0.459154	0.012672	0.049232	1.89715	1.30775
	All Targets	NOD1	0.702434	0.00359926	0.0235369	2.44379	1.62825
	All Targets	MRE11	0.420393	0.0407155	0.106395	1.39024	0.973078
	All Targets	TRIM44	-0.126923	0.142123	0.255878	0.847336	0.591967
	All Targets	NRBF2	-0.0267445	0.774312	0.849629	0.111084	0.0707709
	All Targets	COG4	0.182091	0.0359412	0.098073	1.44441	1.00845
	All Targets	ERLEC1	0.106194	0.402745	0.537873	0.39497	0.26932
	All Targets	CMTM3	1.33939	0.00300093	0.0213746	2.52274	1.6701
	All Targets	FLRT3	-0.427229	0.467432	0.599799	0.330282	0.221994
	All Targets	GDPGP1	-0.126022	0.493467	0.62229	0.306742	0.206007
	All Targets	ORAI1	0.757503	0.00284064	0.0208253	2.54658	1.68141
	All Targets	SIX4	0.192018	0.398608	0.533993	0.399454	0.272464
	All Targets	TENM3	1.06643	0.000511445	0.00883424	3.2912	2.05383
	All Targets	ARHGAP32	0.212088	0.277509	0.413087	0.556722	0.383958
	All Targets	ZBTB22	-0.00454501	0.954695	0.972164	0.0201352	0.0122606
	All Targets	GEMIN4	0.185134	0.122812	0.230517	0.910759	0.637297
	All Targets	FGF2	0.971144	0.00337046	0.0226685	2.47231	1.64458
	All Targets	RNF187	-0.0701069	0.671276	0.771217	0.173099	0.112823
	All Targets	JADE1	0.915382	0.00228068	0.0184013	2.64194	1.73515
	All Targets	CA11	-1.25548	0.00543978	0.0297993	2.26442	1.52579
	All Targets	CTAGE9	-0.0207683	0.848036	0.901205	0.0715858	0.0451762
	All Targets	CHAT	-1.17115	0.0011377	0.0129682	2.94397	1.88712
	All Targets	FAT4	2.4906	0.000450543	0.00844141	3.34626	2.07358
	All Targets	SPRED3	-0.764415	0.00127021	0.0136756	2.89613	1.86405
	All Targets	IFNAR2	-0.170645	0.20538	0.332012	0.687442	0.478846
	All Targets	MOB4	0.189771	0.059111	0.137276	1.22833	0.862404
	All Targets	RGS3	0.430524	0.00140544	0.0143868	2.85219	1.84204
	All Targets	MET	-0.224166	0.401118	0.536206	0.396728	0.270668
	All Targets	DEXI	0.101782	0.409955	0.544761	0.387264	0.263794
	All Targets	RPLP0	0.136634	0.354222	0.491668	0.450724	0.308328
	All Targets	EFHD2	0.773742	0.000304282	0.00676864	3.51672	2.1695
	All Targets	MEX3C	-0.177989	0.0244672	0.0752638	1.61142	1.12341
	All Targets	GRHL1	-0.769548	0.000392473	0.00785996	3.40619	2.10458
	All Targets	PRKAR2A	-0.464124	0.00160938	0.0154707	2.79334	1.81049
	All Targets	RNF145	0.0625202	0.522682	0.647423	0.281763	0.188812
	All Targets	AHCYL2	-0.020598	0.940442	0.96226	0.0266679	0.0167074
	All Targets	GET4	0.0911859	0.377135	0.513775	0.423504	0.289227
	All Targets	NECAB3	-0.00429199	0.844217	0.899011	0.073546	0.0462349
	All Targets	KLF4	-0.335567	0.194003	0.318658	0.712192	0.496675
	All Targets	KIAA0895	-0.286444	0.199329	0.324766	0.70043	0.488429
	All Targets	BMS1	0.22505	0.0793457	0.168375	1.10048	0.773723
	All Targets	TRIP11	0.0512302	0.594433	0.709756	0.225897	0.148891
	All Targets	SCRN1	-0.32972	0.140928	0.254408	0.851002	0.594469
	All Targets	KIF17	-0.0678147	0.737241	0.821	0.132391	0.0856568
	All Targets	DAAM2	0.0428035	0.699859	0.792753	0.154989	0.100862
	All Targets	POFUT2	0.441917	0.143599	0.257709	0.842848	0.58887
	All Targets	ZNF780A	-0.429918	0.00662954	0.033254	2.17852	1.47816
	All Targets	LRWD1	-0.0517543	0.777049	0.851659	0.109552	0.0697343
	All Targets	CCDC92	-0.396426	0.0204813	0.0674261	1.68864	1.17117
	All Targets	TBCA	0.145748	0.214463	0.342732	0.668647	0.465046
	All Targets	ZFAND5	-0.219109	0.0042068	0.0257333	2.37605	1.58951
	All Targets	PABPC1	0.0737605	0.482373	0.61272	0.316617	0.212738
	All Targets	COL16A1	-0.384286	0.0381902	0.102119	1.41805	0.990895
	All Targets	RDH10	-0.328184	0.419948	0.55413	0.376805	0.256388
	All Targets	NACA	0.032683	0.801531	0.870201	0.0960795	0.0603806
	All Targets	METTL15	0.0156288	0.930649	0.956082	0.0312141	0.0195049
	All Targets	LPCAT2	0.273358	0.168891	0.289394	0.772392	0.538511
	All Targets	AP3D1	-0.116491	0.13814	0.25099	0.859681	0.600343
	All Targets	ZFP64	0.00917257	0.961119	0.976164	0.0172229	0.010477
	All Targets	TMEM237	-0.0246816	0.863064	0.911919	0.0639572	0.0400438
	All Targets	HAO2	-0.673202	0.00252911	0.0194941	2.59703	1.7101
	All Targets	MAPK12	0.153371	0.359128	0.49642	0.444751	0.304151
	All Targets	N4BP2	-0.230698	0.30169	0.438698	0.520438	0.357834
	All Targets	RPL36A	0.103195	0.531281	0.6553	0.274676	0.18356
	All Targets	CILP2	0.227082	0.601672	0.716132	0.22064	0.145007
	All Targets	MAP4K4	-0.389592	0.0184017	0.0628145	1.73514	1.20194
	All Targets	TLL1	-0.570132	0.0555089	0.131174	1.25564	0.882151
	All Targets	HOXB4	0.436195	0.628186	0.737579	0.201912	0.132191
	All Targets	TULP3	0.48398	0.0189747	0.0640163	1.72183	1.19371
	All Targets	ALG13	0.390883	0.0075133	0.0357799	2.12417	1.44636
	All Targets	KIAA0319L	-0.172977	0.0336923	0.0936068	1.47247	1.02869
	All Targets	SLC6A16	1.08123	0.00373739	0.024082	2.42743	1.61831
	All Targets	VIPAS39	-0.157731	0.197484	0.322581	0.704468	0.491362
	All Targets	PABPN1L	0.0244558	0.818273	0.881267	0.0871019	0.0548924
	All Targets	COL11A1	1.61194	0.00194155	0.0170002	2.71185	1.76955
	All Targets	SH3BP2	-0.243744	0.044279	0.112499	1.3538	0.948852
	All Targets	ALDH4A1	0.15298	0.447414	0.580712	0.34929	0.236039
	All Targets	SSTR1	-0.658811	0.0392125	0.10383	1.40658	0.983676
	All Targets	VPS28	-0.246158	0.0134197	0.0510752	1.87226	1.29179
	All Targets	TRIM61	-0.301682	0.0657851	0.14763	1.18187	0.830826
	All Targets	IGIP	-0.0947907	0.633023	0.741363	0.198581	0.129969
	All Targets	RNF20	-0.370814	0.000807925	0.0109497	3.09263	1.9606
	All Targets	CWF19L2	0.169618	0.130029	0.239979	0.885961	0.619827
	All Targets	ZNF579	-0.225238	0.0294283	0.0850892	1.53124	1.07013
	All Targets	LUC7L3	-0.0543872	0.470486	0.602054	0.327453	0.220364
	All Targets	UTRN	0.842204	0.00243497	0.0191189	2.61351	1.71854
	All Targets	RSPRY1	0.0470714	0.509126	0.636076	0.293175	0.196491
	All Targets	PUF60	0.110494	0.0864339	0.17902	1.06332	0.747097
	All Targets	PEX6	-0.112161	0.19673	0.321722	0.706129	0.492519
	All Targets	ADCY8	-1.72292	0.00237154	0.0188074	2.62497	1.72567
	All Targets	TOX2	-0.0930899	0.591827	0.707229	0.227805	0.15044
	All Targets	FOXD4L5	-0.175265	0.348958	0.48661	0.457227	0.312819
	All Targets	DISP2	-0.793617	0.0429418	0.110394	1.36712	0.957054
	All Targets	PUDP	0.248616	0.0955799	0.192148	1.01963	0.716364
	All Targets	DDT	-0.104476	0.348667	0.486348	0.457589	0.313052
	All Targets	ZNF707	0.222986	0.00939114	0.0408487	2.02728	1.38882
	All Targets	GSTZ1	0.00285105	0.973185	0.984228	0.0118048	0.00690442
	All Targets	CASP10	-0.0968521	0.677935	0.775557	0.168812	0.110386
	All Targets	ZNF706	-0.00258018	0.864894	0.9133	0.0630373	0.0393866
	All Targets	TMEM47	1.81854	2.31228e-05	0.00202538	4.63596	2.69349
	All Targets	BRI3BP	0.0917592	0.558272	0.678689	0.253155	0.168329
	All Targets	CSMD2	-0.707984	0.144458	0.258851	0.840257	0.586949
	All Targets	VWA8	0.00333215	0.904302	0.939617	0.0436865	0.0270492
	All Targets	PTMA	-0.217238	0.0380116	0.101783	1.42008	0.992326
	All Targets	NOPCHAP1	-0.182438	0.107951	0.210034	0.966772	0.67771
	All Targets	FGFR1OP2	0.432684	0.00534906	0.0295727	2.27172	1.52911
	All Targets	WDR25	-0.294237	0.132483	0.243407	0.877841	0.613668
	All Targets	ARMC7	0.143026	0.107944	0.210034	0.966802	0.67771
	All Targets	INTS10	0.200836	0.0564983	0.132859	1.24796	0.876608
	All Targets	NCDN	-0.694565	0.0196321	0.065528	1.70703	1.18357
	All Targets	FKBP1B	-0.556745	0.00024774	0.00610464	3.606	2.21434
	All Targets	CAMSAP1	-0.530956	0.000209014	0.00569315	3.67982	2.24465
	All Targets	PNMA3	-0.237309	0.0952339	0.191607	1.02121	0.717589
	All Targets	ABCC8	-0.188109	0.42611	0.560048	0.370478	0.251775
	All Targets	FAM53B	0.338181	0.00266375	0.0200948	2.57451	1.69692
	All Targets	EPM2A	-0.145392	0.397754	0.533365	0.400386	0.272975
	All Targets	FHL2	-0.344874	0.152442	0.268761	0.816896	0.570634
	All Targets	ETAA1	0.404551	0.00515135	0.0290243	2.28808	1.53724
	All Targets	NRGN	0.0708396	0.631816	0.740528	0.19941	0.130458
	All Targets	TGOLN2	0.0965504	0.354168	0.491668	0.45079	0.308328
	All Targets	CYBRD1	0.581214	0.144467	0.258851	0.840232	0.586949
	All Targets	ZNF444	0.162591	0.0398882	0.104847	1.39916	0.979445
	All Targets	ERBIN	0.414131	7.72861e-06	0.0013166	5.1119	2.88055
	All Targets	CNOT3	0.158131	0.112885	0.216411	0.947365	0.664721
	All Targets	ZDHHC9	-0.357536	0.0304924	0.0873275	1.51581	1.05885
	All Targets	SPC25	1.63604	0.000958144	0.0119089	3.01857	1.92413
	All Targets	PPP2R5C	0.249217	0.00176068	0.0161742	2.75432	1.79118
	All Targets	SDCBP	0.923063	0.000474995	0.00859659	3.32331	2.06567
	All Targets	CTXN1	-0.0635251	0.572163	0.691155	0.242481	0.160424
	All Targets	HOXB2	-1.0589	0.08642	0.17902	1.06339	0.747097
	All Targets	SOCS6	0.176134	0.214047	0.342165	0.669491	0.465765
	All Targets	FBXW7	0.198622	0.174359	0.296091	0.758556	0.528575
	All Targets	ASIC3	-0.36082	0.0503848	0.123124	1.2977	0.909656
	All Targets	PMAIP1	0.662341	0.221305	0.350227	0.655008	0.455651
	All Targets	MTFR2	0.342643	0.0466511	0.116784	1.33114	0.932617
	All Targets	FADD	0.184502	0.00961563	0.0413442	2.01702	1.38359
	All Targets	CXCR4	1.39246	0.00249844	0.0193353	2.60233	1.71365
	All Targets	FAU	-0.107168	0.407217	0.542285	0.390174	0.265772
	All Targets	HSD17B14	-0.0622737	0.826086	0.886843	0.0829748	0.0521533
	All Targets	SPATA13	1.09016	1.36557e-06	0.000588092	5.86469	3.23055
	All Targets	MMP11	-0.023059	0.928769	0.955025	0.0320923	0.0199851
	All Targets	LRRC58	0.836748	6.95395e-05	0.00345526	4.15777	2.46152
	All Targets	AURKB	1.72571	0.00293488	0.0210957	2.53241	1.67581
	All Targets	RORA	1.09919	0.00592465	0.0312805	2.22734	1.50473
	All Targets	MAGED1	0.306644	0.0900052	0.184171	1.04573	0.73478
	All Targets	TMED7	0.0196495	0.887812	0.929353	0.0516788	0.0318194
	All Targets	AP3M1	0.0124114	0.875687	0.920487	0.0576511	0.0359824
	All Targets	WDR61	0.288737	0.0138944	0.0522517	1.85716	1.2819
	All Targets	AXIN2	-0.0138029	0.972526	0.983981	0.0120986	0.00701349
	All Targets	NDUFB9	0.0785041	0.365886	0.503178	0.436654	0.298278
	All Targets	H2AC13	2.04989	0.00370735	0.0239297	2.43094	1.62106
	All Targets	PRX	0.616541	0.0130452	0.0500321	1.88455	1.30075
	All Targets	NDUFV1	-0.10772	0.019036	0.064159	1.72042	1.19274
	All Targets	RASSF1	0.131448	0.551725	0.673175	0.258277	0.171872
	All Targets	ARL13B	0.412172	0.0233517	0.0730854	1.63168	1.13617
	All Targets	SATB2	0.380691	0.0259358	0.0781033	1.5861	1.10733
	All Targets	FOSL1	-0.0721443	0.75164	0.832214	0.12399	0.0797648
	All Targets	MYLPF	-0.397855	0.130725	0.2409	0.883642	0.618163
	All Targets	DSCC1	0.431631	0.163779	0.283162	0.785743	0.547965
	All Targets	MBIP	0.00861623	0.828136	0.888335	0.0818984	0.0514232
	All Targets	IFI6	0.636949	0.000342681	0.00720593	3.46511	2.14231
	All Targets	LONP2	0.225163	0.0544328	0.129458	1.26414	0.887871
	All Targets	CDC42SE2	0.700158	6.29289e-05	0.00326987	4.20115	2.48547
	All Targets	TERF2IP	-0.789847	9.36755e-05	0.0038616	4.02837	2.41323
	All Targets	TMEM161A	0.778585	0.000153616	0.00474881	3.81356	2.32342
	All Targets	WDR20	-0.157103	0.0876308	0.180818	1.05734	0.742758
	All Targets	AFF1	0.435691	0.0443079	0.112547	1.35352	0.948666
	All Targets	ZBED4	-0.167666	0.303969	0.441058	0.517171	0.355504
	All Targets	ZBTB7B	0.165916	0.248586	0.381033	0.604523	0.419037
	All Targets	IL3	-0.593051	0.00951704	0.0411041	2.0215	1.38611
	All Targets	SMIM20	0.657616	0.0115585	0.0466194	1.9371	1.33143
	All Targets	FMN2	-0.163899	0.307432	0.444645	0.512251	0.351986
	All Targets	DGKG	0.0246256	0.846408	0.900186	0.0724202	0.0456676
	All Targets	OGN	-0.630802	0.0723213	0.157716	1.14073	0.802124
	All Targets	RHD	-0.290687	0.152294	0.26862	0.817317	0.570861
	All Targets	CALML6	-0.146959	0.501968	0.629612	0.299324	0.200927
	All Targets	ACTR6	-0.0783138	0.433124	0.566746	0.363388	0.246612
	All Targets	FARS2	0.0795811	0.373671	0.510597	0.42751	0.291922
	All Targets	GNB3	-0.0966913	0.388203	0.524069	0.410941	0.280612
	All Targets	CTNNAL1	0.685577	0.0299864	0.0862302	1.52308	1.06434
	All Targets	PDXP	-0.688758	8.20576e-05	0.00371857	4.08588	2.42962
	All Targets	STX12	-0.60549	0.000451205	0.00844141	3.34563	2.07358
	All Targets	FMR1	0.217447	0.0426892	0.109996	1.36968	0.958621
	All Targets	SKA2	0.22767	0.0581923	0.13587	1.23513	0.866878
	All Targets	MRPL42	-0.128864	0.200604	0.326331	0.69766	0.486342
	All Targets	SLC26A6	0.211154	0.202651	0.328509	0.693251	0.483453
	All Targets	URB2	0.0784374	0.578596	0.696365	0.237624	0.157163
	All Targets	ATP2C1	-0.720414	0.000130619	0.0044616	3.88399	2.35051
	All Targets	TSNAX	-0.00507562	0.922432	0.951304	0.0350656	0.0216808
	All Targets	HERC1	-0.628481	0.0021631	0.0179365	2.66492	1.74626
	All Targets	GSTM3	-0.230961	0.103465	0.20384	0.985206	0.69071
	All Targets	CYP2D7	-0.578836	0.000454723	0.00847599	3.34225	2.07181
	All Targets	DZIP3	-0.35516	0.0903993	0.18478	1.04383	0.733344
	All Targets	CST9	0.996071	0.0112868	0.0459389	1.94743	1.33782
	All Targets	POLL	0.0258174	0.891026	0.931579	0.0501096	0.0307801
	All Targets	PCDH1	-1.7248	0.0219051	0.0703411	1.65945	1.15279
	All Targets	ODC1	0.507888	0.0734078	0.159445	1.13426	0.797388
	All Targets	MIOS	-0.191795	0.0592665	0.13756	1.22719	0.861509
	All Targets	IFT20	-0.221523	0.15398	0.270778	0.812535	0.567386
	All Targets	KRTAP19-1	-0.234428	0.105608	0.206821	0.976302	0.684405
	All Targets	VASN	0.347241	0.357701	0.495108	0.44648	0.3053
	All Targets	TOR1A	-0.0679696	0.642278	0.748574	0.192277	0.125765
	All Targets	CHCHD10	0.172854	0.400787	0.536002	0.397086	0.270833
	All Targets	BICC1	0.735054	0.0158875	0.0568351	1.79894	1.24538
	All Targets	REEP1	-1.64388	0.0101934	0.042843	1.99168	1.36812
	All Targets	ISLR2	-0.02496	0.947441	0.967572	0.0234477	0.0143167
	All Targets	ZMAT1	0.898415	0.000468134	0.00855533	3.32963	2.06776
	All Targets	EDNRA	-1.17385	0.00336996	0.0226685	2.47238	1.64458
	All Targets	SLC22A15	-0.824618	0.00870703	0.0391241	2.06013	1.40756
	All Targets	TMEM201	-0.144236	0.09744	0.194909	1.01126	0.710168
	All Targets	DST	-0.457954	0.00305183	0.0215598	2.51544	1.66635
	All Targets	GABRA2	-0.0947318	0.473822	0.605115	0.324384	0.218162
	All Targets	SLC30A7	0.483147	0.00760915	0.0360415	2.11866	1.4432
	All Targets	LOXL2	0.206539	0.118714	0.224862	0.925499	0.648083
	All Targets	CRMP1	-1.33652	9.73516e-05	0.00393441	4.01166	2.40512
	All Targets	ANKS6	0.735689	0.00259069	0.0198438	2.58658	1.70237
	All Targets	TGFBR3L	0.00728514	0.939553	0.961925	0.0270786	0.0168587
	All Targets	RCOR2	0.354328	0.190141	0.314055	0.720923	0.502994
	All Targets	CCDC88A	-0.257934	0.0335509	0.0933681	1.4743	1.0298
	All Targets	AK9	-0.528084	0.00170206	0.0158504	2.76903	1.79996
	All Targets	NAXE	0.0991742	0.511732	0.638088	0.290958	0.195119
	All Targets	PARD3B	0.961058	0.0250973	0.0765373	1.60037	1.11613
	All Targets	CDCA5	1.03088	0.0164599	0.058248	1.78357	1.23472
	All Targets	CISD3	-0.157702	0.108083	0.210169	0.966242	0.677431
	All Targets	APPL1	0.078416	0.368511	0.505857	0.433549	0.295972
	All Targets	ZNF793	-0.0192854	0.897374	0.935248	0.0470267	0.0290734
	All Targets	RIIAD1	-0.615355	0.00881414	0.0393931	2.05482	1.40458
	All Targets	CBLB	0.0705657	0.796222	0.866604	0.0989659	0.0621795
	All Targets	RNF123	-0.122411	0.200459	0.326133	0.697975	0.486605
	All Targets	ZBTB16	1.10686	2.3628e-05	0.00202538	4.62657	2.69349
	All Targets	HS3ST3A1	0.173692	0.79814	0.867849	0.0979208	0.0615557
	All Targets	SEMA3C	-1.95028	0.00128397	0.0137796	2.89145	1.86076
	All Targets	VPS4B	-0.178981	0.0935906	0.189177	1.02877	0.723131
	All Targets	NEU4	0.0684087	0.521538	0.646423	0.282714	0.189483
	All Targets	WDR89	0.222358	0.151979	0.268322	0.818218	0.571345
	All Targets	TCAIM	-0.21551	0.0746255	0.161231	1.12711	0.792551
	All Targets	ARMCX1	-0.398535	0.00805725	0.0372883	2.09381	1.42843
	All Targets	IPO5	0.616379	0.00607956	0.0316758	2.21613	1.49927
	All Targets	SLTM	0.125327	0.100588	0.199427	0.997455	0.700216
	All Targets	PHLDA1	-0.64189	0.0278312	0.0819409	1.55547	1.0865
	All Targets	AVL9	-0.176455	0.0347495	0.0955772	1.45905	1.01965
	All Targets	CDK5	-0.65838	0.0403076	0.105578	1.39461	0.976427
	All Targets	RPL23	0.141084	0.335795	0.474549	0.473925	0.323719
	All Targets	TEX9	0.674162	0.00056346	0.00920525	3.24914	2.03596
	All Targets	GYS1	0.0617346	0.654647	0.757529	0.183993	0.120601
	All Targets	STARD13	-0.738384	0.00129743	0.0138578	2.88692	1.85831
	All Targets	LRRC4	0.463616	0.0764035	0.163902	1.11689	0.785415
	All Targets	LARP1	-0.0984125	0.294832	0.431382	0.530426	0.365138
	All Targets	DDX41	-0.0123152	0.860154	0.910131	0.0654236	0.0408961
	All Targets	TMEM120A	-0.238189	0.237373	0.36808	0.624569	0.434057
	All Targets	TEX261	0.0342157	0.792905	0.863553	0.100779	0.0637112
	All Targets	OPRM1	-1.09216	0.02313	0.0726278	1.63583	1.1389
	All Targets	CBL	0.391367	2.93014e-05	0.00230912	4.53311	2.63655
	All Targets	PIP5K1A	0.387072	0.0390478	0.103589	1.4084	0.984686
	All Targets	GOLM1	0.870045	0.000118508	0.00432257	3.92625	2.36426
	All Targets	GINS1	0.871511	0.00827113	0.0379131	2.08244	1.42121
	All Targets	RNF212	0.128439	0.664969	0.765867	0.177199	0.115847
	All Targets	KALRN	-1.22865	7.33185e-06	0.00129832	5.13479	2.88662
	All Targets	HYI	-0.0506823	0.692528	0.786833	0.159563	0.104118
	All Targets	NFAM1	0.0582288	0.831707	0.890717	0.0800299	0.0502605
	All Targets	MGST1	2.26647	9.23264e-07	0.000481931	6.03467	3.31701
	All Targets	FIGLA	-0.0458065	0.971265	0.983099	0.0126623	0.00740274
	All Targets	FAM222B	-0.365369	0.000354303	0.00732443	3.45063	2.13523
	All Targets	GALK1	0.270764	0.0341966	0.0946231	1.46602	1.024
	All Targets	RTL10	0.238478	0.0201191	0.0666083	1.69639	1.17647
	All Targets	ZBTB8OS	0.0781245	0.557663	0.678206	0.253628	0.168638
	All Targets	RMDN2	-0.463239	0.0854897	0.177432	1.06809	0.750969
	All Targets	DHRS13	-0.540698	0.00206438	0.0175273	2.68521	1.75629
	All Targets	GALNT18	-0.348793	0.0303704	0.0870597	1.51755	1.06018
	All Targets	SHISA7	-0.940946	0.00830448	0.0380116	2.08069	1.42008
	All Targets	PLSCR3	-0.296624	0.0515892	0.12492	1.28744	0.903369
	All Targets	RAP2B	0.721962	0.00662428	0.0332524	2.17886	1.47818
	All Targets	TMA7	0.11986	0.216817	0.345153	0.663907	0.461988
	All Targets	ANAPC11	0.125825	0.355758	0.493027	0.448845	0.307129
	All Targets	TRABD2B	0.398471	0.259095	0.392686	0.586541	0.405954
	All Targets	WDR83	-0.0420899	0.706577	0.797759	0.150841	0.098128
	All Targets	FNDC4	-0.253913	0.140283	0.253754	0.852996	0.595588
	All Targets	NIPSNAP2	0.47147	0.000727706	0.0103965	3.13804	1.98311
	All Targets	RGS14	-0.00609328	0.978644	0.988041	0.00937526	0.00522489
	All Targets	HJV	-0.192052	0.44012	0.573447	0.356429	0.241507
	All Targets	MOSPD3	-0.632287	0.000640812	0.00970085	3.19327	2.01319
	All Targets	CNTN2	-0.808746	0.243759	0.375215	0.61304	0.42572
	All Targets	DYNLT3	0.23	0.171079	0.292404	0.766802	0.534017
	All Targets	SEC23IP	0.0921804	0.605262	0.719084	0.218056	0.14322
	All Targets	BLOC1S5	-0.0534327	0.586122	0.70297	0.232012	0.153063
	All Targets	ADAMTS7	0.352674	0.0528898	0.127083	1.27663	0.895913
	All Targets	EML5	-0.00536978	0.955901	0.972816	0.0195869	0.0119692
	All Targets	GSTM4	0.627974	0.00934789	0.0407596	2.02929	1.38977
	All Targets	CRELD2	-0.0534415	0.677716	0.775454	0.168952	0.110444
	All Targets	ARHGEF5	0.268319	0.0493947	0.121328	1.30632	0.916041
	All Targets	MLLT6	-0.15626	0.272473	0.407834	0.564677	0.389517
	All Targets	TAF9B	-0.104327	0.672681	0.772237	0.172191	0.112249
	All Targets	NPC1	0.922475	0.00145349	0.0146524	2.83759	1.83409
	All Targets	SH2D3C	-1.02423	0.000729409	0.0104097	3.13703	1.98256
	All Targets	TIMM21	-0.194444	0.206032	0.332787	0.686065	0.477833
	All Targets	MOSMO	-0.493381	0.00398402	0.0250547	2.39968	1.60111
	All Targets	CGGBP1	-0.092471	0.194207	0.318813	0.711736	0.496464
	All Targets	TMEM271	-0.83461	0.136798	0.249023	0.863922	0.60376
	All Targets	HSD17B12	0.29776	0.00672777	0.0335218	2.17213	1.47467
	All Targets	GPR31	-1.27148	0.000247243	0.00610464	3.60688	2.21434
	All Targets	E2F3	0.30798	0.0766931	0.164288	1.11524	0.784395
	All Targets	MRPL12	0.158469	0.486229	0.615701	0.313159	0.21063
	All Targets	CEND1	-1.26276	0.00302326	0.0214934	2.51952	1.66769
	All Targets	HSD17B2	-0.184702	0.414706	0.549124	0.38226	0.26033
	All Targets	PROSER3	0.252732	0.0127893	0.0494593	1.89315	1.30575
	All Targets	THG1L	-0.0311042	0.798054	0.867825	0.0979679	0.0615677
	All Targets	HNRNPAB	0.191235	0.288751	0.425501	0.539476	0.3711
	All Targets	SLC10A3	-0.38357	0.167476	0.287831	0.776047	0.540863
	All Targets	EXOSC7	0.435442	0.00368927	0.0238818	2.43306	1.62193
	All Targets	MACROD1	0.356935	0.125613	0.234173	0.900967	0.630463
	All Targets	PHOSPHO2	0.203543	0.00694028	0.034084	2.15862	1.46745
	All Targets	MZF1	-0.101611	0.30376	0.440851	0.517469	0.355709
	All Targets	RFC4	0.541046	0.0221147	0.0706768	1.65532	1.15072
	All Targets	RSPO2	0.985445	0.304159	0.44117	0.516899	0.355395
	All Targets	PITX1	-0.53607	0.0198783	0.0660386	1.70162	1.1802
	All Targets	LRIG3	0.690035	0.0646843	0.14611	1.1892	0.835321
	All Targets	IPPK	0.0420816	0.841798	0.897411	0.074792	0.0470085
	All Targets	SRSF10	0.428898	0.0040344	0.0252185	2.39422	1.59828
	All Targets	HSP90B1	0.733394	0.00701511	0.0343432	2.15397	1.46416
	All Targets	SUGP1	0.0283792	0.813867	0.87835	0.0894465	0.0563324
	All Targets	SYNM	-0.866496	0.00794735	0.0369547	2.09978	1.43233
	All Targets	KIAA0100	0.173962	0.0152203	0.0554506	1.81758	1.25609
	All Targets	FAT2	-0.0358184	0.847397	0.900811	0.0719131	0.0453663
	All Targets	TRAF3	0.174531	0.0521379	0.125784	1.28285	0.900375
	All Targets	TDP1	0.0346685	0.649151	0.753711	0.187655	0.122795
	All Targets	SAMD10	-0.87957	0.00343329	0.0229306	2.46429	1.63958
	All Targets	RRP1B	0.0279416	0.608266	0.721202	0.215907	0.141943
	All Targets	PREB	-0.182561	0.147966	0.26302	0.829838	0.580011
	All Targets	CENPO	0.602841	0.00162549	0.0155457	2.78902	1.80839
	All Targets	REPS2	-0.416513	0.10161	0.200891	0.993064	0.697039
	All Targets	RBPMS	0.72238	0.0307736	0.0877252	1.51182	1.05688
	All Targets	DHX32	0.204258	0.212166	0.340042	0.673324	0.468467
	All Targets	ZFPM2	0.0842181	0.148168	0.263273	0.829246	0.579594
	All Targets	LACTB	-0.274166	0.295269	0.431833	0.529782	0.364684
	All Targets	ISY1	0.07042	0.488986	0.618693	0.310703	0.208525
	All Targets	PLXNB2	0.320684	0.00420098	0.0257102	2.37665	1.58989
	All Targets	H2AC7	1.76487	0.00262785	0.0199806	2.5804	1.69939
	All Targets	BABAM2	0.240934	0.00187458	0.016774	2.7271	1.77536
	All Targets	MAP3K13	-0.414399	0.00492629	0.0281879	2.30748	1.54994
	All Targets	PSMG4	-0.0096992	0.902817	0.93874	0.0444001	0.0274546
	All Targets	EPB41	-0.24357	0.0580025	0.135567	1.23655	0.867845
	All Targets	CD44	-0.317428	0.231484	0.362228	0.635478	0.441018
	All Targets	PTBP1	0.191358	0.380956	0.517398	0.419126	0.286175
	All Targets	CELF2	-0.231599	0.473003	0.604505	0.325136	0.2186
	All Targets	IPO13	-0.731867	0.002023	0.0173854	2.694	1.75981
	All Targets	ZNF613	-0.189495	0.3628	0.50016	0.440333	0.300891
	All Targets	GMIP	-0.459674	0.108761	0.211021	0.963526	0.675675
	All Targets	ZNF320	-0.0675162	0.650607	0.754492	0.186681	0.122346
	All Targets	WNT10A	-0.137014	0.208134	0.335457	0.681657	0.474363
	All Targets	TMCO6	0.0342541	0.853047	0.905102	0.0690269	0.0433026
	All Targets	RS1	-0.574034	0.0085627	0.038722	2.06739	1.41204
	All Targets	ZZEF1	-0.3364	0.0514346	0.1247	1.28874	0.904135
	All Targets	PPP1R8	0.40177	0.00134918	0.0141191	2.86993	1.85019
	All Targets	FTSJ3	0.20242	0.220378	0.349457	0.656833	0.456606
	All Targets	ITPR2	-0.136649	0.161296	0.280309	0.792378	0.552362
	All Targets	PPP4C	0.216077	0.0210008	0.0685328	1.67776	1.1641
	All Targets	USP12	-0.113531	0.227953	0.357844	0.642154	0.446306
	All Targets	ZNF709	-0.312926	0.0669399	0.149647	1.17431	0.824931
	All Targets	TOMM40L	-0.433906	0.0208788	0.0682171	1.6803	1.16611
	All Targets	STARD4	0.912146	0.0142394	0.0531512	1.84651	1.27449
	All Targets	SMC1A	-0.0665738	0.300649	0.437667	0.52194	0.358857
	All Targets	TPM4	-0.150371	0.0465842	0.116682	1.33176	0.932997
	All Targets	CHGB	-1.89335	0.00109631	0.0127806	2.96007	1.89345
	All Targets	GAMT	0.21018	0.161429	0.280436	0.792017	0.552166
	All Targets	TAF8	0.957852	0.000287631	0.00659444	3.54116	2.18082
	All Targets	SGIP1	-1.7627	0.00863335	0.0389369	2.06382	1.40964
	All Targets	CDC42EP5	0.429917	0.196929	0.321987	0.70569	0.492162
	All Targets	G6PC3	0.391874	0.00915943	0.0403768	2.03813	1.39387
	All Targets	BTBD1	-0.165781	0.0922541	0.187546	1.03501	0.726892
	All Targets	CPSF3	0.306687	0.0569899	0.133665	1.2442	0.873982
	All Targets	JPH3	-0.717331	0.105531	0.2067	0.976619	0.684659
	All Targets	CEP112	-0.267635	0.231677	0.362321	0.635116	0.440907
	All Targets	EIPR1	-0.404199	0.0126449	0.0491695	1.89808	1.3083
	All Targets	PHOX2A	-1.67616	0.0136391	0.0515873	1.86521	1.28746
	All Targets	PLEKHH1	-0.197799	0.288928	0.425612	0.53921	0.370986
	All Targets	TFAP2A	-1.39353	0.238867	0.369545	0.621843	0.432332
	All Targets	URGCP	-0.0284156	0.745347	0.827289	0.127642	0.0823429
	All Targets	PDHA2	-0.224961	0.62783	0.737418	0.202158	0.132286
	All Targets	CDIN1	-0.767037	0.00163874	0.0155859	2.78549	1.80727
	All Targets	L3MBTL4	-0.241815	0.143511	0.257624	0.843116	0.589014
	All Targets	RNH1	0.117057	0.348939	0.48661	0.457251	0.312819
	All Targets	MYBPH	-0.469483	0.0067484	0.0335639	2.1708	1.47413
	All Targets	AK3	0.0483129	0.515086	0.641141	0.288121	0.193046
	All Targets	AMELX	-0.306575	0.0735628	0.159618	1.13334	0.796917
	All Targets	PIH1D1	0.235251	0.0766119	0.164265	1.1157	0.784454
	All Targets	P2RY1	0.0926097	0.811544	0.876898	0.0906878	0.0570511
	All Targets	MRPL47	0.193551	0.0900935	0.184267	1.04531	0.734552
	All Targets	EIF2B2	0.343027	0.00260627	0.0198726	2.58398	1.70175
	All Targets	TAS2R50	-0.042806	0.79913	0.868611	0.0973824	0.0611745
	All Targets	UQCR11	-0.170936	0.108647	0.21093	0.963983	0.675861
	All Targets	ADIPOR2	0.503326	0.000778786	0.0107496	3.10858	1.96861
	All Targets	GNB5	-0.929	0.00212926	0.0177773	2.67177	1.75013
	All Targets	MED8	0.1321	0.465047	0.597537	0.332503	0.223635
	All Targets	BBS10	0.148795	0.233242	0.363644	0.632193	0.439324
	All Targets	TACR1	1.48949	0.00743188	0.0355219	2.1289	1.4495
	All Targets	BOD1L1	-0.529813	0.000151781	0.00472839	3.81878	2.32529
	All Targets	PHF20	0.00593704	0.968746	0.981425	0.0137899	0.00814304
	All Targets	ACAA2	0.89451	0.00407404	0.0253132	2.38997	1.59665
	All Targets	ADAMTS9	0.375957	0.0853514	0.177208	1.06879	0.751518
	All Targets	TAX1BP3	-0.145146	0.280065	0.416063	0.552741	0.380841
	All Targets	INPP4A	-0.225129	0.172477	0.294123	0.763269	0.531472
	All Targets	DLL3	0.0777438	0.920619	0.950275	0.0359201	0.0221505
	All Targets	FBXO3	-0.0723269	0.475962	0.607214	0.322428	0.216658
	All Targets	CTSK	-0.431172	0.0484847	0.119726	1.3144	0.921811
	All Targets	HPS1	0.389585	0.0373221	0.100738	1.42803	0.996805
	All Targets	ERO1B	-0.178987	0.388933	0.52469	0.410125	0.280097
	All Targets	VAMP7	-0.139802	0.483868	0.613924	0.315273	0.211885
	All Targets	FHL1	-0.100191	0.184087	0.307304	0.734976	0.512432
	All Targets	SYNE2	0.76072	0.00143772	0.0145683	2.84233	1.83659
	All Targets	RPL18	-0.0345994	0.762545	0.840555	0.117734	0.0754339
	All Targets	DDC	-1.13744	0.0183038	0.062574	1.73746	1.20361
	All Targets	SELENBP1	1.3387	0.00134015	0.0140491	2.87285	1.85235
	All Targets	ZNF723	0.0478571	0.467802	0.600053	0.329938	0.22181
	All Targets	VPS37B	0.5889	0.00248351	0.019301	2.60493	1.71442
	All Targets	TMOD3	0.512951	0.000852992	0.0112545	3.06905	1.94867
	All Targets	ANKRD63	0.0396668	0.68785	0.783714	0.162506	0.105842
	All Targets	FNDC9	-1.14905	0.00172036	0.0159563	2.76438	1.79707
	All Targets	SNTG1	-0.462686	0.0151826	0.0553811	1.81865	1.25664
	All Targets	ZNF438	0.396275	0.0542218	0.129085	1.26583	0.889124
	All Targets	CIDEC	-0.341474	0.0332798	0.0928439	1.47782	1.03225
	All Targets	SNURF	-0.217144	0.0050386	0.0286237	2.29769	1.54327
	All Targets	ADGRL3	-1.33124	0.000262859	0.0062839	3.58028	2.20177
	All Targets	GAGE1	-0.0330455	0.792832	0.863553	0.100819	0.0637112
	All Targets	PDCD6	0.0279103	0.856154	0.906968	0.0674481	0.042408
	All Targets	OVCA2	0.0628385	0.594522	0.709756	0.225832	0.148891
	All Targets	RRM2	2.19947	0.00344521	0.022976	2.46278	1.63873
	All Targets	NDUFB7	-0.189075	0.00252701	0.0194891	2.59739	1.71021
	All Targets	LRP2BP	-0.00847077	0.903432	0.939096	0.0441043	0.0272902
	All Targets	IGSF11	-0.683563	0.0700194	0.154302	1.15478	0.811629
	All Targets	RASL11A	0.220153	0.392871	0.52862	0.40575	0.276856
	All Targets	STX17	0.359307	0.0156686	0.0563251	1.80497	1.2493
	All Targets	TSPAN15	0.576458	0.00896685	0.039827	2.04736	1.39982
	All Targets	ELMO3	-0.0144753	0.950032	0.969284	0.0222619	0.0135489
	All Targets	WNT5A	2.28242	7.56828e-05	0.00354892	4.121	2.4499
	All Targets	SINHCAF	0.753685	0.00420984	0.0257333	2.37573	1.58951
	All Targets	LPP	0.728216	0.000743957	0.0104932	3.12845	1.97909
	All Targets	FZD9	0.160113	0.566214	0.68594	0.24702	0.163714
	All Targets	POLR1A	0.315796	0.103987	0.204394	0.983021	0.689531
	All Targets	OCRL	0.0482659	0.712204	0.802079	0.147396	0.0957829
	All Targets	HAUS4	0.48937	0.0145879	0.0541286	1.83601	1.26657
	All Targets	AEBP2	0.40005	0.0336143	0.0934661	1.47348	1.02935
	All Targets	ZFP37	-0.416438	0.016102	0.057298	1.79312	1.24186
	All Targets	PDLIM4	-0.0153447	0.882645	0.925448	0.0542137	0.0336478
	All Targets	SEMA4A	-0.806622	0.012253	0.0482332	1.91176	1.31665
	All Targets	INA	-2.2594	0.00196045	0.0171101	2.70764	1.76675
	All Targets	WDR55	0.0928832	0.46861	0.600669	0.329189	0.221365
	All Targets	RPUSD3	0.311904	0.0309002	0.0879743	1.51004	1.05564
	All Targets	DUT	0.432789	0.0365655	0.0992936	1.43693	1.00308
	All Targets	NLE1	-0.043993	0.776223	0.850893	0.110013	0.070125
	All Targets	METTL25	0.224851	0.113382	0.217178	0.945457	0.663185
	All Targets	NDUFA6	-0.0172554	0.735187	0.819595	0.133602	0.0864008
	All Targets	USP40	-0.16107	0.182378	0.305469	0.739028	0.515033
	All Targets	LHFPL2	0.152677	0.490843	0.62009	0.309057	0.207545
	All Targets	ZNF615	-0.0372722	0.791064	0.862245	0.101788	0.0643693
	All Targets	AOC2	-0.0777987	0.778875	0.852897	0.108532	0.0691036
	All Targets	DYNC2LI1	0.549891	0.00256161	0.0196995	2.59149	1.70554
	All Targets	MTPAP	0.132573	0.293491	0.430261	0.532406	0.366268
	All Targets	TMEM177	0.176776	0.287569	0.424511	0.541257	0.372111
	All Targets	PLCB3	0.38464	0.0336918	0.0936068	1.47248	1.02869
	All Targets	RASGEF1B	-1.2953	0.00390291	0.0247402	2.40861	1.6066
	All Targets	LTBP4	0.912038	0.000956579	0.0119089	3.01928	1.92413
	All Targets	CA10	-1.5495	0.0010904	0.0127494	2.96241	1.89451
	All Targets	THOC3	0.00256459	0.986024	0.991698	0.00611234	0.00362039
	All Targets	TBX1	-0.334644	0.0766993	0.164288	1.11521	0.784395
	All Targets	CAP1	0.145391	0.0590117	0.137164	1.22906	0.86276
	All Targets	PKIB	0.190437	0.694847	0.788536	0.158111	0.103179
	All Targets	FAM189B	-0.18292	0.0580969	0.135717	1.23585	0.867364
	All Targets	RBM17	0.266695	0.017133	0.0597038	1.76617	1.224
	All Targets	KRT75	0.704193	0.0056183	0.0302566	2.25039	1.51918
	All Targets	ZNF26	-0.081977	0.840275	0.896285	0.0755783	0.0475539
	All Targets	TNS2	-0.445016	0.0396744	0.10455	1.40149	0.980675
	All Targets	PCF11	-0.0707783	0.545277	0.667911	0.263383	0.175281
	All Targets	OXT	-0.174461	0.45547	0.588433	0.341541	0.230303
	All Targets	NCOA4	-0.512845	0.00066666	0.00994291	3.1761	2.00249
	All Targets	OR51E2	-0.163348	0.697084	0.790741	0.156715	0.101966
	All Targets	KIAA1143	0.028535	0.827037	0.887405	0.0824749	0.051878
	All Targets	LZTFL1	0.3868	0.129608	0.239565	0.887367	0.620578
	All Targets	AEBP1	0.316308	0.204047	0.330334	0.69027	0.481047
	All Targets	SMARCC1	0.263734	0.041817	0.108267	1.37865	0.965503
	All Targets	NR2C1	-0.000974074	0.989786	0.993403	0.00445871	0.00287457
	All Targets	BCKDHA	0.172462	0.109139	0.211577	0.962021	0.674531
	All Targets	KDM2A	0.0714766	0.148186	0.263273	0.829192	0.579594
	All Targets	NFIL3	-0.319934	0.220725	0.34972	0.656148	0.45628
	All Targets	TMCC1	-0.542852	0.00873908	0.0392035	2.05853	1.40668
	All Targets	PACSIN2	0.114022	0.30436	0.441236	0.516612	0.355329
	All Targets	GARRE1	-0.0351354	0.801448	0.870201	0.0961247	0.0603806
	All Targets	MARCHF6	-0.126753	0.253175	0.386263	0.596579	0.413117
	All Targets	SF3A1	0.278203	0.0350563	0.0962047	1.45523	1.0168
	All Targets	LSM12	0.344561	0.00332545	0.0225352	2.47815	1.64714
	All Targets	PLEKHA6	-1.04101	0.000815318	0.0109841	3.08867	1.95924
	All Targets	DCTN3	-0.391681	0.0718276	0.157007	1.14371	0.804082
	All Targets	DENND1B	-0.61779	0.00880702	0.0393901	2.05517	1.40461
	All Targets	ASS1	0.174634	0.639696	0.746404	0.194027	0.127026
	All Targets	PJA1	-0.181152	0.0593322	0.137616	1.22671	0.861332
	All Targets	ARHGAP44	0.646388	0.00138653	0.0143441	2.85807	1.84333
	All Targets	GTPBP8	-0.0892083	0.581296	0.698614	0.235603	0.155763
	All Targets	GLTP	0.500089	0.00385541	0.0245848	2.41393	1.60933
	All Targets	MAPK15	0.541395	0.0964824	0.193482	1.01555	0.713358
	All Targets	CCNJ	0.146019	0.232675	0.363104	0.633251	0.439969
	All Targets	SLC9B1	0.00180274	0.889703	0.93064	0.0507552	0.0312182
	All Targets	ANXA2R	-0.106552	0.720623	0.809123	0.142292	0.0919856
	All Targets	DNAJC15	-0.142502	0.0811896	0.170967	1.0905	0.767088
	All Targets	DNAH6	-0.224003	0.401759	0.536822	0.396034	0.27017
	All Targets	TBX2	-0.309734	0.239083	0.369775	0.621452	0.432062
	All Targets	FKBP9	0.513083	0.0900824	0.184267	1.04536	0.734552
	All Targets	SPECC1	0.269653	0.17545	0.297202	0.755845	0.526949
	All Targets	GRIN3B	0.797638	0.00375517	0.0241573	2.42537	1.61695
	All Targets	NR4A3	-0.797233	0.0203029	0.0670779	1.69244	1.17342
	All Targets	SNAPC1	0.647472	0.0182495	0.0624782	1.73875	1.20427
	All Targets	TSPAN17	-0.510256	0.00166189	0.0156404	2.7794	1.80575
	All Targets	ATP6V0E2	-0.457729	0.188528	0.312349	0.724623	0.505359
	All Targets	COQ8A	0.125382	0.620168	0.730715	0.207491	0.136252
	All Targets	ATIC	0.409983	0.0154181	0.0558277	1.81197	1.25315
	All Targets	ZBTB5	-0.131371	0.134748	0.246158	0.870476	0.608786
	All Targets	SEM1	0.469446	0.0192098	0.0645025	1.71648	1.19042
	All Targets	ERMP1	-0.0898405	0.475815	0.607141	0.322562	0.21671
	All Targets	NDUFB2	-0.100703	0.215386	0.343517	0.666782	0.464052
	All Targets	SULF2	-0.59074	0.32795	0.466648	0.484192	0.331011
	All Targets	DTD1	-0.629064	0.00079183	0.0108518	3.10137	1.9645
	All Targets	ELP1	-0.0782564	0.50996	0.636824	0.292463	0.195981
	All Targets	B3GAT2	-1.80955	0.000325639	0.00699029	3.48726	2.1555
	All Targets	RDH14	-0.0027567	0.950981	0.969682	0.0218282	0.0133705
	All Targets	STYK1	-0.0335958	0.992714	0.995765	0.0031757	0.0018432
	All Targets	CDK2AP1	0.363997	0.0271352	0.0805972	1.56647	1.09368
	All Targets	ZBED5	-0.137449	0.0812391	0.171018	1.09024	0.766959
	All Targets	SLC16A5	-0.292612	0.31545	0.453512	0.50107	0.343412
	All Targets	MRPS2	0.249385	0.00589796	0.0311885	2.2293	1.50601
	All Targets	TEAD3	1.22173	0.000327767	0.00700837	3.48444	2.15438
	All Targets	COL12A1	-0.697216	0.00724405	0.0349804	2.14002	1.45617
	All Targets	CRTC1	-0.324452	0.0179501	0.0617358	1.74593	1.20946
	All Targets	PEAK1	-0.0516124	0.761015	0.839624	0.118607	0.0759151
	All Targets	FAAP24	-0.23068	0.183481	0.306809	0.736408	0.513132
	All Targets	GPR137B	0.375142	0.0474295	0.117986	1.32395	0.928168
	All Targets	CGB2	-0.0465526	0.644877	0.750725	0.190523	0.124519
	All Targets	DLX2	-0.094116	0.781385	0.854972	0.107135	0.0680481
	All Targets	SERPINB1	0.333811	0.160773	0.279654	0.793786	0.553379
	All Targets	SMPDL3A	0.0812425	0.325192	0.463949	0.48786	0.33353
	All Targets	FAM200B	-0.409023	0.00456813	0.0270046	2.34026	1.56856
	All Targets	PTPRJ	-0.764277	0.0206164	0.067639	1.68579	1.1698
	All Targets	NDUFV3	-0.0531268	0.403829	0.538839	0.393803	0.268541
	All Targets	DCLRE1C	0.165412	0.322652	0.461255	0.491266	0.336059
	All Targets	DCAF6	0.179869	0.123038	0.230715	0.909962	0.636925
	All Targets	HLA-DMA	-0.281595	0.224456	0.353715	0.648869	0.451346
	All Targets	SNRNP25	0.479469	0.0440908	0.11219	1.35565	0.950045
	All Targets	GPR137	-0.286175	0.147428	0.262445	0.83142	0.580961
	All Targets	MED13	0.0877109	0.174337	0.296091	0.758611	0.528575
	All Targets	TSPAN12	0.406408	0.0706342	0.155199	1.15099	0.809111
	All Targets	PGM3	0.429245	0.0730323	0.158912	1.13649	0.798844
	All Targets	CROT	0.606432	0.017404	0.0603295	1.75935	1.21947
	All Targets	HNRNPA2B1	0.47212	0.00756139	0.0359137	2.1214	1.44474
	All Targets	PDSS1	0.0335732	0.838656	0.895308	0.0764162	0.0480276
	All Targets	PIK3CD	-0.534959	0.0293074	0.0848395	1.53302	1.0714
	All Targets	H3-4	1.72245	0.00235405	0.0187734	2.62818	1.72646
	All Targets	RAD51B	0.0689433	0.655725	0.758335	0.183278	0.120139
	All Targets	MAPKBP1	-0.117741	0.00633819	0.0323471	2.19803	1.49016
	All Targets	SIL1	0.460966	0.0040646	0.0252784	2.39098	1.59725
	All Targets	CETN2	0.441895	0.00299377	0.0213628	2.52378	1.67034
	All Targets	CAST	0.449831	0.0287127	0.0837854	1.54193	1.07683
	All Targets	TFE3	0.0358024	0.874652	0.919758	0.0581647	0.0363263
	All Targets	SLC22A18AS	-0.0270433	0.9826	0.990314	0.00762325	0.00422691
	All Targets	MRPS18C	0.0629936	0.501415	0.629305	0.299803	0.201139
	All Targets	ERI3	-0.173518	0.0806946	0.170233	1.09316	0.768957
	All Targets	FOXN2	0.538355	0.0146349	0.054228	1.83461	1.26578
	All Targets	TMEM151A	-1.34736	0.00133232	0.0140118	2.87539	1.85351
	All Targets	UBXN4	-0.0346758	0.576182	0.694701	0.23944	0.158202
	All Targets	MCM2	1.35922	0.00670924	0.0334666	2.17333	1.47539
	All Targets	TNFRSF21	-0.294154	0.0927559	0.188235	1.03266	0.725301
	All Targets	TCN2	-0.0719427	0.612657	0.724592	0.212783	0.139906
	All Targets	IRX5	1.67529	0.0122069	0.048176	1.9134	1.31717
	All Targets	SHC2	-1.13468	4.24111e-05	0.00262262	4.37252	2.58126
	All Targets	COL4A1	0.115974	0.633188	0.741363	0.198467	0.129969
	All Targets	PABIR3	-0.0262249	0.879254	0.92334	0.0558857	0.0346385
	All Targets	TPCN2	-0.15309	0.384744	0.520688	0.414828	0.283422
	All Targets	OGA	-0.123524	0.187017	0.310995	0.728118	0.507247
	All Targets	KCNJ9	-0.352653	0.00431992	0.0260589	2.36452	1.58404
	All Targets	UNC119	-0.0362975	0.770091	0.846585	0.113458	0.0723297
	All Targets	ADCY7	-0.00680948	0.789248	0.860963	0.102787	0.0650158
	All Targets	CUTA	-0.323683	0.0072286	0.0349392	2.14095	1.45669
	All Targets	RAP1GAP	-1.0932	0.00326757	0.022345	2.48577	1.65082
	All Targets	OR10A4	-0.272036	0.246644	0.378834	0.607929	0.421551
	All Targets	VPS41	-0.271213	0.0910448	0.185846	1.04074	0.730848
	All Targets	TMEM14C	0.128531	0.161081	0.280092	0.792955	0.552699
	All Targets	EPB41L5	0.124358	0.407754	0.542785	0.389602	0.265372
	All Targets	APP	-0.358099	0.075858	0.163083	1.12	0.787592
	All Targets	TCP11L2	-0.39655	0.117393	0.223132	0.930359	0.651439
	All Targets	CADM1	-0.602979	0.122157	0.229727	0.913082	0.638787
	All Targets	KTI12	-0.293797	0.0386281	0.102938	1.4131	0.987425
	All Targets	NCOA6	-0.523151	0.00353028	0.023278	2.45219	1.63305
	All Targets	CABLES2	-0.595532	0.00477162	0.0276795	2.32133	1.55784
	All Targets	SCYL3	-0.0335717	0.788526	0.860384	0.103184	0.0653075
	All Targets	RGMB	-0.609147	0.021304	0.0691264	1.67154	1.16036
	All Targets	NOA1	-0.341382	0.0424626	0.109538	1.37199	0.960433
	All Targets	KHDRBS3	-1.23348	0.000152928	0.00474216	3.81551	2.32402
	All Targets	GNG12	1.6148	0.00180856	0.0164124	2.74267	1.78483
	All Targets	TMEM44	-0.335354	0.164236	0.283734	0.784532	0.547089
	All Targets	ADAP1	-0.770289	0.00328721	0.0224197	2.48317	1.64937
	All Targets	PSMD9	0.145651	0.184925	0.308354	0.733003	0.51095
	All Targets	EXOC5	-0.203281	0.0308007	0.0877653	1.51144	1.05668
	All Targets	TMEM259	0.144956	0.18409	0.307304	0.734969	0.512432
	All Targets	TMEM63A	0.80575	0.00834498	0.0381218	2.07857	1.41883
	All Targets	RC3H2	-0.279147	0.0208695	0.0682035	1.68049	1.16619
	All Targets	LAT	-0.290091	0.20684	0.333804	0.684365	0.476509
	All Targets	PRSS53	-0.570679	0.00827483	0.0379171	2.08224	1.42116
	All Targets	SNRPE	0.308334	0.0632396	0.14386	1.19901	0.842059
	All Targets	CNKSR2	0.10256	0.67597	0.774426	0.170073	0.11102
	All Targets	ERMARD	0.340777	0.0233644	0.0730912	1.63144	1.13613
	All Targets	YAF2	-0.157183	0.0912804	0.186129	1.03962	0.730186
	All Targets	UBN1	0.0372506	0.26958	0.404601	0.569313	0.392973
	All Targets	KLHDC9	-0.880874	0.0117632	0.0470878	1.92947	1.32709
	All Targets	ARHGAP28	-0.314783	0.087897	0.181235	1.05603	0.741759
	All Targets	CLCN2	-0.34637	0.0354927	0.0971447	1.44986	1.01258
	All Targets	RAB40C	-0.0532211	0.364481	0.501604	0.438325	0.299639
	All Targets	ADARB2	-0.473676	0.0455597	0.114885	1.34142	0.939736
	All Targets	SNX21	0.082103	0.48481	0.614598	0.314428	0.211409
	All Targets	PBX1	-0.586584	0.00311809	0.0217426	2.50611	1.66269
	All Targets	GSKIP	-0.253191	0.00116579	0.0130763	2.93338	1.88352
	All Targets	MXD3	1.17333	0.00461825	0.0271289	2.33552	1.56657
	All Targets	TBL2	0.659922	0.00142534	0.0145385	2.84608	1.83748
	All Targets	CEBPZOS	0.00748352	0.973406	0.984303	0.0117062	0.00687108
	All Targets	RHOH	-0.220306	0.255091	0.388307	0.593304	0.410825
	All Targets	RBPMS2	0.637592	0.107781	0.209855	0.967458	0.678081
	All Targets	ITFG1	-0.454475	0.00616536	0.0319006	2.21004	1.4962
	All Targets	FAM13A	0.487805	0.00857043	0.038744	2.067	1.4118
	All Targets	ELF5	-0.194647	0.185239	0.308725	0.732266	0.510428
	All Targets	CHD3	-0.743391	0.021991	0.0704337	1.65776	1.15222
	All Targets	PXMP2	0.19714	0.4097	0.544513	0.387534	0.263992
	All Targets	RFLNB	-0.670982	0.00201551	0.0173717	2.69562	1.76016
	All Targets	KIFC2	-1.08921	0.00277468	0.0205635	2.55679	1.6869
	All Targets	CASTOR1	0.113942	0.352951	0.49046	0.452286	0.309397
	All Targets	C4orf17	-0.179035	0.214485	0.342732	0.668602	0.465046
	All Targets	DZANK1	0.0704195	0.495652	0.624051	0.304823	0.20478
	All Targets	TPP2	0.123216	0.477573	0.608535	0.32096	0.215714
	All Targets	TMC7	-0.239286	0.127921	0.237158	0.893057	0.624962
	All Targets	ALX1	-0.43235	0.158569	0.276966	0.799782	0.557574
	All Targets	PPAN	0.255254	0.0972574	0.194602	1.01208	0.710854
	All Targets	MFSD13A	-0.142289	0.373443	0.510337	0.427776	0.292143
	All Targets	PRRX2	-0.0927293	0.702133	0.794327	0.15358	0.100001
	All Targets	CBFA2T2	-0.122102	0.282461	0.418726	0.549041	0.37807
	All Targets	ATP9A	-1.10811	0.00140102	0.0143602	2.85356	1.84284
	All Targets	DCAF5	-0.0772978	0.370788	0.507908	0.430874	0.294215
	All Targets	ANKRD13A	-0.529176	0.0195327	0.065255	1.70924	1.18539
	All Targets	RSRC2	0.316348	0.00822886	0.0377966	2.08466	1.42255
	All Targets	LGALS1	-0.507741	0.310663	0.448306	0.50771	0.348425
	All Targets	HMOX2	-0.633042	0.00577676	0.0308507	2.23832	1.51074
	All Targets	HELQ	-0.0395394	0.819786	0.882473	0.0862997	0.0542986
	All Targets	SELENOS	-0.0270241	0.87825	0.922576	0.056382	0.0349977
	All Targets	PITPNM1	-0.126859	0.358569	0.495952	0.445428	0.30456
	All Targets	NKAP	0.0113651	0.935953	0.959846	0.028746	0.0177986
	All Targets	FAM171A1	-0.17566	0.0174165	0.0603372	1.75904	1.21941
	All Targets	MPPED2	-1.36871	0.00949775	0.0410471	2.02238	1.38672
	All Targets	ASAH2B	-0.156714	0.075438	0.162439	1.12241	0.789309
	All Targets	FER	-0.308184	0.0933505	0.188947	1.02988	0.723659
	All Targets	P2RX1	0.00984554	0.956615	0.973248	0.0192626	0.0117763
	All Targets	SMIM17	0.00448613	0.9949	0.996757	0.0022206	0.00141055
	All Targets	CDC37	-0.0149153	0.810719	0.876463	0.0911294	0.0572666
	All Targets	ENPEP	0.173997	0.374711	0.511342	0.426304	0.291288
	All Targets	CPEB4	-0.938485	0.00139401	0.0143441	2.85573	1.84333
	All Targets	PCK2	-0.074923	0.842746	0.898209	0.0743031	0.0466228
	All Targets	LYPLAL1	0.149317	0.274136	0.409652	0.562033	0.387585
	All Targets	STK3	1.14568	0.000514473	0.00883812	3.28864	2.05364
	All Targets	RAB18	-0.0954196	0.181493	0.304593	0.741141	0.51628
	All Targets	ZXDB	0.0963114	0.472986	0.604505	0.325152	0.2186
	All Targets	DPP8	0.204798	0.0191899	0.0644678	1.71693	1.19066
	All Targets	RRP36	0.134487	0.199326	0.324766	0.700436	0.488429
	All Targets	SNPH	-0.759139	0.0506671	0.123551	1.29527	0.908154
	All Targets	SLC19A2	0.222252	0.17356	0.29535	0.76055	0.529664
	All Targets	ADCY6	-0.172605	0.0229274	0.0723124	1.63965	1.14079
	All Targets	SERTAD4	-1.27826	0.00428354	0.0259324	2.3682	1.58616
	All Targets	HUWE1	-0.257346	0.0256558	0.0777298	1.59081	1.10941
	All Targets	ZNF644	-0.0257078	0.737007	0.820876	0.132528	0.0857224
	All Targets	ZNF521	0.234684	0.164531	0.284097	0.783754	0.546533
	All Targets	CDK10	0.175036	0.145144	0.259608	0.838202	0.585681
	All Targets	FAM120C	-0.361809	0.0470327	0.117397	1.3276	0.930342
	All Targets	ABHD15	0.323294	0.260388	0.393962	0.58438	0.404545
	All Targets	FAM90A26	-0.256792	0.0366963	0.0995684	1.43538	1.00188
	All Targets	COMT	0.521804	0.0166743	0.0587167	1.77795	1.23124
	All Targets	EVI5	0.666256	0.000122854	0.00436909	3.91061	2.35961
	All Targets	SOX10	-0.76567	0.0846764	0.176154	1.07224	0.754108
	All Targets	FUCA1	-0.511906	0.0145541	0.0540329	1.83701	1.26734
	All Targets	NECTIN2	0.0851216	0.529297	0.653572	0.276301	0.184707
	All Targets	CHD9	-0.335888	0.0258163	0.0779474	1.58811	1.1082
	All Targets	LMLN	0.306152	0.0664347	0.148815	1.17761	0.827355
	All Targets	GALNS	-0.303532	0.136063	0.248054	0.86626	0.605453
	All Targets	SH3YL1	-0.0299929	0.751035	0.83175	0.12434	0.0800072
	All Targets	LMO1	0.421124	0.0739904	0.160271	1.13082	0.795146
	All Targets	ANKRD13B	-0.245942	0.118806	0.224879	0.925162	0.648051
	All Targets	EPS15L1	-0.371996	0.000236579	0.00599602	3.62602	2.22214
	All Targets	WDHD1	0.322363	0.113657	0.21752	0.944402	0.6625
	All Targets	GEM	0.415255	0.0325641	0.0913141	1.48726	1.03946
	All Targets	PDZD11	-0.136029	0.370728	0.507908	0.430945	0.294215
	All Targets	RPL23A	-0.0221913	0.788454	0.860376	0.103223	0.0653116
	All Targets	C4orf3	0.366974	0.0115078	0.0465359	1.93901	1.33221
	All Targets	TBC1D14	-0.183233	0.0155299	0.0560474	1.80883	1.25144
	All Targets	ADAMTS2	-0.0923553	0.773139	0.848894	0.111743	0.0711463
	All Targets	AQP3	0.218295	0.489044	0.618693	0.310652	0.208525
	All Targets	PHRF1	0.2283	0.0203434	0.0671197	1.69158	1.17315
	All Targets	ODAD1	0.174943	0.3523	0.48995	0.453088	0.309848
	All Targets	LIN28A	-0.447812	0.0350382	0.0961745	1.45546	1.01694
	All Targets	DAZAP1	0.237868	0.0797065	0.168896	1.09851	0.77238
	All Targets	TIGD5	-0.062729	0.596563	0.71175	0.224344	0.147672
	All Targets	SPART	0.932881	0.000500314	0.00878362	3.30076	2.05633
	All Targets	CCT5	0.143088	0.226457	0.356035	0.645014	0.448507
	All Targets	KLK14	0.235379	0.304925	0.441778	0.515807	0.354796
	All Targets	SNX18	-0.174306	0.373966	0.51078	0.427168	0.291766
	All Targets	RPA2	0.591848	0.0177133	0.0611089	1.7517	1.2139
	All Targets	LSM11	-1.22459	0.00193761	0.0169878	2.71273	1.76986
	All Targets	FAM180B	-0.41404	0.00132122	0.0139538	2.87902	1.85531
	All Targets	LCE6A	0.189264	0.481919	0.612376	0.317026	0.212982
	All Targets	KIAA0513	-0.860629	0.0394529	0.104171	1.40392	0.982255
	All Targets	MOCS2	-0.250391	0.307961	0.44517	0.511505	0.351474
	All Targets	HS1BP3	0.101921	0.577819	0.695803	0.238208	0.157514
	All Targets	ONECUT1	-1.93887	0.0116067	0.0467218	1.93529	1.33048
	All Targets	RDX	0.430148	0.0260259	0.0782697	1.58459	1.10641
	All Targets	KIAA0586	0.227833	0.0850241	0.176638	1.07046	0.752915
	All Targets	STK32C	-0.473001	0.00788736	0.0368119	2.10307	1.43401
	All Targets	SLC9A3R1	1.04109	0.00104219	0.0124012	2.98205	1.90654
	All Targets	DUSP18	-0.216275	0.303324	0.440454	0.518094	0.356099
	All Targets	EML2	-0.409563	0.0212472	0.0690022	1.6727	1.16114
	All Targets	RPTOR	-0.00532343	0.956744	0.973306	0.0192042	0.0117507
	All Targets	POC5	-0.0372096	0.846948	0.900477	0.072143	0.0455276
	All Targets	PATJ	0.0424389	0.751436	0.832057	0.124108	0.0798468
	All Targets	PLCG1	-0.187141	0.0212346	0.0690022	1.67296	1.16114
	All Targets	HIPK3	0.109855	0.386995	0.522804	0.412295	0.281661
	All Targets	ZNF594	-0.108522	0.65181	0.755431	0.185879	0.121805
	All Targets	SENP7	-0.321384	0.0113253	0.0460471	1.94595	1.3368
	All Targets	CCNH	0.226675	0.0561094	0.13213	1.25096	0.879
	All Targets	LITAF	1.91719	4.27886e-05	0.00262262	4.36867	2.58126
	All Targets	GCN1	0.329676	0.00897627	0.0398296	2.0469	1.39979
	All Targets	VTI1A	-0.135869	0.146606	0.2615	0.833849	0.582528
	All Targets	CPNE1	-0.00687812	0.948157	0.968009	0.0231197	0.0141207
	All Targets	RAB7A	-0.17409	0.0148032	0.0545962	1.82964	1.26284
	All Targets	MYH14	0.272513	0.139445	0.252863	0.855596	0.597114
	All Targets	SLITRK6	0.345172	0.525252	0.649866	0.279632	0.187176
	All Targets	TTC5	0.211117	0.115602	0.22052	0.937036	0.656552
	All Targets	FAM234A	0.3091	0.00471939	0.0274798	2.32611	1.56099
	All Targets	CALCRL	-0.172799	0.401428	0.536539	0.396393	0.270399
	All Targets	HNRNPC	0.307258	0.00741982	0.035498	2.12961	1.4498
	All Targets	C6orf136	-0.061996	0.46414	0.596657	0.333351	0.224275
	All Targets	PLOD2	0.892342	0.0153631	0.0557144	1.81352	1.25403
	All Targets	PLXNA4	-2.13105	0.0189498	0.0639484	1.7224	1.19417
	All Targets	DNMT3A	-0.201667	0.0402667	0.105512	1.39505	0.976699
	All Targets	KNDC1	-0.238925	0.289045	0.425733	0.539034	0.370863
	All Targets	DPYD	-0.34338	0.35829	0.49572	0.445765	0.304764
	All Targets	CRYGD	-0.259138	0.446564	0.580215	0.350116	0.236411
	All Targets	ZNF566	-0.162193	0.228599	0.358439	0.640926	0.445584
	All Targets	FGF13	-0.731542	0.0200931	0.0665549	1.69695	1.17682
	All Targets	KDELR2	0.0889059	0.673633	0.772671	0.171577	0.112005
	All Targets	RAB27B	-0.900488	0.0107647	0.044521	1.968	1.35143
	All Targets	PTPA	0.200186	0.063526	0.14424	1.19705	0.840915
	All Targets	EHBP1	-0.45146	0.00257837	0.0197719	2.58865	1.70395
	All Targets	VPS18	0.133791	0.44727	0.580712	0.34943	0.236039
	All Targets	RRP1	0.341234	0.00927461	0.0406502	2.0327	1.39094
	All Targets	KRT83	-0.358119	0.06527	0.146858	1.18529	0.833103
	All Targets	COL1A1	-1.31638	0.0719068	0.157085	1.14323	0.803865
	All Targets	EPB41L4A	-0.510821	0.00117149	0.0130763	2.93126	1.88352
	All Targets	WDR37	-0.464858	0.0361387	0.0984124	1.44203	1.00695
	All Targets	TMSB10	-1.04975	0.000103101	0.00407023	3.98674	2.39038
	All Targets	PTK7	0.588446	0.000226143	0.00582492	3.64562	2.23471
	All Targets	AMER3	-1.85963	0.000847664	0.0112282	3.07178	1.94969
	All Targets	GPRC5C	0.429053	0.0941494	0.19004	1.02618	0.721155
	All Targets	BCAS4	0.361461	0.15878	0.27723	0.799205	0.557159
	All Targets	EID2B	-0.47372	0.00881869	0.0393931	2.0546	1.40458
	All Targets	ZNF395	0.626648	0.000413162	0.00805984	3.38388	2.09367
	All Targets	BANP	0.101727	0.480891	0.611246	0.317953	0.213784
	All Targets	C20orf27	-0.099402	0.478069	0.608805	0.320509	0.215521
	All Targets	NUTF2	0.171116	0.23879	0.369469	0.621984	0.432423
	All Targets	NAT10	0.861707	0.000487937	0.00871982	3.31164	2.05949
	All Targets	NUTM2F	-0.60769	0.0206124	0.067639	1.68587	1.1698
	All Targets	C2orf76	-0.100572	0.496331	0.624615	0.304228	0.204388
	All Targets	AIFM1	0.126264	0.245635	0.377542	0.609709	0.423034
	All Targets	LHX5	1.18863	0.123535	0.231196	0.908211	0.63602
	All Targets	USP6NL	0.00265941	0.983802	0.990647	0.00709245	0.00408089
	All Targets	HNRNPA1	-0.0531497	0.702037	0.794284	0.15364	0.100024
	All Targets	PCDH15	-0.59123	0.0797039	0.168896	1.09852	0.77238
	All Targets	FAM204A	0.363683	0.00292582	0.0210923	2.53375	1.67588
	All Targets	CCL8	0.0379109	0.954959	0.972225	0.0200153	0.0122334
	All Targets	MNX1	0.0543165	0.810793	0.876463	0.0910903	0.0572666
	All Targets	SMCHD1	0.0887513	0.115154	0.219791	0.93872	0.65799
	All Targets	AIG1	-0.107024	0.440494	0.573879	0.35606	0.24118
	All Targets	BRCA1	1.0067	0.0084981	0.0385488	2.07068	1.41399
	All Targets	MAMSTR	0.224775	0.343928	0.482223	0.463532	0.316752
	All Targets	SYNCRIP	0.236463	0.0735151	0.159601	1.13362	0.796965
	All Targets	S1PR2	-0.328607	0.167693	0.288115	0.775486	0.540434
	All Targets	SAMD8	-0.103622	0.348394	0.486177	0.457929	0.313206
	All Targets	ZNF821	-0.302894	0.0374145	0.100866	1.42696	0.996254
	All Targets	ATXN10	0.204713	0.0112603	0.0458659	1.94845	1.33851
	All Targets	MTX2	-0.309739	0.000200788	0.00554248	3.69726	2.2563
	All Targets	AP3M2	0.303673	0.0580623	0.13566	1.23611	0.867548
	All Targets	ARCN1	0.0526845	0.700673	0.793239	0.154484	0.100596
	All Targets	AGO2	0.215881	0.0650888	0.146701	1.18649	0.833568
	All Targets	MTA1	0.116663	0.225302	0.354675	0.647235	0.450169
	All Targets	XRN1	0.09575	0.323344	0.461901	0.490335	0.335451
	All Targets	MAN2A1	0.357576	0.00729289	0.0351658	2.1371	1.45388
	All Targets	SPAST	-0.497715	0.00791345	0.0368892	2.10163	1.4331
	All Targets	SPARCL1	0.0866892	0.855598	0.90684	0.0677305	0.0424691
	All Targets	ASPHD1	-1.24752	0.000124192	0.00438371	3.90591	2.35816
	All Targets	PTGER4	-0.270211	0.405998	0.541143	0.391476	0.266688
	All Targets	HBZ	0.165696	0.178124	0.300419	0.749279	0.522272
	All Targets	ENOSF1	0.990176	0.000282652	0.00651359	3.54875	2.18618
	All Targets	HTRA3	-0.0225725	0.914844	0.94671	0.0386532	0.023783
	All Targets	TIGD4	0.275794	0.368884	0.506163	0.43311	0.29571
	All Targets	CDKL3	0.200984	0.176466	0.298276	0.75334	0.525382
	All Targets	ARNT2	0.502948	0.0261858	0.0785749	1.58193	1.10472
	All Targets	KATNB1	-0.114578	0.19261	0.317121	0.71532	0.498775
	All Targets	DUSP6	-0.191893	0.45751	0.590219	0.3396	0.228987
	All Targets	TOR2A	-0.0193934	0.891614	0.931915	0.0498233	0.0306237
	All Targets	ATP5F1A	-0.272269	0.00399865	0.0251036	2.39809	1.60026
	All Targets	TMIGD2	-0.0856956	0.810653	0.876463	0.0911648	0.0572666
	All Targets	XKR8	-0.0969668	0.732306	0.817534	0.135307	0.0874941
	All Targets	HMX3	-0.587757	0.279446	0.415235	0.553702	0.381706
	All Targets	PLAC9	-0.6193	0.0032134	0.0221547	2.49304	1.65453
	All Targets	POMZP3	-0.126592	0.150196	0.266229	0.823341	0.574745
	All Targets	SGO1	1.52834	0.00251708	0.0194571	2.5991	1.71092
	All Targets	CAMK2A	-1.32352	0.00593089	0.0313012	2.22688	1.50444
	All Targets	TRIQK	-0.103001	0.52713	0.651494	0.278082	0.18609
	All Targets	TFPT	-0.119747	0.304177	0.44117	0.516874	0.355395
	All Targets	COA8	-0.194473	0.140479	0.253977	0.852387	0.595206
	All Targets	TASOR2	0.0647587	0.183611	0.306836	0.736102	0.513094
	All Targets	LYSMD2	-0.132438	0.478248	0.608976	0.320347	0.2154
	All Targets	DIAPH2	0.978588	0.00346697	0.0230526	2.46005	1.63728
	All Targets	FANCI	1.34099	0.00735499	0.0353123	2.13342	1.45207
	All Targets	B3GNT9	-0.111363	0.820504	0.882976	0.085919	0.054051
	All Targets	TMEM38B	1.11304	0.00332635	0.0225352	2.47803	1.64714
	All Targets	TRIM46	-0.204484	0.39861	0.533993	0.399452	0.272464
	All Targets	APOE	-0.033743	0.927852	0.954593	0.0325215	0.0201819
	All Targets	C17orf49	-0.076798	0.510933	0.637396	0.291636	0.195591
	All Targets	SACM1L	0.190283	0.150412	0.266453	0.822718	0.574379
	All Targets	EIF1AD	-0.231777	0.0412746	0.107317	1.38432	0.969331
	All Targets	PCBD2	0.391405	0.0588908	0.137025	1.22995	0.8632
	All Targets	CIB2	-0.222352	0.0343075	0.0948071	1.46461	1.02316
	All Targets	PLTP	0.682044	0.042239	0.109066	1.37429	0.96231
	All Targets	RPRD1A	0.140559	0.0935249	0.189101	1.02907	0.723306
	All Targets	PDE4DIP	-1.63452	0.00081159	0.0109566	3.09066	1.96033
	All Targets	MIX23	0.319268	0.031107	0.0884136	1.50714	1.05348
	All Targets	NSG1	-1.55517	0.00083355	0.0111402	3.07907	1.95311
	All Targets	INAFM1	-0.762541	6.0715e-05	0.00319518	4.2167	2.49551
	All Targets	DKK1	-0.112986	0.27256	0.407886	0.564538	0.389462
	All Targets	SCRT2	-1.55559	0.0225348	0.0715268	1.64715	1.14553
	All Targets	TRIM45	0.703425	0.0111575	0.0456073	1.95243	1.34097
	All Targets	HSDL2	0.827225	0.000890695	0.0115145	3.05027	1.93875
	All Targets	CYREN	0.453502	0.00556363	0.0301188	2.25464	1.52116
	All Targets	DEGS1	0.0572702	0.561509	0.681344	0.250643	0.166633
	All Targets	MGAT5	-1.28064	9.72226e-05	0.00393441	4.01223	2.40512
	All Targets	C1S	0.0955269	0.661106	0.762593	0.179729	0.117707
	All Targets	PM20D2	0.326723	0.00274738	0.020473	2.56108	1.68882
	All Targets	GZMB	-0.225249	0.141857	0.255605	0.848149	0.592431
	All Targets	PTP4A3	-0.0281105	0.630143	0.739424	0.200561	0.131106
	All Targets	SYDE1	0.708265	0.000162197	0.00487165	3.78996	2.31232
	All Targets	SMIM14	-0.103599	0.215537	0.343685	0.666477	0.463839
	All Targets	CNN2	0.328136	0.116295	0.22154	0.934438	0.654548
	All Targets	NID1	-0.278131	0.299683	0.436534	0.523337	0.359982
	All Targets	WNT9B	-0.100612	0.518053	0.643917	0.285626	0.19117
	All Targets	MIB2	-0.0689634	0.605175	0.719084	0.218119	0.14322
	All Targets	GRIA2	-1.53183	0.00379602	0.0243387	2.42067	1.6137
	All Targets	IGF2	-0.132227	0.749652	0.830834	0.12514	0.0804856
	All Targets	LRFN4	-0.145538	0.305412	0.442151	0.515114	0.35443
	All Targets	RNGTT	-0.262135	0.0500898	0.122721	1.30025	0.91108
	All Targets	LRCH4	0.141889	0.286106	0.422797	0.543473	0.373868
	All Targets	WBP11	0.138827	0.0112359	0.0458042	1.94939	1.33909
	All Targets	SPPL2A	0.224974	0.0126894	0.0492628	1.89656	1.30748
	All Targets	SRPRA	-0.00950609	0.972575	0.983981	0.0120771	0.00701349
	All Targets	ARL5B	-0.0144253	0.901227	0.937666	0.0451658	0.0279517
	All Targets	SF3B4	0.259847	0.00522383	0.029216	2.28201	1.53438
	All Targets	C18orf54	0.6695	0.00361816	0.0235803	2.44151	1.62745
	All Targets	EIF4EBP1	0.156508	0.6115	0.723797	0.213603	0.140383
	All Targets	FYN	-0.132891	0.283695	0.420018	0.547149	0.376732
	All Targets	MARCHF9	-0.760983	0.0100172	0.0423401	1.99926	1.37325
	All Targets	EZH1	0.00282221	0.977606	0.987289	0.00983626	0.00555554
	All Targets	ZBBX	-0.12477	0.622073	0.732575	0.206158	0.135148
	All Targets	WARS2	0.247927	0.145512	0.259997	0.8371	0.585031
	All Targets	SDF2L1	0.294704	0.101028	0.200122	0.99556	0.698705
	All Targets	IGFBP7	-1.68436	4.92215e-08	0.000106883	7.30785	3.97109
	All Targets	EVPLL	-0.420387	0.468868	0.600669	0.32895	0.221365
	All Targets	FKBPL	0.0183349	0.911383	0.944	0.040299	0.0250279
	All Targets	SNRPD2	0.291859	0.0780103	0.166275	1.10785	0.779172
	All Targets	PFKL	0.339068	0.0018029	0.0163721	2.74403	1.78589
	All Targets	ARSB	0.0751938	0.576506	0.69503	0.239196	0.157996
	All Targets	H2BC15	1.17215	0.00340812	0.0228641	2.46748	1.64085
	All Targets	PSMA3	0.238343	0.0459758	0.115668	1.33747	0.936788
	All Targets	ZNF146	0.409182	0.00548955	0.0299345	2.26046	1.52383
	All Targets	DRD4	0.0343006	0.730201	0.815794	0.136557	0.0884197
	All Targets	KRT28	-0.0956862	0.144889	0.259263	0.838965	0.58626
	All Targets	LRFN3	-0.48806	0.00272073	0.0203873	2.56531	1.69064
	All Targets	VPS39	-0.22232	0.409057	0.543873	0.388216	0.264502
	All Targets	GOT2	0.025786	0.820613	0.882976	0.0858617	0.054051
	All Targets	MORC3	-0.143815	0.172817	0.294625	0.762414	0.530731
	All Targets	SSH2	-0.245843	0.157151	0.27506	0.803683	0.560573
	All Targets	MFSD8	0.160101	0.108024	0.210146	0.966478	0.677478
	All Targets	SWT1	-0.548034	0.00212937	0.0177773	2.67175	1.75013
	All Targets	ZNF382	-0.828749	0.00780957	0.0366479	2.10737	1.43595
	All Targets	TAS2R4	0.237936	0.182598	0.305761	0.738504	0.514617
	All Targets	ADARB1	-0.202667	0.168848	0.289362	0.772504	0.538559
	All Targets	RNF26	0.736715	0.00150579	0.0149888	2.82224	1.82423
	All Targets	ZNF177	-0.00278183	0.984076	0.990658	0.00697126	0.00407604
	All Targets	ZNF607	0.285391	0.0124466	0.0486672	1.90495	1.31276
	All Targets	E2F1	1.34558	0.00686594	0.0339012	2.1633	1.46978
	All Targets	ZFYVE27	-0.400239	0.0219826	0.0704337	1.65792	1.15222
	All Targets	TARS2	0.0947777	0.515733	0.641877	0.287575	0.192548
	All Targets	KCNQ4	-0.157452	0.34376	0.482109	0.463745	0.316855
	All Targets	REPIN1	0.274321	0.00113828	0.0129682	2.94375	1.88712
	All Targets	VASH2	-1.17416	0.00778431	0.0365659	2.10878	1.43692
	All Targets	ABCB6	0.226698	0.361574	0.49893	0.441802	0.30196
	All Targets	RASA4	-0.333588	0.053472	0.128116	1.27187	0.892398
	All Targets	WDR5B	0.178144	0.346969	0.485043	0.459709	0.31422
	All Targets	COX6C	-0.187571	0.0104112	0.0435407	1.9825	1.3611
	All Targets	TMEM255A	-2.09752	0.00402849	0.0252165	2.39486	1.59832
	All Targets	SPECC1L	-0.0924277	0.456506	0.589263	0.340554	0.229691
	All Targets	KTN1	0.181811	0.0394911	0.104251	1.4035	0.98192
	All Targets	EAF1	-0.182187	0.0873641	0.180357	1.05867	0.743868
	All Targets	PITPNM3	-0.909313	0.000122477	0.00436909	3.91195	2.35961
	All Targets	ARHGAP33	-0.422691	0.0668057	0.14941	1.17519	0.82562
	All Targets	PLEKHG3	0.117322	0.665594	0.766308	0.176791	0.115597
	All Targets	PLEKHA2	0.155038	0.399647	0.534849	0.398324	0.271769
	All Targets	FAM228A	-0.72199	0.0183054	0.062574	1.73742	1.20361
	All Targets	FOXD3	-0.175452	0.485806	0.615274	0.313537	0.210931
	All Targets	ZMYM5	-0.119349	0.233668	0.364055	0.6314	0.438833
	All Targets	EPHX1	0.150996	0.502399	0.629953	0.298951	0.200692
	All Targets	GATB	-0.198607	0.0216331	0.0698005	1.66488	1.15614
	All Targets	COPZ1	0.109205	0.452722	0.585573	0.344168	0.232419
	All Targets	FOCAD	-0.216848	0.0480264	0.119009	1.31852	0.924419
	All Targets	FAM171A2	-0.327464	0.01336	0.05092	1.87419	1.29311
	All Targets	GTF2I	0.224386	0.00043329	0.00826554	3.36322	2.08273
	All Targets	TTC9	-0.488201	0.0532353	0.127727	1.2738	0.893719
	All Targets	MIF4GD	0.294659	0.0927005	0.18817	1.03292	0.725451
	All Targets	SSPN	-0.550393	0.0474691	0.118063	1.32359	0.927886
	All Targets	RB1CC1	-0.18812	0.0150362	0.0550243	1.82286	1.25945
	All Targets	ISCA1	-0.196339	0.151985	0.268322	0.818199	0.571345
	All Targets	SF3B6	0.0380139	0.773004	0.848816	0.111818	0.0711863
	All Targets	ADGRB2	-0.301142	0.0686853	0.15241	1.16314	0.816987
	All Targets	KANSL1L	-0.509469	0.00103237	0.0123775	2.98616	1.90737
	All Targets	NSUN4	-0.0357722	0.820778	0.882976	0.0857742	0.054051
	All Targets	ZW10	0.378079	0.0168966	0.0591578	1.7722	1.22799
	All Targets	AEN	1.1413	0.0165073	0.058339	1.78232	1.23404
	All Targets	METTL22	0.171423	0.239067	0.369775	0.621481	0.432062
	All Targets	SLC6A17	-0.568822	0.0554786	0.131169	1.25587	0.882169
	All Targets	ULK2	-0.62655	0.000274602	0.00640485	3.5613	2.19349
	All Targets	MRPS23	-0.0867851	0.19539	0.320339	0.709099	0.49439
	All Targets	KLHL40	-0.327136	0.0629169	0.143383	1.20123	0.843503
	All Targets	PDCL	-0.0249031	0.816152	0.880209	0.0882288	0.0554144
	All Targets	ZBTB1	0.29565	0.00414439	0.0256041	2.38254	1.59169
	All Targets	SLC17A6	-2.39413	0.000102511	0.00406961	3.98923	2.39045
	All Targets	LRP1	-0.235891	0.311023	0.448634	0.507207	0.348108
	All Targets	RAB39A	-0.0729555	0.674892	0.773719	0.170766	0.111417
	All Targets	ATOH1	-1.71424	0.0386418	0.102938	1.41294	0.987425
	All Targets	RGMA	1.72545	0.000215226	0.0057689	3.6671	2.23891
	All Targets	RNF31	-0.129966	0.111288	0.214633	0.953553	0.668303
	All Targets	SLC25A39	0.206075	0.0954075	0.191881	1.02042	0.716968
	All Targets	MAP4K5	-0.0631806	0.557414	0.678097	0.253822	0.168708
	All Targets	ATP6V0E1	0.375162	0.0783434	0.166695	1.106	0.778078
	All Targets	TAF1A	-0.226498	0.237586	0.368302	0.624179	0.433796
	All Targets	CTNNA1	0.701744	0.000529524	0.00891412	3.27611	2.04992
	All Targets	LDHAL6A	0.0172721	0.871574	0.917382	0.0596958	0.03745
	All Targets	SAE1	0.637306	0.00249347	0.0193247	2.6032	1.71389
	All Targets	MORN2	0.1425	0.254768	0.38802	0.593856	0.411145
	All Targets	SLC7A11	0.360284	0.400887	0.536048	0.396978	0.270797
	All Targets	PLEKHH3	-0.547987	0.00106147	0.0125446	2.97409	1.90154
	All Targets	RFTN1	-0.189661	0.743689	0.826062	0.128609	0.0829875
	All Targets	TSEN34	0.214566	0.038291	0.102318	1.4169	0.990049
	All Targets	TSPAN33	1.16775	1.56659e-05	0.00175933	4.80505	2.75465
	All Targets	ZBTB42	0.415739	0.193114	0.317642	0.714187	0.498062
	All Targets	GAS1	1.72983	0.000577412	0.00929898	3.23851	2.03156
	All Targets	CRIP1	-0.155547	0.64771	0.752688	0.188619	0.123385
	All Targets	CWC15	0.205801	0.0374509	0.10091	1.42654	0.996068
	All Targets	UNKL	0.00409707	0.972678	0.984002	0.012031	0.00700392
	All Targets	KIF2A	-0.136457	0.0159776	0.0570667	1.79649	1.24362
	All Targets	FADS2	0.428158	0.0128763	0.0496551	1.89021	1.30404
	All Targets	SCUBE3	1.08734	1.4236e-05	0.00173588	4.84661	2.76048
	All Targets	PAQR7	0.0905703	0.84102	0.896937	0.0751935	0.0472379
	All Targets	OR6C70	-0.286304	0.391384	0.527095	0.407397	0.278111
	All Targets	MYH9	0.254868	0.0950656	0.191413	1.02198	0.71803
	All Targets	CHODL	0.161977	0.0462519	0.11613	1.33487	0.935054
	All Targets	MAP2K6	0.579769	0.00716731	0.034772	2.14464	1.45877
	All Targets	SNHG32	0.161711	0.498537	0.626512	0.302302	0.203071
	All Targets	HMBS	0.373028	0.00755673	0.0359137	2.12167	1.44474
	All Targets	DTWD1	0.575094	0.0193604	0.0648337	1.71309	1.1882
	All Targets	RAD51D	0.394227	0.0271738	0.0806406	1.56585	1.09345
	All Targets	NTHL1	0.3232	0.266217	0.400934	0.574765	0.396928
	All Targets	RBM14	0.386549	0.000152785	0.00474216	3.81592	2.32402
	All Targets	DPF2	0.140694	0.0168256	0.0590454	1.77403	1.22881
	All Targets	ZNF346	-0.00515864	0.856624	0.907251	0.0672099	0.0422724
	All Targets	SLC48A1	-0.261309	0.0589476	0.137104	1.22953	0.86295
	All Targets	CCDC107	0.129304	0.0815629	0.171458	1.08851	0.765842
	All Targets	NR2F6	0.0490731	0.640305	0.746986	0.193613	0.126688
	All Targets	CARD9	-0.0767441	0.354151	0.491668	0.450812	0.308328
	All Targets	KEAP1	-0.171845	0.0226582	0.0717493	1.64477	1.14418
	All Targets	BGLAP	-0.191917	0.279328	0.415151	0.553886	0.381794
	All Targets	RHOC	1.01835	0.0116041	0.0467218	1.93539	1.33048
	All Targets	VWCE	0.279575	0.102731	0.202708	0.988299	0.69313
	All Targets	POP5	0.171372	0.209342	0.33682	0.679143	0.472602
	All Targets	CCDC110	-0.172218	0.180346	0.303143	0.743894	0.518353
	All Targets	CHRND	-0.574544	0.00197817	0.0171978	2.70374	1.76453
	All Targets	FOXJ2	-0.280088	0.0513582	0.124537	1.28939	0.904703
	All Targets	WBP4	0.246779	0.0213856	0.0692846	1.66988	1.15936
	All Targets	TRIM2	0.161494	0.233668	0.364055	0.631401	0.438833
	All Targets	OR10A2	-0.899551	0.0359332	0.098073	1.4445	1.00845
	All Targets	LENG8	0.152458	0.245836	0.377721	0.609354	0.422828
	All Targets	RHOT2	0.316263	0.0360491	0.0982281	1.44311	1.00776
	All Targets	DCTPP1	0.419551	0.0135185	0.0512919	1.86907	1.28995
	All Targets	UVSSA	-0.0977228	0.414596	0.549068	0.382375	0.260374
	All Targets	ACVR2B	-0.389119	0.00203615	0.0174252	2.69119	1.75882
	All Targets	SERBP1	0.341142	0.0305212	0.0873466	1.5154	1.05875
	All Targets	TRPT1	0.0519202	0.801371	0.870201	0.0961665	0.0603806
	All Targets	LRP4	1.28585	0.00142706	0.0145385	2.84556	1.83748
	All Targets	SIRPA	-0.183556	0.449269	0.582283	0.347493	0.234866
	All Targets	ATM	0.201009	0.0826212	0.172948	1.08291	0.762085
	All Targets	ANKRD45	-0.0994497	0.681275	0.77832	0.166677	0.108842
	All Targets	ZNF630	-0.786758	0.00352058	0.0232451	2.45339	1.63367
	All Targets	VCPKMT	0.0823963	0.634363	0.742089	0.197662	0.129544
	All Targets	EIF1B	-0.271066	0.0285856	0.0835045	1.54385	1.07829
	All Targets	MIGA2	0.266107	0.0210113	0.0685505	1.67755	1.16399
	All Targets	AGO4	-0.409064	0.0380822	0.101911	1.41928	0.991779
	All Targets	KCNA3	-0.809872	0.0172646	0.0600278	1.76284	1.22165
	All Targets	ZNF564	0.0253091	0.771447	0.84759	0.112694	0.0718142
	All Targets	STH	-0.65799	0.012682	0.0492565	1.89681	1.30754
	All Targets	HACL1	0.342048	0.0020367	0.0174252	2.69107	1.75882
	All Targets	ZNF678	-0.219271	0.146117	0.260871	0.835299	0.583574
	All Targets	TRAPPC2B	-0.225076	0.0623952	0.142615	1.20485	0.845836
	All Targets	AASS	1.56788	0.000432877	0.00826554	3.36364	2.08273
	All Targets	JAZF1	-0.486794	0.0314879	0.0891887	1.50186	1.04969
	All Targets	CMSS1	-0.0885935	0.277465	0.413066	0.556792	0.38398
	All Targets	ELOVL1	0.297921	0.0374814	0.100915	1.42618	0.996045
	All Targets	PAOX	0.0473881	0.690538	0.785568	0.160812	0.104816
	All Targets	SPAG1	0.240525	0.0461997	0.116042	1.33536	0.935383
	All Targets	C12orf66	0.419097	0.0632981	0.14391	1.19861	0.841908
	All Targets	YEATS4	0.215663	0.056936	0.133585	1.24461	0.874242
	All Targets	HYOU1	0.363254	0.0869953	0.179927	1.0605	0.744904
	All Targets	ZNF605	-0.537933	0.0127134	0.0493216	1.89574	1.30696
	All Targets	NDUFB3	0.0870364	0.551719	0.673175	0.258282	0.171872
	All Targets	INO80B	-0.0656975	0.484675	0.614542	0.31455	0.211448
	All Targets	NBPF19	0.452037	0.000561112	0.00920525	3.25095	2.03596
	All Targets	CBWD2	0.189086	0.0758073	0.163	1.12029	0.787813
	All Targets	CRIP2	-0.9284	0.00026948	0.00637784	3.56947	2.19533
	All Targets	D2HGDH	0.0155322	0.91991	0.949762	0.0362546	0.0223851
	All Targets	ST3GAL4	-0.353011	0.000988366	0.0120812	3.00508	1.91789
	All Targets	PSG1	-0.367618	0.0339001	0.0940288	1.4698	1.02674
	All Targets	MAMLD1	0.86693	0.00181244	0.016419	2.74174	1.78465
	All Targets	DEF6	0.112146	0.398311	0.533793	0.399777	0.272627
	All Targets	HCFC1	0.157447	0.132711	0.243626	0.877094	0.613277
	All Targets	ZNF652	-0.169137	0.212667	0.340542	0.6723	0.467829
	All Targets	ACAP2	0.168422	0.073577	0.159618	1.13326	0.796917
	All Targets	ALDH3A2	0.179154	0.0693004	0.153169	1.15926	0.81483
	All Targets	CYTH3	0.0730651	0.451089	0.584175	0.345738	0.233457
	All Targets	CRISPLD1	0.705228	0.00522536	0.029216	2.28188	1.53438
	All Targets	TMEM170A	0.656799	5.72661e-05	0.00308414	4.2421	2.51087
	All Targets	EPB41L3	-0.292651	0.0491861	0.120958	1.30816	0.917366
	All Targets	POMK	-0.373065	0.0030691	0.0215889	2.51299	1.66577
	All Targets	PAQR4	-0.376249	0.0761919	0.163617	1.11809	0.78617
	All Targets	TBCCD1	0.225171	0.0352944	0.0967324	1.45229	1.01443
	All Targets	PRSS57	-0.239771	0.0606772	0.139876	1.21697	0.854258
	All Targets	NELFA	0.276283	0.0166201	0.0585994	1.77937	1.23211
	All Targets	SFXN5	0.468581	0.0197056	0.0656755	1.70541	1.1826
	All Targets	ITPR3	-0.870149	9.28352e-05	0.0038616	4.03229	2.41323
	All Targets	KIF13A	0.987024	6.66148e-05	0.00339584	4.17643	2.46905
	All Targets	AP1S1	-0.338377	0.0677493	0.150855	1.1691	0.821439
	All Targets	HGD	-0.277023	0.128671	0.23829	0.89052	0.622894
	All Targets	PIAS3	0.256403	0.0462847	0.116191	1.33456	0.934828
	All Targets	CSNK2A2	0.0853813	0.413504	0.548198	0.38352	0.261062
	All Targets	PKD2	0.277816	0.0302338	0.0867931	1.51951	1.06151
	All Targets	COL13A1	-0.807215	0.00350557	0.0231947	2.45524	1.63461
	All Targets	FAM221A	-0.178237	0.0457532	0.115222	1.33958	0.938465
	All Targets	POU5F1	-0.131577	0.12757	0.236903	0.894252	0.62543
	All Targets	GFM2	-0.110242	0.399344	0.534556	0.398653	0.272007
	All Targets	TMEM245	0.192744	0.156363	0.273966	0.805866	0.562303
	All Targets	C6orf47	-0.136661	0.0420063	0.108611	1.37669	0.964125
	All Targets	BOLA1	0.176446	0.1119	0.215457	0.95117	0.666639
	All Targets	VPS29	-0.247065	0.0244769	0.0752765	1.61124	1.12334
	All Targets	GINS3	0.560943	0.036427	0.0990173	1.43858	1.00429
	All Targets	KBTBD7	-0.319451	0.0952141	0.191601	1.0213	0.717602
	All Targets	BAIAP2L1	-0.194196	0.536881	0.660754	0.270122	0.17996
	All Targets	SLC25A47	-0.165003	0.273176	0.408671	0.563558	0.388626
	All Targets	NEUROD4	0.478179	0.209048	0.336542	0.679754	0.47296
	All Targets	EYA1	0.326245	0.161956	0.281094	0.790604	0.551149
	All Targets	GLYAT	-0.312583	0.0439299	0.11195	1.35724	0.950976
	All Targets	MON1A	-0.116408	0.490074	0.619452	0.309739	0.207992
	All Targets	SPARC	1.16124	0.0338089	0.0938492	1.47097	1.02757
	All Targets	LAMA5	0.0969602	0.729644	0.815473	0.136889	0.0885902
	All Targets	EIF3E	0.179173	0.247038	0.379352	0.607236	0.420958
	All Targets	ARHGEF7	-0.300768	0.00459304	0.0270682	2.3379	1.56754
	All Targets	OPTN	-0.862896	0.00616097	0.0318901	2.21035	1.49634
	All Targets	MSH6	0.526028	0.00644336	0.0326721	2.19089	1.48582
	All Targets	H1-7	-0.205457	0.0375068	0.100933	1.42589	0.995966
	All Targets	POLR2G	0.365378	0.0263038	0.0788588	1.57998	1.10315
	All Targets	IRX2	0.964901	0.0757994	0.163	1.12033	0.787813
	All Targets	TUBB4A	-1.2236	0.0284976	0.0832836	1.54519	1.07944
	All Targets	C21orf62	-0.45088	0.217137	0.345529	0.663265	0.461516
	All Targets	YOD1	0.375508	0.0642372	0.145456	1.19221	0.83727
	All Targets	AMFR	0.272203	0.0204275	0.0672927	1.68979	1.17203
	All Targets	GJC2	0.050945	0.598268	0.713341	0.223105	0.146703
	All Targets	SFSWAP	-0.00405365	0.960212	0.97558	0.0176331	0.0107373
	All Targets	RSPO1	1.47112	0.024518	0.0753399	1.61051	1.12297
	All Targets	IGSF21	0.297078	0.0298369	0.085947	1.52525	1.06577
	All Targets	KSR2	-0.597574	0.0578407	0.135283	1.23777	0.868756
	All Targets	PAWR	1.35291	0.000614023	0.00950796	3.21182	2.02191
	All Targets	SSNA1	0.22063	0.0651967	0.146774	1.18577	0.83335
	All Targets	MAP3K2	-0.083196	0.359616	0.496941	0.444161	0.303695
	All Targets	CCDC191	0.204976	0.248843	0.381297	0.604074	0.418736
	All Targets	PABPN1	0.0464558	0.519059	0.644597	0.284783	0.190712
	All Targets	SCNM1	-0.0819602	0.524641	0.649312	0.280138	0.187547
	All Targets	POU3F3	1.00651	2.90474e-05	0.00230912	4.53689	2.63655
	All Targets	RPN1	-0.00569732	0.970051	0.982398	0.0132054	0.00771273
	All Targets	CD79B	-0.132929	0.397548	0.533365	0.400611	0.272975
	All Targets	CCDC68	-0.940189	0.00619629	0.031966	2.20787	1.49531
	All Targets	TCEAL3	-0.43347	0.021963	0.0704293	1.65831	1.15225
	All Targets	ZNF280B	-0.0337123	0.924366	0.952535	0.0341563	0.0211189
	All Targets	MPP2	-0.960451	0.000607778	0.00950796	3.21626	2.02191
	All Targets	TXNRD1	0.256671	0.118509	0.224562	0.926249	0.648663
	All Targets	PLEKHG4	0.0826514	0.325671	0.464436	0.48722	0.333074
	All Targets	RGS9	-0.423385	0.0300868	0.0864265	1.52162	1.06335
	All Targets	CLPB	-0.210381	0.0566115	0.133056	1.2471	0.875966
	All Targets	FUS	0.248943	0.190278	0.314165	0.720611	0.502842
	All Targets	PSME2	-0.411111	0.0123805	0.0485014	1.90726	1.31425
	All Targets	PELI2	-0.783693	0.000439649	0.0083101	3.35689	2.08039
	All Targets	MAGI2	-0.940919	0.026756	0.0798408	1.57258	1.09777
	All Targets	GDF7	-0.262569	0.586306	0.703003	0.231876	0.153043
	All Targets	MECP2	-0.146224	0.177651	0.299852	0.750432	0.523093
	All Targets	LRP8	-0.396714	0.00740627	0.0354487	2.1304	1.4504
	All Targets	GRM7	-1.22981	0.0039684	0.0249915	2.40138	1.60221
	All Targets	MICAL2	-0.00358009	0.914036	0.946166	0.0390365	0.0240327
	All Targets	SELENOW	-0.365068	0.0323743	0.0909212	1.4898	1.04134
	All Targets	C1orf112	0.332131	0.0569164	0.133563	1.24476	0.874315
	All Targets	SLC7A3	1.30359	0.00606699	0.0316718	2.21703	1.49933
	All Targets	ZNHIT3	-0.259721	0.0112205	0.0457871	1.94999	1.33926
	All Targets	MTA2	0.019375	0.806758	0.873972	0.0932565	0.0585024
	All Targets	MAP1LC3A	-0.606302	0.012061	0.0476844	1.91862	1.32162
	All Targets	RPS27	-0.0450199	0.797333	0.867392	0.0983603	0.0617846
	All Targets	THAP7	-0.122392	0.463515	0.595967	0.333936	0.224778
	All Targets	APBB3	-0.478869	0.016825	0.0590454	1.77405	1.22881
	All Targets	C19orf53	0.0736972	0.525526	0.650049	0.279405	0.187054
	All Targets	EFCAB2	0.152549	0.397748	0.533365	0.400392	0.272975
	All Targets	MINAR1	-0.891583	0.0157076	0.0564315	1.80389	1.24848
	All Targets	RAB1B	0.150347	0.0815453	0.171458	1.0886	0.765842
	All Targets	ZNF675	-0.316242	0.0136745	0.0516652	1.86409	1.2868
	All Targets	CAMKMT	0.519487	0.0102301	0.0429569	1.99012	1.36697
	All Targets	ZFTA	-0.484851	0.00227358	0.0183881	2.64329	1.73546
	All Targets	SEC63	-0.0664264	0.324368	0.463117	0.488962	0.334309
	All Targets	NUP188	0.0174867	0.950054	0.969284	0.0222517	0.0135489
	All Targets	RUFY3	-0.631665	0.00276176	0.0205381	2.55881	1.68744
	All Targets	ZNF10	-0.455649	0.0118257	0.0471415	1.92717	1.3266
	All Targets	DRG2	0.370338	0.0452723	0.114403	1.34417	0.941563
	All Targets	SLC4A4	0.203362	0.31458	0.452552	0.502269	0.344332
	All Targets	HDDC3	-0.0851231	0.512042	0.638324	0.290694	0.194959
	All Targets	STAT6	-0.307798	0.144914	0.259274	0.838889	0.586241
	All Targets	CLC	-0.179075	0.386222	0.522232	0.413163	0.282136
	All Targets	DNAJC27	-0.220903	0.118991	0.225166	0.924486	0.647497
	All Targets	TICAM2	0.258475	0.341725	0.480196	0.466323	0.318581
	All Targets	SHMT2	0.621116	0.120561	0.227306	0.918794	0.64339
	All Targets	ALDH6A1	0.530877	0.00449527	0.0267097	2.34724	1.57333
	All Targets	ADAM32	-0.362201	0.281902	0.418054	0.549901	0.378768
	All Targets	FAT1	1.10974	0.000203801	0.0055747	3.69079	2.25378
	All Targets	ZNF597	-0.0209697	0.856329	0.907011	0.0673591	0.0423875
	All Targets	TBCE	0.0352405	0.706066	0.797368	0.151155	0.0983414
	All Targets	VASP	0.497572	0.0443146	0.112547	1.35345	0.948666
	All Targets	PIFO	0.390213	0.331944	0.47054	0.478935	0.327404
	All Targets	EIF2D	0.383657	0.0598871	0.138481	1.22267	0.858609
	All Targets	SH3BGRL3	-0.600266	0.100793	0.199805	0.996568	0.699393
	All Targets	KCNC2	0.000947208	0.879958	0.923822	0.0555383	0.0344119
	All Targets	TLCD3A	0.333111	0.0314376	0.0891085	1.50255	1.05008
	All Targets	CLDN10	0.510964	0.105945	0.207299	0.974922	0.683403
	All Targets	SNX22	-0.101759	0.504563	0.632078	0.297084	0.199229
	All Targets	GOLM2	0.0424026	0.741132	0.824038	0.130104	0.0840527
	All Targets	CIZ1	-0.209358	0.0114863	0.0465189	1.93982	1.33237
	All Targets	ANAPC13	-0.0861791	0.0690534	0.152831	1.16082	0.815789
	All Targets	ZNF45	0.164476	0.380175	0.516494	0.420017	0.286934
	All Targets	CCDC77	0.351445	0.049806	0.122182	1.30272	0.912994
	All Targets	TAOK2	-0.181608	0.163679	0.283062	0.786008	0.548118
	All Targets	SESN3	0.29436	0.0319035	0.0899646	1.49616	1.04593
	All Targets	MAPK8	-0.796535	0.000754054	0.0105599	3.1226	1.97634
	All Targets	NEU1	0.18422	0.529154	0.653515	0.276418	0.184745
	All Targets	SRSF11	0.186085	0.0227681	0.0719603	1.64267	1.14291
	All Targets	TRMT1	0.356491	0.0566414	0.13308	1.24687	0.875889
	All Targets	COL6A3	-1.83669	0.00441123	0.0263968	2.35544	1.57845
	All Targets	TSPAN14	0.669674	0.0195124	0.0652093	1.70969	1.18569
	All Targets	PRELID3B	-0.0372886	0.540919	0.664087	0.266868	0.177775
	All Targets	ASB13	-0.0793439	0.685341	0.781467	0.164093	0.10709
	All Targets	AQP4	-0.47982	0.248616	0.381035	0.604472	0.419035
	All Targets	WAC	0.143966	0.014604	0.0541582	1.83553	1.26634
	All Targets	COL5A1	0.208369	0.376014	0.512756	0.424796	0.290089
	All Targets	C12orf57	-0.234238	0.00386434	0.0245848	2.41292	1.60933
	All Targets	BCR	-0.519897	0.00674759	0.0335639	2.17085	1.47413
	All Targets	ABHD5	-0.36515	0.0049032	0.0281481	2.30952	1.55055
	All Targets	GOLGB1	0.0326349	0.501676	0.62946	0.299577	0.201032
	All Targets	TBC1D5	0.322286	0.00586622	0.0311152	2.23164	1.50703
	All Targets	FABP7	2.55037	4.24483e-05	0.00262262	4.37214	2.58126
	All Targets	VAV3	-0.836703	0.0012197	0.0133345	2.91375	1.87502
	All Targets	ZNF622	-0.665417	3.15193e-05	0.00240065	4.50142	2.61967
	All Targets	TSSK6	0.203346	0.139553	0.252977	0.855261	0.596918
	All Targets	CDK1	2.36022	0.000895801	0.0115255	3.04779	1.93834
	All Targets	TMA16	0.782172	0.0305883	0.0874768	1.51445	1.05811
	All Targets	BACE2	0.276532	0.274613	0.409977	0.561279	0.38724
	All Targets	IL10RB	0.129258	0.455682	0.588523	0.341338	0.230236
	All Targets	KLHL14	0.301134	0.414806	0.54913	0.382155	0.260325
	All Targets	LIMA1	0.786292	0.00581753	0.0309403	2.23526	1.50948
	All Targets	TMEM135	0.35234	0.0272193	0.0806728	1.56512	1.09327
	All Targets	PHF19	1.20194	7.27068e-05	0.00350716	4.13842	2.45504
	All Targets	CEP85	-0.581391	0.005169	0.0290457	2.28659	1.53692
	All Targets	ZWILCH	-0.148679	0.268014	0.402964	0.571842	0.394733
	All Targets	PSMA2	-0.0722216	0.487733	0.617373	0.311818	0.209453
	All Targets	GLS	-0.207069	0.17746	0.299631	0.750898	0.523413
	All Targets	MAD2L2	0.0453742	0.597088	0.712188	0.223961	0.147405
	All Targets	KCNH1	-0.642917	0.0291155	0.0845372	1.53588	1.07295
	All Targets	ZNF507	0.136515	0.196454	0.321561	0.70674	0.492737
	All Targets	RHNO1	0.250246	0.0115486	0.0466194	1.93747	1.33143
	All Targets	NEDD9	1.39526	5.55266e-05	0.00307475	4.2555	2.51219
	All Targets	PEX7	0.265942	0.252167	0.385119	0.598311	0.414405
	All Targets	HAUS7	0.0446015	0.92249	0.951304	0.0350385	0.0216808
	All Targets	TMED4	0.364258	0.028068	0.0824398	1.55179	1.08386
	All Targets	AKR1E2	0.0424331	0.843046	0.898386	0.0741487	0.0465371
	All Targets	NUDT15	0.460692	0.00586218	0.0311093	2.23194	1.50711
	All Targets	CHD1	0.0430339	0.664905	0.765859	0.17724	0.115851
	All Targets	TAS2R46	0.229435	0.0949815	0.191357	1.02236	0.718157
	All Targets	COA4	0.170506	0.061072	0.140497	1.21416	0.852333
	All Targets	RADX	0.0939582	0.485701	0.615274	0.313631	0.210931
	All Targets	ITGA11	-0.298826	0.199762	0.325236	0.699486	0.487801
	All Targets	STARD7	0.226805	0.0102293	0.0429569	1.99016	1.36697
	All Targets	ZNF837	-0.110664	0.510298	0.637009	0.292176	0.195855
	All Targets	RNF14	-0.202951	0.304667	0.441547	0.516175	0.355023
	All Targets	FAM216A	-0.424989	0.033992	0.0942254	1.46862	1.02583
	All Targets	MMP15	0.322914	0.194062	0.318658	0.712059	0.496675
	All Targets	TET2	-0.762529	0.0019299	0.0169499	2.71447	1.77083
	All Targets	PNPLA2	-0.199176	0.304253	0.441205	0.516765	0.35536
	All Targets	PTGIS	0.593482	6.34836e-05	0.00327342	4.19734	2.485
	All Targets	KCTD9	0.281441	0.0425627	0.109755	1.37097	0.959577
	All Targets	NEMF	-0.164559	0.0143892	0.0535386	1.84196	1.27133
	All Targets	HNRNPH2	0.0825146	0.155889	0.273349	0.807185	0.563283
	All Targets	ZFY	-0.112931	0.568994	0.688317	0.244892	0.162211
	All Targets	ZNF226	-0.17939	0.0671845	0.150087	1.17273	0.823656
	All Targets	LRRK1	0.119136	0.552492	0.673682	0.257674	0.171545
	All Targets	SCML2	0.126483	0.260371	0.393962	0.584408	0.404545
	All Targets	DIP2C	-0.188846	0.143988	0.258199	0.841675	0.588045
	All Targets	MAF1	0.295182	0.0113455	0.0461015	1.94517	1.33628
	All Targets	TSHZ3	-1.92669	3.77869e-05	0.00250737	4.42266	2.60078
	All Targets	GALR3	-0.0217278	0.671923	0.771697	0.17268	0.112553
	All Targets	ZNF568	0.044401	0.638618	0.745517	0.194759	0.127542
	All Targets	TICRR	1.60724	0.000541411	0.0090177	3.26647	2.0449
	All Targets	ALKBH6	-0.243347	0.107032	0.208941	0.970487	0.679977
	All Targets	DHX34	-0.0519883	0.654099	0.757235	0.184357	0.120769
	All Targets	MTMR3	-0.219427	0.0428757	0.110287	1.36779	0.957476
	All Targets	MPP1	-1.04259	0.000576948	0.00929898	3.23886	2.03156
	All Targets	ADCY9	-0.42266	0.00236597	0.0187827	2.62599	1.72624
	All Targets	TM4SF4	0.114767	0.136254	0.248327	0.865651	0.604975
	All Targets	ZSCAN23	0.212662	0.13944	0.252863	0.855612	0.597114
	All Targets	C1QTNF12	0.0904125	0.823694	0.885193	0.084234	0.0529618
	All Targets	CAMKV	-1.34887	0.0224729	0.0714651	1.64834	1.14591
	All Targets	PCBD1	0.713954	0.0746085	0.161221	1.12721	0.79258
	All Targets	PCP4L1	-1.16447	0.0236712	0.0737593	1.62578	1.13218
	All Targets	GIPR	-1.17646	0.000202845	0.00555986	3.69283	2.25494
	All Targets	LNPK	-0.184636	0.389375	0.525071	0.409632	0.279782
	All Targets	KIAA1841	-0.205873	0.0567488	0.133267	1.24604	0.875278
	All Targets	MYL9	0.00937301	0.976583	0.986553	0.0102907	0.00587962
	All Targets	RMI1	-0.00605306	0.801858	0.870345	0.0959024	0.0603085
	All Targets	MERTK	-0.0801738	0.735788	0.819893	0.133247	0.0862428
	All Targets	BCL6B	-0.947873	0.0157332	0.0565087	1.80318	1.24788
	All Targets	SLC39A13	-0.134166	0.161455	0.280436	0.791947	0.552166
	All Targets	COMMD6	-0.238831	0.123516	0.231196	0.908276	0.63602
	All Targets	RBMS1	-0.220103	0.5847	0.701515	0.233067	0.153963
	All Targets	CHN1	-0.441658	0.000192939	0.00540953	3.71458	2.26684
	All Targets	SEMA4D	-0.445386	0.225024	0.354402	0.647772	0.450504
	All Targets	VIM	2.1094	1.39899e-05	0.00173588	4.85419	2.76048
	All Targets	ASAP3	0.429083	0.0335126	0.0932874	1.47479	1.03018
	All Targets	PPA2	0.159781	0.206398	0.333298	0.685295	0.477168
	All Targets	MCUR1	0.62404	0.00580497	0.0309068	2.2362	1.50995
	All Targets	RGS4	-1.37018	0.0271341	0.0805972	1.56648	1.09368
	All Targets	TBKBP1	-0.176983	0.0842404	0.175469	1.07448	0.755799
	All Targets	B3GALNT1	-0.672192	0.0203358	0.067111	1.69174	1.17321
	All Targets	LIPK	-0.426126	0.00525256	0.0292621	2.27963	1.53369
	All Targets	SEC14L1	-0.319078	0.00135242	0.0141421	2.86889	1.84949
	All Targets	IRF2BPL	-0.423752	0.0205981	0.067639	1.68617	1.1698
	All Targets	UBR1	-0.0529423	0.482669	0.612865	0.316351	0.212635
	All Targets	PRR22	-0.192319	0.346641	0.484686	0.46012	0.31454
	All Targets	MBD2	0.249671	0.022213	0.0708898	1.65339	1.14942
	All Targets	CACNA1E	-0.839839	0.0519751	0.125535	1.2842	0.901235
	All Targets	DDR2	-0.489657	0.107439	0.209461	0.968839	0.678896
	All Targets	FBXO28	-0.0679445	0.447483	0.580736	0.349223	0.236021
	All Targets	POLG2	0.305646	0.011464	0.0464705	1.94067	1.33282
	All Targets	RTL5	-0.570503	0.00490561	0.0281481	2.30931	1.55055
	All Targets	HEXIM1	0.164348	0.279834	0.415766	0.553099	0.381151
	All Targets	HEBP2	0.46249	0.0250147	0.0763653	1.60181	1.1171
	All Targets	AGBL1	1.15795	0.00949292	0.0410471	2.0226	1.38672
	All Targets	TMEM179B	0.430881	0.0165283	0.058361	1.78177	1.23388
	All Targets	PROX1	0.744732	0.00601297	0.031561	2.22091	1.50085
	All Targets	EPS8	0.100181	0.647692	0.752688	0.188631	0.123385
	All Targets	SUPT5H	-0.217734	0.00839581	0.038276	2.07594	1.41707
	All Targets	ZNF385D	-1.17359	0.00711597	0.0346353	2.14777	1.46048
	All Targets	CAPN5	-0.770742	0.00544039	0.0297993	2.26437	1.52579
	All Targets	RBM7	-0.10754	0.435178	0.56877	0.361333	0.245063
	All Targets	ARHGDIG	-0.534832	0.00868539	0.0390835	2.06121	1.40801
	All Targets	GCNT1	-0.0715875	0.922228	0.951207	0.0351618	0.0217252
	All Targets	ARMCX4	-0.0879562	0.50685	0.633881	0.29512	0.197992
	All Targets	TRPC4AP	-0.0693132	0.354861	0.492393	0.449942	0.307689
	All Targets	C7orf61	-0.0446444	0.553279	0.674344	0.257056	0.171119
	All Targets	LARP7	0.328342	0.0147192	0.0543907	1.83212	1.26448
	All Targets	TP53I11	-0.488376	0.00148396	0.0148484	2.82858	1.82832
	All Targets	SLC25A23	0.342166	0.000294503	0.00668367	3.53091	2.17498
	All Targets	GDPD1	-0.339737	0.0826215	0.172948	1.08291	0.762085
	All Targets	CDC42BPB	-0.20989	0.0222528	0.0709833	1.65261	1.14884
	All Targets	TPPP	-0.833291	0.00355561	0.0233764	2.44909	1.63122
	All Targets	GPR12	-1.31795	0.0176111	0.0608344	1.75421	1.21585
	All Targets	APOC4	-0.461341	0.0043789	0.0262969	2.35863	1.5801
	All Targets	NOSIP	-0.035064	0.617794	0.729067	0.209156	0.137233
	All Targets	JUP	-0.510519	0.00511745	0.0288887	2.29095	1.53927
	All Targets	PLPPR1	-1.51524	0.00282537	0.0208008	2.54892	1.68192
	All Targets	CACNA2D1	-1.33633	0.00100777	0.0122295	2.99664	1.91259
	All Targets	RLIM	-0.229404	0.0268623	0.0800694	1.57086	1.09653
	All Targets	ZNF558	0.226259	0.033232	0.0927492	1.47844	1.03269
	All Targets	RPS5	0.0394077	0.799214	0.868611	0.0973369	0.0611745
	All Targets	DCHS1	-0.253584	0.122842	0.23054	0.910655	0.637254
	All Targets	IFITM2	0.0160033	0.588355	0.704627	0.230361	0.152041
	All Targets	JMJD6	-0.127554	0.556695	0.677519	0.254383	0.169079
	All Targets	CLASRP	0.0831277	0.56423	0.684029	0.248544	0.164926
	All Targets	ADD1	-0.0330458	0.527849	0.652263	0.27749	0.185577
	All Targets	LRRC1	1.47375	1.79395e-07	0.000188816	6.74619	3.72396
	All Targets	SLC45A3	1.54926	9.30968e-05	0.0038616	4.03107	2.41323
	All Targets	INTS3	0.4476	0.000420188	0.0081718	3.37656	2.08768
	All Targets	SGSM1	0.0416637	0.996242	0.997428	0.00163501	0.00111838
	All Targets	PABIR1	-0.00480893	0.977795	0.987406	0.0097524	0.00550427
	All Targets	FAM210B	-0.131943	0.273855	0.409323	0.562479	0.387934
	All Targets	FERMT2	0.202792	0.244294	0.375953	0.612087	0.424866
	All Targets	RAD9A	0.101964	0.318877	0.457266	0.496377	0.339831
	All Targets	COL21A1	-0.452465	0.13135	0.241834	0.881569	0.616482
	All Targets	DCTN2	-0.255053	0.0293648	0.0849873	1.53217	1.07065
	All Targets	WDR26	-0.189547	0.0399883	0.105069	1.39807	0.978526
	All Targets	ZNF689	-0.0408417	0.494156	0.622984	0.306136	0.205523
	All Targets	MPV17L2	-0.119607	0.519305	0.644621	0.284577	0.190696
	All Targets	AKAP9	-0.462584	0.0214571	0.0694159	1.66843	1.15854
	All Targets	FAM207A	0.212418	0.0809054	0.170582	1.09202	0.768068
	All Targets	ADSL	0.185779	0.109723	0.212436	0.959704	0.672771
	All Targets	CLDND2	-0.0953989	0.753141	0.833192	0.123123	0.079255
	All Targets	CNR2	-0.245485	0.303378	0.440486	0.518016	0.356068
	All Targets	AGTRAP	0.850805	0.00434986	0.0261926	2.36152	1.58182
	All Targets	ZNHIT6	-0.0640995	0.501206	0.629102	0.299984	0.201279
	All Targets	SAMD14	-0.860703	0.0292678	0.0847431	1.53361	1.0719
	All Targets	DCLK2	-0.347882	0.269583	0.404601	0.569307	0.392973
	All Targets	TNKS	-0.393051	0.0098492	0.0418933	2.0066	1.37785
	All Targets	CCNI	-0.510572	0.00219748	0.0181541	2.65808	1.74102
	All Targets	TBC1D2B	0.0331888	0.831716	0.890717	0.0800249	0.0502605
	All Targets	NUCB2	0.147928	0.0582668	0.135996	1.23458	0.866473
	All Targets	EMC10	-0.460465	0.00707814	0.0345136	2.15008	1.46201
	All Targets	RIBC2	-0.25782	0.477522	0.608535	0.321007	0.215714
	All Targets	HSF4	-0.921826	0.006803	0.0336722	2.1673	1.47273
	All Targets	CLPTM1L	0.284768	0.0018675	0.0167441	2.72874	1.77614
	All Targets	RAPGEFL1	-0.187888	0.236228	0.366805	0.626668	0.435564
	All Targets	PRR5	0.326095	0.0709879	0.155798	1.14882	0.807437
	All Targets	GRAP2	-0.276337	0.141047	0.254589	0.850635	0.594161
	All Targets	NBAS	0.253091	0.114293	0.218449	0.941981	0.66065
	All Targets	PSME4	0.241566	0.0894442	0.183469	1.04845	0.736437
	All Targets	RAN	0.42778	0.0174921	0.0605163	1.75716	1.21813
	All Targets	CNTN6	-0.925595	0.11197	0.215486	0.950898	0.666581
	All Targets	TPRG1	-0.179144	0.303705	0.440851	0.517548	0.355709
	All Targets	DDX59	0.0691087	0.466116	0.598739	0.331506	0.222762
	All Targets	TNFAIP8	0.089536	0.639524	0.746268	0.194143	0.127105
	All Targets	PHF21B	-0.576579	0.00349883	0.0231729	2.45608	1.63502
	All Targets	TIMM23B	0.13069	0.153104	0.269625	0.815014	0.56924
	All Targets	P2RY6	-0.101808	0.577131	0.695334	0.238726	0.157807
	All Targets	MTIF3	-0.0692888	0.130148	0.240134	0.885561	0.619547
	All Targets	UBL5	0.14024	0.196391	0.321497	0.706878	0.492822
	All Targets	HDGFL2	0.225086	0.110241	0.213133	0.957659	0.67135
	All Targets	MACROH2A2	-0.278022	0.0390479	0.103589	1.4084	0.984686
	All Targets	ZNF143	0.236498	0.052513	0.126403	1.27973	0.898242
	All Targets	NOP16	0.261931	0.121517	0.228851	0.915364	0.640447
	All Targets	RIMS1	-0.763357	0.0747107	0.16139	1.12662	0.792124
	All Targets	PTPRO	-0.560776	0.158732	0.277215	0.799335	0.557184
	All Targets	PCSK1	-0.694272	0.143532	0.257624	0.843051	0.589014
	All Targets	ZNF429	0.175413	0.192097	0.316548	0.716479	0.499561
	All Targets	RNF208	-0.181205	0.128725	0.238358	0.890336	0.62277
	All Targets	NCOR2	0.28113	0.120391	0.227143	0.919404	0.6437
	All Targets	ABCC6	0.532593	0.214506	0.342732	0.66856	0.465046
	All Targets	SRGAP1	-0.214728	0.0196065	0.0654586	1.7076	1.18403
	All Targets	NSD1	-0.304057	0.00998113	0.0422144	2.00082	1.37454
	All Targets	LARP4B	0.152443	0.273991	0.40948	0.562264	0.387767
	All Targets	TIAF1	-0.610374	0.0775742	0.165594	1.11028	0.780956
	All Targets	NME4	0.777982	0.00523263	0.0292445	2.28128	1.53396
	All Targets	COA7	-0.139882	0.319733	0.457977	0.495213	0.339156
	All Targets	ARHGAP26	-0.0180182	0.906988	0.941259	0.0423983	0.0262908
	All Targets	DNAJB9	-0.273467	0.243732	0.375215	0.613087	0.42572
	All Targets	POLR2A	0.332075	0.0130112	0.0499158	1.88568	1.30176
	All Targets	SNTB1	0.200059	0.209057	0.336542	0.679734	0.47296
	All Targets	POT1	0.589058	0.00342882	0.0229121	2.46486	1.63993
	All Targets	SMIM18	-1.5968	0.00159268	0.0153871	2.79787	1.81284
	All Targets	HSD11B2	-0.599957	0.0623436	0.142549	1.20521	0.846035
	All Targets	GTF3C4	-0.0831644	0.448826	0.581861	0.347922	0.23518
	All Targets	GFPT2	0.258593	0.168099	0.288497	0.774435	0.539859
	All Targets	DPH3	0.0557943	0.718641	0.807437	0.143488	0.0928916
	All Targets	SMG5	0.197125	0.0313199	0.0888498	1.50418	1.05134
	All Targets	PCNX3	0.108819	0.378714	0.51529	0.421689	0.287948
	All Targets	CAMK2N2	-1.05959	0.00160569	0.0154463	2.79434	1.81117
	All Targets	ZFR	0.090327	0.383947	0.519991	0.415729	0.284004
	All Targets	BMPR1B	0.697947	0.0112088	0.0457531	1.95044	1.33958
	All Targets	C1orf74	-0.246393	0.137143	0.249483	0.862826	0.60296
	All Targets	RIT1	0.480313	0.00676566	0.0335986	2.16969	1.47368
	All Targets	SF3A3	0.243539	0.0182937	0.062574	1.7377	1.20361
	All Targets	CYP7A1	-0.572351	0.0369008	0.100002	1.43296	0.999991
	All Targets	TET3	-0.11353	0.150476	0.26649	0.822532	0.574319
	All Targets	TNRC6A	-0.061334	0.412646	0.547546	0.384423	0.261579
	All Targets	PLEKHF2	0.485745	0.0231535	0.0726849	1.63538	1.13856
	All Targets	GBGT1	0.571098	0.0122351	0.0482332	1.91239	1.31665
	All Targets	SERPING1	0.981205	0.00862014	0.0388903	2.06449	1.41016
	All Targets	GTF2H1	0.071448	0.0468299	0.117024	1.32948	0.931725
	All Targets	TAPT1	-0.314883	0.0111048	0.0454941	1.95449	1.34204
	All Targets	PTPN14	0.516923	0.0823795	0.172646	1.08418	0.762843
	All Targets	IQCB1	0.61376	0.00714714	0.0347243	2.14587	1.45937
	All Targets	LRRN1	0.812043	0.000996779	0.0121232	3.0014	1.91638
	All Targets	RECQL	0.321358	0.17417	0.295883	0.759026	0.52888
	All Targets	ENO2	-0.699053	0.000685492	0.0101266	3.164	1.99454
	All Targets	ZHX2	0.897113	3.39826e-05	0.00243947	4.46874	2.61271
	All Targets	EPHA6	-1.98336	0.00049574	0.00875667	3.30475	2.05766
	All Targets	FAM124A	0.142249	0.603912	0.718224	0.219026	0.14374
	All Targets	ITGA8	-0.589936	0.0254587	0.0772891	1.59416	1.11188
	All Targets	VN1R1	-0.30816	0.237094	0.367851	0.625079	0.434329
	All Targets	ADA	0.736975	0.021234	0.0690022	1.67297	1.16114
	All Targets	NKAIN4	0.397025	0.229876	0.360064	0.638506	0.44362
	All Targets	ZNRF1	-0.677826	0.00188994	0.0168778	2.72355	1.77268
	All Targets	TANC2	-1.51735	0.00333055	0.0225352	2.47748	1.64714
	All Targets	NPEPPS	-0.366437	0.0171244	0.0596891	1.76639	1.2241
	All Targets	RAP2A	0.0841244	0.142565	0.256331	0.845987	0.591198
	All Targets	NOL11	0.112715	0.336905	0.475519	0.472492	0.322832
	All Targets	DMRTA2	0.664385	0.0390234	0.103585	1.40868	0.984703
	All Targets	RP9	0.206639	0.0672793	0.150207	1.17212	0.823311
	All Targets	HSPA1B	0.0972102	0.702295	0.794419	0.153481	0.0999506
	All Targets	NFIX	-0.19469	0.412628	0.547546	0.384441	0.261579
	All Targets	PHLDB2	0.350998	0.107054	0.208953	0.970398	0.679951
	All Targets	PCID2	0.26103	0.0305583	0.0874264	1.51487	1.05836
	All Targets	DNM1L	-0.173375	0.0571496	0.133934	1.24299	0.873108
	All Targets	CDS1	-0.546466	0.124574	0.232785	0.904572	0.633045
	All Targets	DLGAP5	2.16169	0.00191638	0.0169254	2.71752	1.77146
	All Targets	HOOK3	0.0885899	0.374613	0.511313	0.426417	0.291313
	All Targets	BNIP3	0.667111	0.112871	0.216411	0.947418	0.664721
	All Targets	NFYA	-0.00765752	0.896635	0.934913	0.0473842	0.0292289
	All Targets	GNG2	-0.753506	0.0321894	0.0905908	1.49229	1.04292
	All Targets	GAK	-0.196861	0.0189244	0.0638928	1.72298	1.19455
	All Targets	INPP5F	-0.869557	0.000569453	0.00925567	3.24454	2.03359
	All Targets	SGMS1	0.334481	0.162699	0.281983	0.788616	0.549777
	All Targets	UGCG	-0.427478	0.00448615	0.0266908	2.34813	1.57364
	All Targets	DBX1	0.178948	0.675224	0.773902	0.170552	0.111314
	All Targets	TRAPPC9	-0.235254	0.0225677	0.0715909	1.64651	1.14514
	All Targets	SLC36A4	0.147076	0.194403	0.319097	0.711297	0.496077
	All Targets	PRUNE1	-0.351077	0.0271278	0.0805972	1.56659	1.09368
	All Targets	C1GALT1C1	-0.27284	0.0220425	0.0705393	1.65674	1.15157
	All Targets	TAF2	-0.102513	0.3883	0.524094	0.410833	0.280591
	All Targets	FNDC3A	0.356918	0.00017469	0.00510482	3.75773	2.29202
	All Targets	DHX57	-0.0193826	0.867773	0.914955	0.0615939	0.0386001
	All Targets	DPM2	0.0579277	0.698273	0.791489	0.155975	0.101555
	All Targets	ABCB7	0.00174651	0.920068	0.949853	0.0361799	0.0223437
	All Targets	ELP5	0.316922	0.00930382	0.0406925	2.03134	1.39049
	All Targets	TSR3	-0.121172	0.177426	0.299631	0.750984	0.523413
	All Targets	ELK4	0.56154	0.00505585	0.0286974	2.29621	1.54216
	All Targets	CEP44	0.197018	0.223233	0.352215	0.651241	0.453192
	All Targets	TMEM116	0.144766	0.349134	0.486755	0.457007	0.312689
	All Targets	NECAB2	0.320274	0.204418	0.330656	0.689481	0.480624
	All Targets	LRIG2	-0.0522686	0.786221	0.858844	0.104456	0.0660858
	All Targets	NUP88	0.139579	0.267774	0.402693	0.572231	0.395025
	All Targets	SYT14	-1.14816	0.00302796	0.0215041	2.51885	1.66748
	All Targets	GTPBP6	0.334479	0.0319134	0.0899646	1.49603	1.04593
	All Targets	MAP4K2	-0.0659407	0.805518	0.87305	0.0939246	0.0589608
	All Targets	ZNF207	0.187371	0.00515775	0.0290243	2.28754	1.53724
	All Targets	PDE9A	0.136356	0.51345	0.639635	0.289501	0.194068
	All Targets	HEYL	0.744095	0.0872141	0.180213	1.05941	0.744214
	All Targets	THOC2	0.152602	0.071896	0.157085	1.1433	0.803865
	All Targets	SLC50A1	-0.198279	0.261593	0.395431	0.582374	0.40293
	All Targets	GPBP1L1	0.826158	3.43497e-05	0.00243947	4.46408	2.61271
	All Targets	FOXP2	-0.54377	0.0392834	0.103927	1.40579	0.983273
	All Targets	ETV3	-0.0868611	0.178478	0.300884	0.748415	0.521601
	All Targets	NPDC1	-0.334743	0.00360461	0.023549	2.44314	1.62803
	All Targets	CEP85L	0.376182	0.0601986	0.138987	1.22041	0.857027
	All Targets	CADPS2	-0.151804	0.666454	0.766921	0.17623	0.115249
	All Targets	SUCLA2	-0.0534546	0.631459	0.740388	0.199655	0.130541
	All Targets	BEST1	-0.324074	0.198239	0.323433	0.702811	0.490215
	All Targets	HPCAL1	-0.214506	0.179386	0.302037	0.746211	0.51994
	All Targets	TTBK1	-0.983305	0.00925763	0.0406093	2.0335	1.39137
	All Targets	TRAFD1	0.031576	0.556117	0.677065	0.254834	0.16937
	All Targets	MYT1	-1.5132	0.000113803	0.00424253	3.94385	2.37237
	All Targets	NRXN2	-0.978507	0.0188898	0.063826	1.72377	1.195
	All Targets	HES7	-0.204459	0.193163	0.317642	0.714077	0.498062
	All Targets	CBX3	0.0890093	0.222966	0.351902	0.651762	0.453578
	All Targets	RPF2	0.45118	0.0275674	0.0814137	1.5596	1.0893
	All Targets	SLC20A2	0.442364	0.00331889	0.0225352	2.47901	1.64714
	All Targets	MNT	-0.238836	0.170293	0.291393	0.768803	0.535521
	All Targets	HS6ST1	0.512547	0.0886465	0.182333	1.05234	0.739135
	All Targets	TAP1	-0.335705	0.116301	0.22154	0.934416	0.654548
	All Targets	CPLANE1	-0.243273	0.0176654	0.060975	1.75288	1.21485
	All Targets	PSMD2	0.0815499	0.304139	0.44117	0.516928	0.355395
	All Targets	SLITRK3	-1.70613	0.0120208	0.0476412	1.92007	1.32202
	All Targets	ATF7IP	-0.0639348	0.488118	0.617802	0.311475	0.20915
	All Targets	UTP23	0.0853965	0.529016	0.653404	0.276531	0.184818
	All Targets	PDE2A	-0.579551	0.0472938	0.117845	1.3252	0.928689
	All Targets	FBXL7	0.0181456	0.705572	0.797144	0.151459	0.0984631
	All Targets	LUM	-1.34951	0.022514	0.0715105	1.64755	1.14563
	All Targets	DCTN4	-0.104262	0.209569	0.33704	0.678674	0.472318
	All Targets	TTC39C	-0.0305349	0.847862	0.901163	0.0716749	0.0451967
	All Targets	CBX2	0.549472	0.00271823	0.0203799	2.56571	1.6908
	All Targets	MYLK4	-0.275397	0.003463	0.023049	2.46055	1.63735
	All Targets	RIPK2	0.514333	0.00103943	0.0123903	2.98321	1.90692
	All Targets	SLCO6A1	-0.261359	0.284402	0.420834	0.546067	0.37589
	All Targets	CES3	0.196201	0.514642	0.640708	0.288495	0.19334
	All Targets	CCDC167	-0.158706	0.360208	0.497555	0.443447	0.303159
	All Targets	RHOT1	-0.220019	0.0322234	0.0906415	1.49183	1.04267
	All Targets	CNOT8	0.0104753	0.88196	0.925033	0.0545513	0.0338428
	All Targets	EFNA5	-0.309877	0.288817	0.425541	0.539378	0.371058
	All Targets	ATXN2	-0.177159	0.0463946	0.116402	1.33353	0.934041
	All Targets	GXYLT2	-0.424971	0.0810783	0.170773	1.0911	0.767581
	All Targets	EXOC7	-0.250871	0.0690596	0.152831	1.16078	0.815789
	All Targets	PODN	-0.578838	0.0334032	0.0931111	1.47621	1.031
	All Targets	VMP1	0.00122266	0.969019	0.98149	0.0136679	0.00811432
	All Targets	MAU2	-0.319817	0.00702978	0.0343775	2.15306	1.46373
	All Targets	TARBP1	0.317936	0.0164884	0.0583181	1.78282	1.2342
	All Targets	ELMOD3	-0.152282	0.182359	0.305469	0.739073	0.515033
	All Targets	GMEB2	0.37819	0.0147925	0.0545868	1.82996	1.26291
	All Targets	MTMR14	0.319313	0.0487622	0.120257	1.31192	0.919891
	All Targets	DNM3	-1.72651	0.0133129	0.0507693	1.87573	1.2944
	All Targets	MYBPC1	-0.280915	0.348543	0.486283	0.457744	0.313111
	All Targets	ACSL6	-0.0408429	0.893736	0.932829	0.0487907	0.0301978
	All Targets	RUSC2	-1.21883	0.000252471	0.00612208	3.59779	2.2131
	All Targets	MAPRE1	0.0508161	0.478021	0.608801	0.320553	0.215524
	All Targets	LBH	-0.93065	0.0381409	0.102034	1.41861	0.991257
	All Targets	BAK1	0.519367	0.000421925	0.00819014	3.37476	2.08671
	All Targets	SSU72	-0.105555	0.0768737	0.164452	1.11422	0.783961
	All Targets	RRM2B	0.349834	0.117741	0.223586	0.929073	0.650555
	All Targets	ARPIN	0.264625	0.0753402	0.162281	1.12297	0.789734
	All Targets	ACTR8	-0.429547	0.0105089	0.0438291	1.97844	1.35824
	All Targets	DSP	-0.436811	0.368971	0.50623	0.433008	0.295653
	All Targets	NEK6	0.699876	0.19344	0.317943	0.713454	0.497651
	All Targets	PDIA4	0.787142	0.00952758	0.0411232	2.02102	1.38591
	All Targets	SLF2	0.174247	0.0618244	0.141824	1.20884	0.84825
	All Targets	MAGEC3	-0.25814	0.238273	0.369007	0.622926	0.432965
	All Targets	RER1	-0.0266744	0.747731	0.829115	0.126255	0.0813854
	All Targets	SIN3A	0.106857	0.260275	0.393925	0.584567	0.404586
	All Targets	RXRB	-0.159627	0.157811	0.275893	0.801862	0.55926
	All Targets	ZNF583	-0.671292	0.00605791	0.0316718	2.21768	1.49933
	All Targets	ZNF266	-0.014141	0.903275	0.939071	0.0441799	0.0273014
	All Targets	NHS	0.676254	0.0135053	0.0512919	1.8695	1.28995
	All Targets	OR2T27	-0.164376	0.761694	0.840098	0.118219	0.0756698
	All Targets	GRM2	-0.92012	0.0131472	0.0502799	1.88117	1.29861
	All Targets	C1orf54	0.362425	0.0475191	0.118136	1.32313	0.927618
	All Targets	USP20	-0.213213	0.051095	0.124145	1.29162	0.906072
	All Targets	RGS10	-0.46578	0.00534368	0.0295704	2.27216	1.52914
	All Targets	TRIM37	0.168565	0.172454	0.294123	0.763327	0.531472
	All Targets	BCCIP	0.368425	0.0302721	0.0868676	1.51896	1.06114
	All Targets	PGAP1	-0.492588	0.0391853	0.10383	1.40688	0.983676
	All Targets	F3	-0.129957	0.566946	0.686518	0.246458	0.163348
	All Targets	RUNDC1	-0.00285846	0.850212	0.903076	0.0704726	0.0442756
	All Targets	PLCL2	0.152942	0.48935	0.618894	0.310381	0.208384
	All Targets	HOXA5	-0.874326	0.0448523	0.113548	1.34822	0.94482
	All Targets	ETV5	0.767278	0.0968665	0.194021	1.01383	0.71215
	All Targets	UCN	-0.357701	0.121955	0.229452	0.9138	0.639308
	All Targets	WRNIP1	-0.196412	0.0427683	0.110074	1.36888	0.958316
	All Targets	BUB1B	1.82837	0.00257028	0.0197324	2.59002	1.70482
	All Targets	FLRT2	-1.00727	0.0628	0.143232	1.20204	0.843961
	All Targets	LTF	-0.0371125	0.682266	0.778989	0.166046	0.108469
	All Targets	MAGEA2	-0.062967	0.917792	0.94841	0.0372558	0.0230039
	All Targets	LGALS8	-0.449651	0.00970676	0.0415105	2.01293	1.38184
	All Targets	ZBTB11	-0.248887	0.0187815	0.0635776	1.72627	1.1967
	All Targets	ZNF668	-0.123688	0.419306	0.553454	0.377469	0.256919
	All Targets	MTIF2	-0.0453128	0.685366	0.781467	0.164078	0.10709
	All Targets	CPOX	0.151914	0.433332	0.566919	0.363179	0.246479
	All Targets	FBLN1	0.0823639	0.620146	0.730715	0.207506	0.136252
	All Targets	MTLN	0.242039	0.162344	0.281549	0.789565	0.550446
	All Targets	CENPB	-0.797338	0.00361469	0.0235803	2.44193	1.62745
	All Targets	DOC2A	-0.4978	0.021964	0.0704293	1.65829	1.15225
	All Targets	ALG10B	-0.168025	0.127821	0.237158	0.893397	0.624962
	All Targets	FOXP1	-0.29883	0.188416	0.312245	0.724882	0.505504
	All Targets	PIP5K1B	0.187231	0.474563	0.605946	0.323706	0.217566
	All Targets	TTK	1.83033	0.0008847	0.0114815	3.0532	1.94
	All Targets	CDON	0.334898	0.58409	0.701158	0.23352	0.154184
	All Targets	DMWD	0.0838104	0.212636	0.340542	0.672363	0.467829
	All Targets	PRMT9	0.390997	0.000107365	0.00414016	3.96914	2.38298
	All Targets	XRCC1	-0.144253	0.0640717	0.145189	1.19333	0.838067
	All Targets	EDC4	-0.210978	0.0550091	0.130364	1.25957	0.884841
	All Targets	GNA15	-0.0598703	0.673449	0.772572	0.171695	0.112061
	All Targets	MAGOHB	0.187913	0.247195	0.379549	0.60696	0.420732
	All Targets	NGF	-0.571263	0.00157465	0.0152897	2.80282	1.8156
	All Targets	PRKCB	-1.87018	0.00847184	0.0384663	2.07202	1.41492
	All Targets	SBSN	-0.252601	0.112308	0.215859	0.949588	0.66583
	All Targets	TSHZ2	-1.23386	0.0036253	0.0235925	2.44066	1.62723
	All Targets	TMCO3	0.11052	0.171478	0.292936	0.765792	0.533228
	All Targets	SKIDA1	0.112662	0.413216	0.547941	0.383823	0.261266
	All Targets	SPANXA1	-0.0226775	0.946014	0.966628	0.0241025	0.0147407
	All Targets	ATP2B1	-0.208014	0.368508	0.505857	0.433554	0.295972
	All Targets	KHDC1	0.232817	0.30946	0.446858	0.509395	0.349831
	All Targets	ACER3	0.119808	0.30268	0.439851	0.519017	0.356694
	All Targets	CDC34	0.292301	0.0122543	0.0482332	1.91171	1.31665
	All Targets	PARP4	1.3156	0.000357804	0.00735164	3.44635	2.13362
	All Targets	ZNF559	0.0421475	0.74987	0.830957	0.125014	0.0804216
	All Targets	USP17L3	-0.360121	0.164514	0.284097	0.783797	0.546533
	All Targets	LIPT1	0.493306	0.0187452	0.063545	1.72711	1.19692
	All Targets	TULP2	-0.441539	0.00699675	0.0342782	2.1551	1.46498
	All Targets	DYNLRB1	-0.226931	0.0150899	0.0551848	1.82131	1.25818
	All Targets	TSPAN5	0.0234944	0.997485	0.998321	0.00109345	0.000729862
	All Targets	ATXN7L3	-0.445797	0.000413233	0.00805984	3.38381	2.09367
	All Targets	FAHD1	-0.229621	0.16154	0.280517	0.791719	0.55204
	All Targets	POLR1D	-0.0116861	0.836495	0.893882	0.0775367	0.0487198
	All Targets	DGKE	-0.360834	0.064931	0.146519	1.18755	0.834105
	All Targets	UQCRB	-0.264094	0.00803102	0.0371925	2.09523	1.42954
	All Targets	TCTN2	0.500328	0.00930725	0.0406943	2.03118	1.39047
	All Targets	NDRG3	-0.336954	0.0710211	0.155846	1.14861	0.807305
	All Targets	TRMU	0.122507	0.324428	0.463118	0.488882	0.334308
	All Targets	CCDC3	-0.666596	0.0536145	0.12832	1.27072	0.891706
	All Targets	WASL	0.11839	0.156142	0.273736	0.80648	0.562668
	All Targets	PAQR8	0.057136	0.574195	0.692803	0.24094	0.159391
	All Targets	ABCA1	-0.21661	0.294275	0.4309	0.531247	0.365624
	All Targets	DUS1L	0.0445261	0.722673	0.810478	0.141058	0.0912587
	All Targets	PARM1	0.149102	0.676417	0.774611	0.169785	0.110917
	All Targets	NANOS3	-0.769889	0.0170942	0.0596304	1.76715	1.22453
	All Targets	SFRP4	0.170015	0.342111	0.480598	0.465833	0.318218
	All Targets	EXOSC6	0.144676	0.122898	0.230581	0.910455	0.637176
	All Targets	ARRDC3	0.0252654	0.847543	0.900895	0.0718385	0.045326
	All Targets	KLHDC3	-0.333774	0.000256776	0.00619863	3.59045	2.2077
	All Targets	IGFBP2	0.847246	0.000274018	0.00640232	3.56222	2.19366
	All Targets	NLGN3	0.089715	0.310198	0.44778	0.50836	0.348935
	All Targets	SDHAF1	-0.271199	0.0424942	0.109599	1.37167	0.960193
	All Targets	CCDC59	0.335666	0.0509171	0.123869	1.29314	0.907038
	All Targets	ZSWIM9	-0.704902	0.000484139	0.00869899	3.31503	2.06053
	All Targets	LEPR	-0.187009	0.3831	0.519367	0.416688	0.284526
	All Targets	PHC3	0.014577	0.903589	0.939125	0.0440292	0.0272765
	All Targets	MFGE8	1.73257	0.00133757	0.0140414	2.87368	1.85259
	All Targets	EML3	0.702958	0.0300692	0.0864045	1.52188	1.06346
	All Targets	SV2C	-0.763159	0.115863	0.220893	0.936056	0.655819
	All Targets	TMEM120B	0.0394156	0.809767	0.875962	0.0916398	0.0575146
	All Targets	TUBGCP2	-0.0110549	0.577122	0.695334	0.238733	0.157807
	All Targets	PRMT5	0.458661	0.0123464	0.0484708	1.90846	1.31452
	All Targets	RASD1	0.20479	0.658573	0.76078	0.181396	0.118741
	All Targets	IL7	-0.0146951	0.936988	0.960376	0.0282658	0.0175587
	All Targets	ACLY	0.0130299	0.971605	0.983221	0.0125102	0.00734871
	All Targets	PABPC1L2A	-1.07676	0.00788934	0.0368119	2.10296	1.43401
	All Targets	HRH3	-1.16851	9.35542e-05	0.0038616	4.02894	2.41323
	All Targets	NSL1	0.192096	0.0754587	0.162458	1.12229	0.78926
	All Targets	CHP1	0.197802	0.112382	0.215951	0.949304	0.665644
	All Targets	NDUFAF8	0.0229484	0.713403	0.803295	0.146665	0.095125
	All Targets	KIAA0753	0.516157	0.00172801	0.0159722	2.76245	1.79663
	All Targets	CSNK1A1L	0.240991	0.0366365	0.099446	1.43609	1.00241
	All Targets	CCDC85A	-0.465295	0.175687	0.297558	0.75526	0.526428
	All Targets	MAST2	-0.371039	0.00544786	0.029828	2.26377	1.52538
	All Targets	PBK	2.28342	0.000325673	0.00699029	3.48722	2.1555
	All Targets	AHNAK2	-0.327393	0.13327	0.24432	0.875267	0.612042
	All Targets	RBM23	-0.0305979	0.675746	0.774303	0.170217	0.111089
	All Targets	PEF1	0.223412	0.121267	0.228444	0.916259	0.64122
	All Targets	PROCA1	-0.042665	0.651121	0.754892	0.186338	0.122115
	All Targets	GSTO2	0.425387	0.146652	0.261549	0.833711	0.582448
	All Targets	SLC38A2	-0.162305	0.232158	0.362598	0.634216	0.440575
	All Targets	UBE2Q2	0.0288949	0.908675	0.942646	0.0415915	0.0256514
	All Targets	MCL1	0.267887	0.0134751	0.0512137	1.87047	1.29061
	All Targets	GUCY1A1	-0.375941	0.171995	0.293595	0.764485	0.532251
	All Targets	PSMC3	0.139114	0.226803	0.356495	0.644352	0.447946
	All Targets	GAREM2	0.00201015	0.967831	0.980696	0.0142007	0.00846558
	All Targets	ARHGAP12	-0.118453	0.35175	0.489489	0.453766	0.310257
	All Targets	CEP72	0.4178	0.046189	0.116037	1.33546	0.935403
	All Targets	LRRTM4	-0.490669	0.197517	0.322595	0.704395	0.491342
	All Targets	LTC4S	-0.0907761	0.471718	0.603114	0.326318	0.219601
	All Targets	PSKH2	-0.501224	0.046448	0.116449	1.33303	0.933865
	All Targets	KRBOX4	-0.485328	0.00211118	0.0176913	2.67547	1.75224
	All Targets	VPS26B	-0.742363	0.000799	0.0108835	3.09745	1.96323
	All Targets	RTN2	-1.21993	0.00735036	0.0353123	2.13369	1.45207
	All Targets	NDC80	1.86597	0.000531217	0.00891412	3.27473	2.04992
	All Targets	CACYBP	0.117371	0.0959328	0.192725	1.01803	0.715062
	All Targets	GGCX	0.135322	0.338365	0.476969	0.470615	0.32151
	All Targets	OGDH	0.00170603	0.929744	0.95559	0.0316364	0.0197282
	All Targets	PARL	0.170856	0.0278232	0.0819354	1.55559	1.08653
	All Targets	BTF3	0.117619	0.314227	0.452189	0.502756	0.34468
	All Targets	QRSL1	0.229519	0.0276846	0.0816702	1.55776	1.08794
	All Targets	TUT7	-0.3107	0.00126734	0.0136556	2.89711	1.86469
	All Targets	SCUBE1	-0.724324	0.0484168	0.119668	1.315	0.922021
	All Targets	HYAL1	-0.104383	0.608478	0.721361	0.215755	0.141847
	All Targets	KIF3C	-1.2667	0.000479687	0.00865365	3.31904	2.0628
	All Targets	MEF2B	0.0771284	0.719689	0.808479	0.142855	0.0923315
	All Targets	ESRP2	-0.548424	0.0364557	0.0990554	1.43823	1.00412
	All Targets	FEZ2	0.146391	0.208886	0.336356	0.680091	0.473201
	All Targets	DPPA2	-0.0653855	0.705032	0.796802	0.151791	0.0986497
	All Targets	ZNF674	-0.204823	0.207292	0.334421	0.683417	0.475707
	All Targets	KLHL20	0.159384	0.132885	0.243889	0.876523	0.612807
	All Targets	FUT3	0.483384	0.165449	0.285249	0.781336	0.544775
	All Targets	MLXIPL	0.22435	0.427701	0.561397	0.368859	0.25073
	All Targets	LIME1	-0.223268	0.349091	0.486745	0.457062	0.312699
	All Targets	TTC21A	-0.320928	0.15573	0.273176	0.807629	0.563557
	All Targets	CHRNA7	-1.69015	0.0105698	0.0439715	1.97593	1.35683
	All Targets	TMEM26	0.104625	0.645403	0.751071	0.190169	0.124319
	All Targets	THAP5	0.231679	0.0434272	0.111132	1.36224	0.954161
	All Targets	MLXIP	-0.0558415	0.720456	0.809065	0.142392	0.0920165
	All Targets	SERTAD2	0.497476	0.0720149	0.157257	1.14258	0.803389
	All Targets	BCAP31	0.211051	0.209888	0.337267	0.678012	0.472027
	All Targets	PDGFD	0.501804	0.015337	0.0556997	1.81426	1.25415
	All Targets	TTLL9	0.0314464	0.836206	0.893842	0.0776869	0.0487392
	All Targets	PRR14L	-0.0828762	0.301114	0.438096	0.521269	0.35843
	All Targets	DARS2	0.167135	0.322127	0.46065	0.491973	0.336629
	All Targets	DPH5	0.509214	0.000628431	0.00963261	3.20174	2.01626
	All Targets	RTL8C	-0.172263	0.0123644	0.0484848	1.90783	1.31439
	All Targets	FOXP4	0.5219	0.0400274	0.10511	1.39764	0.978355
	All Targets	STARD3	0.340854	0.0148015	0.0545962	1.82969	1.26284
	All Targets	IDS	-0.740114	0.00543286	0.0297822	2.26497	1.52604
	All Targets	ZNF772	-0.345589	0.0578588	0.135302	1.23763	0.868695
	All Targets	TTC3	-0.823169	0.000724392	0.0103601	3.14003	1.98464
	All Targets	SH3GL3	-1.38497	0.000619425	0.009538	3.20801	2.02054
	All Targets	GTPBP4	0.186252	0.183433	0.306778	0.736523	0.513176
	All Targets	ERCC8	-0.0374823	0.903438	0.939096	0.0441016	0.0272902
	All Targets	ZNF747	-0.0767653	0.727818	0.814077	0.137977	0.0893347
	All Targets	TGDS	0.534151	0.0684189	0.151994	1.16482	0.818173
	All Targets	FURIN	0.221008	0.177468	0.299631	0.750881	0.523413
	All Targets	EBLN2	0.238485	0.162436	0.281672	0.789319	0.550256
	All Targets	PJA2	-0.34017	0.104522	0.205261	0.980794	0.687694
	All Targets	WDR36	0.30908	0.0385753	0.102842	1.41369	0.987829
	All Targets	ARRB1	-1.53141	0.00330622	0.0225003	2.48067	1.64781
	All Targets	TAF11	-0.332506	0.00833098	0.0380837	2.0793	1.41926
	All Targets	TBX18	-0.514663	0.0257426	0.07787	1.58935	1.10863
	All Targets	NEK2	2.21409	0.000413128	0.00805984	3.38392	2.09367
	All Targets	SHC4	0.00690353	0.987965	0.992614	0.00525851	0.0032197
	All Targets	CTSB	0.0778906	0.461068	0.593785	0.336235	0.226371
	All Targets	COL4A6	0.792718	0.150869	0.266832	0.821401	0.573761
	All Targets	TMX3	0.26363	0.00612838	0.0318439	2.21265	1.49697
	All Targets	SMOC1	1.07727	0.0063455	0.0323702	2.19753	1.48985
	All Targets	PRPF4B	0.370274	8.07339e-06	0.00133016	5.09294	2.8761
	All Targets	PITPNA	-0.233	0.0331982	0.0927317	1.47889	1.03277
	All Targets	ARFGAP3	0.213285	0.210077	0.337376	0.677622	0.471886
	All Targets	F8A2	0.0413651	0.854571	0.906027	0.0682517	0.0428587
	All Targets	SSPOP	0.373529	0.0283808	0.0830325	1.54697	1.08075
	All Targets	TMEM67	0.532519	0.00910875	0.0402316	2.04054	1.39543
	All Targets	GTF2H3	0.367546	0.0150629	0.0551008	1.82209	1.25884
	All Targets	MOB1A	0.845501	0.00539682	0.0297176	2.26786	1.52699
	All Targets	BTD	-0.463768	0.0154905	0.0559656	1.80993	1.25208
	All Targets	YKT6	0.0424246	0.699065	0.79212	0.155483	0.101209
	All Targets	ZNF367	0.545978	0.0402507	0.105491	1.39523	0.976786
	All Targets	EGLN3	0.248198	0.633499	0.74142	0.198254	0.129935
	All Targets	SYS1	-0.12314	0.51638	0.642515	0.287031	0.192117
	All Targets	JPT1	-0.49124	0.00112489	0.012938	2.94889	1.88813
	All Targets	MED10	0.0811934	0.620151	0.730715	0.207503	0.136252
	All Targets	BPNT2	0.380557	0.0201098	0.066594	1.69659	1.17656
	All Targets	ZNF746	-0.00831218	0.925877	0.953581	0.0334469	0.0206423
	All Targets	TRIM59	1.43241	0.0022546	0.0183449	2.64693	1.73649
	All Targets	C1orf21	-0.431943	0.0502112	0.122862	1.2992	0.910582
	All Targets	ZNF76	0.00511079	0.963585	0.977531	0.0161099	0.00986934
	All Targets	CPNE3	0.77037	0.00233306	0.0186895	2.63207	1.7284
	All Targets	OR2AE1	-0.364219	0.0842242	0.175469	1.07456	0.755799
	All Targets	FSTL5	-1.41173	0.00351739	0.0232451	2.45378	1.63367
	All Targets	DYNLT1	-0.316118	0.000399349	0.00795035	3.39865	2.09961
	All Targets	FBXO42	0.0666603	0.540119	0.663526	0.26751	0.178142
	All Targets	NXN	0.54716	0.00626041	0.0321336	2.2034	1.49304
	All Targets	ENPP4	0.237251	0.390689	0.526369	0.408169	0.27871
	All Targets	PRKCSH	0.0747038	0.549352	0.671314	0.260149	0.173074
	All Targets	ANKHD1	0.548938	0.000632036	0.0096537	3.19926	2.01531
	All Targets	CEL	-0.177271	0.455516	0.588436	0.341497	0.230301
	All Targets	SLC13A3	0.369949	0.107343	0.209328	0.969228	0.679173
	All Targets	MFAP1	0.103608	0.332385	0.470966	0.478359	0.327011
	All Targets	RNF149	0.481729	0.000501864	0.00878362	3.29941	2.05633
	All Targets	KRBA1	-0.0216668	0.843039	0.898386	0.0741524	0.0465371
	All Targets	CIDEA	-0.365114	0.00750284	0.0357427	2.12477	1.44681
	All Targets	PPP1R3D	-0.421912	0.024716	0.0757521	1.60702	1.12061
	All Targets	S100A13	0.755334	0.0278166	0.0819339	1.5557	1.08654
	All Targets	C16orf70	-0.166558	0.18354	0.306809	0.736269	0.513132
	All Targets	HECTD4	-0.752533	0.000687895	0.010151	3.16248	1.99349
	All Targets	CPED1	-0.512522	0.0616926	0.141563	1.20977	0.849049
	All Targets	C5orf38	0.533744	0.0177731	0.0612681	1.75024	1.21277
	All Targets	LZIC	-0.0806592	0.367411	0.504769	0.434848	0.296907
	All Targets	MEIS2	-2.03352	0.0194018	0.0649363	1.71216	1.18751
	All Targets	PPHLN1	-0.0998446	0.16876	0.289321	0.772732	0.538621
	All Targets	KCNAB3	-0.0321535	0.586693	0.703117	0.231589	0.152973
	All Targets	PASK	-0.218001	0.0433098	0.110957	1.36341	0.954843
	All Targets	ZNF234	-0.189015	0.122116	0.229722	0.913229	0.638797
	All Targets	B3GALT1	-0.232475	0.242342	0.373804	0.615572	0.427357
	All Targets	KCNMB4	0.398495	0.0447098	0.113273	1.3496	0.945875
	All Targets	FAM162A	0.771132	0.0861837	0.178632	1.06457	0.74804
[truncated: 11,464 more rows]

## Sheet: CONTROL PAX6+ vs PAX6-
#Analysis Name	M-1026 WTA 12/1/23
#Dataset Name	WT
Statistical test summary
Group by	Segment
#Filtered Dataset	false
Target tag	Target group membership/s	Target name	Log2	Pvalue	Adjusted pvalue	-log10 pvalue	-log10 adjusted pvalue
	All Targets	MPLKIP	-0.0391641	0.723952	0.915518	0.14029	0.038333
	All Targets	SYT4	-0.553017	0.401609	0.758618	0.396197	0.119977
	All Targets	CLN5	-0.00852843	0.962084	0.989282	0.0167872	0.00467996
	All Targets	KRT16	-0.193877	0.486324	0.800961	0.313074	0.0963888
	All Targets	DDX56	0.155217	0.0365558	0.3557	1.43704	0.448916
	All Targets	ZBTB47	0.101991	0.538781	0.828866	0.268587	0.0815157
	All Targets	CASP6	0.212035	0.328733	0.714946	0.483157	0.145727
	All Targets	CCDC117	0.272228	0.0137403	0.254952	1.862	0.593542
	All Targets	ABCF3	0.0383832	0.814378	0.944359	0.089174	0.0248626
	All Targets	ESCO2	-0.146653	0.543482	0.8303	0.264815	0.080765
	All Targets	ETFDH	-0.00880869	0.95313	0.985931	0.0208477	0.00615356
	All Targets	TXLNG	0.204185	0.200196	0.613307	0.698544	0.212322
	All Targets	DDX10	-0.155746	0.24991	0.657719	0.602216	0.181959
	All Targets	KHDRBS1	-0.242108	0.0652442	0.433608	1.18546	0.362903
	All Targets	DNAAF4	0.0492435	0.826595	0.94885	0.0827072	0.0228025
	All Targets	TEDC2	-0.0810169	0.167669	0.58127	0.775547	0.235622
	All Targets	PEPD	-0.314989	0.0663668	0.437028	1.17805	0.359491
	All Targets	TMEM119	-0.680653	0.164951	0.579621	0.782645	0.236856
	All Targets	IRX3	-0.691758	0.313267	0.701651	0.504086	0.153879
	All Targets	SRP68	0.0566334	0.610641	0.864234	0.214214	0.0633686
	All Targets	ZNF333	-0.311291	0.00340779	0.155993	2.46753	0.806894
	All Targets	PLEKHA8	-0.128126	0.184431	0.597279	0.734165	0.223823
	All Targets	RALB	-0.326638	0.00398339	0.161471	2.39975	0.791905
	All Targets	NWD1	-0.0716741	0.814569	0.944359	0.089072	0.0248626
	All Targets	REST	0.332327	0.187538	0.598219	0.726911	0.22314
	All Targets	SSH1	-0.111805	0.687874	0.898948	0.162491	0.0462655
	All Targets	ANGPT1	0.527812	0.356326	0.732069	0.448152	0.135448
	All Targets	ATG4D	0.0372349	0.829482	0.950218	0.0811932	0.0221766
	All Targets	PIK3R3	-0.521552	0.110582	0.510711	0.956316	0.291825
	All Targets	IRF7	0.346707	0.123199	0.525022	0.909391	0.279823
	All Targets	MYL3	-0.255401	0.540091	0.829553	0.267533	0.0811559
	All Targets	DERL2	-0.013307	0.90817	0.97449	0.0418328	0.0112226
	All Targets	PSMD1	-0.0737049	0.31941	0.706893	0.495652	0.150646
	All Targets	CXorf38	0.0721777	0.567809	0.841961	0.245798	0.0747083
	All Targets	LAMA2	0.574472	0.177755	0.592869	0.750178	0.227041
	All Targets	WDR44	0.195171	0.29743	0.691212	0.526615	0.160388
	All Targets	DLG3	-0.229609	0.115612	0.516013	0.936997	0.287339
	All Targets	MAML3	-0.219759	0.252937	0.659521	0.596987	0.180772
	All Targets	SYMPK	-0.0610945	0.375603	0.744128	0.425271	0.128353
	All Targets	DYM	-0.184254	0.0809405	0.461435	1.09183	0.33589
	All Targets	TMBIM4	0.20479	0.242893	0.649879	0.614586	0.187167
	All Targets	RNF215	-0.0380972	0.835855	0.952509	0.0778692	0.0211311
	All Targets	HOXA2	-0.54572	0.364856	0.736691	0.437879	0.132714
	All Targets	TNS4	0.0607997	0.791211	0.936739	0.101708	0.0283812
	All Targets	ESYT1	-0.0992239	0.617458	0.86683	0.209393	0.062066
	All Targets	G3BP2	-0.0158512	0.880841	0.966126	0.0551023	0.0149663
	All Targets	MATN2	-0.224787	0.422373	0.768876	0.374303	0.114144
	All Targets	KLF7	-0.474692	0.10614	0.506722	0.974122	0.29523
	All Targets	TMEM132B	-0.0255816	0.951051	0.985377	0.0217962	0.00639764
	All Targets	TPR	-0.0341028	0.655235	0.883726	0.183603	0.0536823
	All Targets	RAB20	-0.0575768	0.825491	0.948392	0.0832876	0.0230123
	All Targets	RGS20	0.903411	0.0130014	0.250678	1.88601	0.600884
	All Targets	MLC1	0.71484	0.0761872	0.452788	1.11812	0.344105
	All Targets	RPS6KA5	0.107758	0.445205	0.782597	0.35144	0.106462
	All Targets	PEAR1	-0.445781	0.289567	0.684499	0.53825	0.164627
	All Targets	TMEM236	-0.113744	0.678059	0.894981	0.168733	0.048186
	All Targets	SKIL	-0.115938	0.561388	0.838996	0.250737	0.0762403
	All Targets	MIEF2	0.305114	0.0889479	0.473896	1.05086	0.324317
	All Targets	CXXC5	-0.0426841	0.788488	0.935936	0.103205	0.028754
	All Targets	LRRC29	-0.182596	0.534455	0.826125	0.272089	0.0829545
	All Targets	NYAP1	-0.0208625	0.854183	0.958674	0.0684489	0.0183289
	All Targets	DPM3	-0.128569	0.250207	0.657719	0.601701	0.181959
	All Targets	XKR6	0.366517	0.0250824	0.313637	1.60063	0.503573
	All Targets	RNF40	0.0748144	0.274395	0.672154	0.561623	0.172531
	All Targets	CCDC103	0.0432075	0.830683	0.950849	0.0805647	0.0218885
	All Targets	LRRC27	-0.0554913	0.722553	0.914609	0.14113	0.0387644
	All Targets	RPS6KB1	0.0307458	0.697873	0.903075	0.156223	0.0442762
	All Targets	CCNYL1	0.224881	0.0285382	0.330238	1.54457	0.481173
	All Targets	PRELID3A	0.213353	0.32558	0.71317	0.487342	0.146807
	All Targets	MYOZ3	-0.154058	0.72916	0.916993	0.137177	0.037634
	All Targets	TMEM250	0.129892	0.146139	0.55482	0.835235	0.255848
	All Targets	TST	0.271349	0.186921	0.598219	0.728343	0.22314
	All Targets	PEMT	-0.242317	0.251504	0.658766	0.599455	0.181269
	All Targets	MED29	0.181714	0.0838892	0.4637	1.07629	0.333763
	All Targets	PDK1	-0.31523	0.206827	0.617385	0.684393	0.209444
	All Targets	NEXN	-0.0630202	0.978281	0.993947	0.00953621	0.00263665
	All Targets	KLHDC1	-0.266737	0.122917	0.524314	0.910389	0.280408
	All Targets	FCGRT	0.038113	0.891707	0.969828	0.0497779	0.0133053
	All Targets	C1QBP	-0.272246	0.0681215	0.440484	1.16672	0.35607
	All Targets	RNASE4	0.184454	0.376791	0.744638	0.4239	0.128055
	All Targets	ZNF808	-0.125521	0.259911	0.663946	0.585175	0.177867
	All Targets	TWIST2	-0.584433	0.256882	0.662299	0.590266	0.178946
	All Targets	EFCAB7	-0.221311	0.285611	0.682482	0.544225	0.165909
	All Targets	TP53RK	0.110807	0.439868	0.780143	0.356678	0.107826
	All Targets	GGT5	0.244158	0.218725	0.62774	0.660101	0.20222
	All Targets	RPL7A	-0.229878	0.159182	0.573108	0.798105	0.241764
	All Targets	KRTAP4-1	-0.037469	0.776072	0.931701	0.110098	0.0307233
	All Targets	KANK4	-0.0824543	0.82786	0.949492	0.0820432	0.0225087
	All Targets	ARHGEF10L	-0.28684	0.0974641	0.493295	1.01116	0.306893
	All Targets	ZNF474	0.0326832	0.907918	0.97449	0.0419536	0.0112226
	All Targets	HADHA	-0.222434	0.0142199	0.257671	1.8471	0.588934
	All Targets	KLHL31	-0.414714	0.106106	0.506722	0.97426	0.29523
	All Targets	TGFBR3	0.22271	0.188418	0.599856	0.724878	0.221953
	All Targets	NADSYN1	-0.145779	0.514912	0.817389	0.288267	0.0875714
	All Targets	LDLRAD3	-0.165968	0.363488	0.735057	0.43951	0.133679
	All Targets	MXI1	0.30176	0.0985192	0.495076	1.00648	0.305328
	All Targets	RTN4	0.0573646	0.676501	0.894637	0.169732	0.0483532
	All Targets	FHOD3	0.281673	0.295372	0.689384	0.52963	0.161539
	All Targets	CCDC88B	0.0252621	0.576163	0.847247	0.239455	0.0719902
	All Targets	LRRC23	0.467899	0.081683	0.461435	1.08787	0.33589
	All Targets	CLK3	-0.00742736	0.945864	0.984023	0.0241711	0.00699463
	All Targets	RIPK4	-0.289724	0.5035	0.810673	0.298	0.0911543
	All Targets	RNF185	0.331759	0.00101333	0.0950287	2.99425	1.02215
	All Targets	NEFM	-1.74175	0.00447112	0.167611	2.34958	0.775697
	All Targets	CHD4	-0.228239	0.0147608	0.262419	1.83089	0.581005
	All Targets	TLCD3B	-0.735362	0.035914	0.354718	1.44474	0.450117
	All Targets	TMEM132D	0.767917	0.126757	0.529549	0.897027	0.276094
	All Targets	MAGEL2	0.143654	0.680255	0.895692	0.167328	0.0478412
	All Targets	KLHL9	-0.194954	0.162477	0.577587	0.789209	0.238383
	All Targets	STXBP6	-0.12195	0.635825	0.8753	0.196662	0.0578429
	All Targets	HTT	-0.0397582	0.606312	0.861556	0.217304	0.0647167
	All Targets	LRP11	0.192719	0.355749	0.731723	0.448857	0.135653
	All Targets	RETREG3	0.0570445	0.559413	0.837685	0.252268	0.076919
	All Targets	MAD2L1	0.443584	0.297877	0.691773	0.525963	0.160036
	All Targets	ADPRH	0.0730286	0.619032	0.867753	0.208287	0.0616037
	All Targets	GPALPP1	0.00895576	0.936677	0.981301	0.0284102	0.00819758
	All Targets	MCAT	0.0850693	0.524607	0.82211	0.280166	0.0850699
	All Targets	SLC35A4	0.0194918	0.889763	0.969354	0.0507258	0.0135177
	All Targets	ASIC4	-0.0780091	0.85418	0.958674	0.0684504	0.0183289
	All Targets	SPOUT1	0.229643	0.139537	0.54574	0.85531	0.263014
	All Targets	LIMS3	0.254717	0.231059	0.638824	0.636276	0.194619
	All Targets	SMTN	-0.03025	0.9484	0.984498	0.0230084	0.00678512
	All Targets	GADD45B	-0.168317	0.726266	0.91615	0.138904	0.0380332
	All Targets	TSC22D1	0.186973	0.120953	0.522135	0.917383	0.282217
	All Targets	FSIP1	0.103704	0.605988	0.861556	0.217536	0.0647167
	All Targets	PIAS1	0.262864	0.00106277	0.0959266	2.97356	1.01806
	All Targets	AKIP1	-0.0931672	0.436581	0.778439	0.359935	0.108776
	All Targets	ATR	-0.0343079	0.760889	0.927204	0.118679	0.0328247
	All Targets	CFAP206	0.686146	0.0165243	0.270212	1.78188	0.568296
	All Targets	PKN3	-0.180532	0.520798	0.819632	0.28333	0.0863811
	All Targets	NPHS2	-0.181978	0.397146	0.758341	0.40105	0.120136
	All Targets	BTBD11	0.522421	0.0162264	0.268482	1.78978	0.571084
	All Targets	GPRIN1	-0.688564	0.0954944	0.488284	1.02002	0.311328
	All Targets	SLC25A25	0.0789855	0.638709	0.876849	0.194697	0.0570751
	All Targets	LIAS	-0.187853	0.272817	0.669935	0.564128	0.173968
	All Targets	RPL35A	-0.104902	0.514912	0.817389	0.288267	0.0875714
	All Targets	P3H2	-0.466237	0.134579	0.539358	0.871023	0.268123
	All Targets	EDEM2	-0.164521	0.213154	0.623364	0.671306	0.205258
	All Targets	CX3CL1	0.104946	0.646334	0.880217	0.189543	0.05541
	All Targets	RFT1	0.0819131	0.569427	0.843193	0.244562	0.0740728
	All Targets	BLMH	-0.25026	0.111609	0.512289	0.952301	0.290485
	All Targets	PRAMEF17	0.134351	0.549771	0.832701	0.259818	0.0795111
	All Targets	TBC1D17	0.261422	0.0543252	0.405452	1.265	0.392061
	All Targets	C19orf25	0.0660515	0.652497	0.882543	0.185422	0.0542644
	All Targets	WDR46	0.0177649	0.85422	0.958674	0.0684304	0.0183289
	All Targets	SNRPA	-0.158682	0.299648	0.692587	0.523388	0.159525
	All Targets	RCC1	-0.022176	0.904391	0.973651	0.0436438	0.0115968
	All Targets	ZNF782	0.0938359	0.417278	0.765681	0.379575	0.115952
	All Targets	RNASEK	-0.00345736	0.974084	0.993273	0.0114038	0.0029314
	All Targets	MMAA	-0.105902	0.571381	0.844181	0.243075	0.0735647
	All Targets	GP5	0.495974	0.0746094	0.450004	1.12721	0.346783
	All Targets	CCDC28B	-0.267202	0.222472	0.631419	0.652725	0.199683
	All Targets	GGT7	-0.0800375	0.514872	0.817389	0.288301	0.0875714
	All Targets	IGHM	-0.186635	0.0823014	0.461902	1.08459	0.33545
	All Targets	CDIP1	0.0444475	0.613806	0.865215	0.211969	0.0628758
	All Targets	IDH3A	0.0161025	0.92123	0.977522	0.0356321	0.0098736
	All Targets	FAM110A	-0.416684	0.0772431	0.454741	1.11214	0.342236
	All Targets	METTL2B	0.0645617	0.363021	0.735057	0.440068	0.133679
	All Targets	LRRC45	-0.220788	0.127023	0.529549	0.896117	0.276094
	All Targets	ZBTB39	-0.0660018	0.658266	0.885098	0.181598	0.0530084
	All Targets	HOXC4	-0.665486	0.10994	0.510696	0.958843	0.291838
	All Targets	MAGED4	0.275689	0.247469	0.655772	0.606479	0.183247
	All Targets	CNTNAP2	-0.623542	0.184266	0.597279	0.734555	0.223823
	All Targets	NFS1	-0.358162	0.00287017	0.14791	2.54209	0.830002
	All Targets	MAP3K14	0.102806	0.643198	0.879065	0.191655	0.0559788
	All Targets	LIF	0.0268991	0.915465	0.975243	0.0383584	0.0108874
	All Targets	NRTN	0.020277	0.942429	0.9835	0.0257512	0.0072257
	All Targets	MRPL32	0.0383267	0.762843	0.927512	0.117565	0.0326804
	All Targets	RRAGA	-0.15988	0.163025	0.578105	0.787746	0.237993
	All Targets	ATP13A2	-0.224529	0.260901	0.664801	0.583525	0.177308
	All Targets	LPIN1	-0.0660024	0.718903	0.913555	0.14333	0.0392651
	All Targets	IFT22	0.34971	0.00758048	0.205682	2.1203	0.686805
	All Targets	PHF2	-0.156177	0.513627	0.817389	0.289352	0.0875714
	All Targets	GID4	0.180307	0.156099	0.570318	0.806599	0.243883
	All Targets	MRNIP	-0.075257	0.599148	0.859448	0.222466	0.0657805
	All Targets	LPXN	0.136286	0.532691	0.825557	0.273525	0.083253
	All Targets	AKAP1	-0.413578	0.103298	0.502633	0.985906	0.298749
	All Targets	WWTR1	0.0427091	0.837401	0.952619	0.0770664	0.0210806
	All Targets	AFTPH	0.0285544	0.866679	0.962815	0.0621418	0.016457
	All Targets	STYXL1	-0.259881	0.122748	0.523972	0.910984	0.280692
	All Targets	NECAP1	-0.0636372	0.541838	0.830058	0.26613	0.0808914
	All Targets	CSRNP2	-0.249208	0.166112	0.579621	0.7796	0.236856
	All Targets	SGTA	0.20264	0.025882	0.3181	1.587	0.497436
	All Targets	SMIM10L2A	0.178288	0.35309	0.730678	0.452115	0.136274
	All Targets	SPIDR	-0.233162	0.456472	0.789107	0.340586	0.102864
	All Targets	LRRTM1	-0.342295	0.16016	0.573926	0.795445	0.241144
	All Targets	ACADM	-0.0381208	0.842608	0.954372	0.0743746	0.0202825
	All Targets	SLC44A3	-0.794746	0.00379147	0.160017	2.42119	0.795833
	All Targets	INTS7	-0.29598	0.132234	0.536594	0.878657	0.270354
	All Targets	CEP290	-0.15196	0.242904	0.649879	0.614566	0.187167
	All Targets	KIF11	0.270423	0.468372	0.794473	0.329409	0.0999206
	All Targets	ITM2A	-0.488883	0.265554	0.666146	0.575846	0.176431
	All Targets	NSUN6	0.0134709	0.921208	0.977522	0.0356424	0.0098736
	All Targets	PDHB	-0.22452	0.0259513	0.318372	1.58584	0.497065
	All Targets	KANSL3	0.247686	0.002546	0.138656	2.59414	0.858062
	All Targets	ACSL3	0.142582	0.136842	0.542451	0.863781	0.26564
	All Targets	PHLDA2	-0.0656158	0.851431	0.957399	0.0698507	0.0189072
	All Targets	SEL1L3	0.181245	0.543294	0.8303	0.264965	0.080765
	All Targets	BTN3A2	-0.215574	0.435157	0.777528	0.361354	0.109284
	All Targets	ZBTB34	-0.0473243	0.764434	0.927965	0.11666	0.0324685
	All Targets	KRTAP10-1	-0.355512	0.275581	0.67228	0.55975	0.17245
	All Targets	CHMP4A	-0.080114	0.288333	0.683949	0.540106	0.164976
	All Targets	ZNF439	0.0594002	0.752729	0.925297	0.123361	0.0337189
	All Targets	EOGT	-0.268157	0.497419	0.807316	0.303277	0.0929563
	All Targets	ABITRAM	-0.00865059	0.9635	0.989453	0.0161483	0.00460483
	All Targets	FOXB1	0.607533	0.0888873	0.473892	1.05116	0.324321
	All Targets	LMAN2	-0.0640238	0.327076	0.714113	0.485351	0.146233
	All Targets	RPP14	0.30594	0.037598	0.359648	1.42484	0.444123
	All Targets	RBM25	-0.0810129	0.324424	0.712191	0.488888	0.147403
	All Targets	KATNAL2	-0.00189106	0.995359	0.998624	0.00202027	0.000598049
	All Targets	GPR85	0.13095	0.647124	0.880225	0.189012	0.0554065
	All Targets	ELFN1	0.0286599	0.89633	0.971255	0.0475323	0.0126667
	All Targets	PINK1	0.0823696	0.697715	0.903032	0.156322	0.0442967
	All Targets	ATG14	-0.17077	0.118574	0.519077	0.926011	0.284768
	All Targets	ARMC8	0.0669501	0.412688	0.764092	0.384378	0.116854
	All Targets	ANP32E	0.0662223	0.690388	0.899879	0.160906	0.045816
	All Targets	C16orf78	-0.131294	0.473034	0.797357	0.325107	0.0983473
	All Targets	CGREF1	0.249051	0.453679	0.787295	0.343251	0.103863
	All Targets	KIAA0319	0.268217	0.349341	0.729088	0.45675	0.13722
	All Targets	EMID1	-0.0588979	0.967631	0.99065	0.0142903	0.00407989
	All Targets	RTN4RL2	-0.329106	0.207062	0.617385	0.6839	0.209444
	All Targets	SELENOM	0.483795	0.233102	0.640092	0.632454	0.193758
	All Targets	ZNF525	-0.295716	0.212585	0.623267	0.672467	0.205326
	All Targets	BGN	-0.758181	0.173057	0.588131	0.761811	0.230526
	All Targets	HENMT1	-0.100332	0.615316	0.8658	0.210902	0.0625823
	All Targets	ZNF621	0.0492685	0.678956	0.894981	0.168158	0.048186
	All Targets	C11orf24	0.0138654	0.916811	0.97571	0.0377201	0.0106794
	All Targets	PSMG1	-0.324421	0.126396	0.529092	0.898268	0.276469
	All Targets	FMC1	0.0396091	0.745653	0.923353	0.127463	0.0346323
	All Targets	FAM153B	0.0271091	0.900512	0.972217	0.0455107	0.0122368
	All Targets	UBALD1	-0.0755647	0.577697	0.84802	0.2383	0.0715937
	All Targets	CCDC14	-0.126157	0.350021	0.729088	0.455906	0.13722
	All Targets	TAF9	-0.0702572	0.610713	0.864246	0.214162	0.0633625
	All Targets	CCDC8	-0.0401503	0.888212	0.968998	0.0514832	0.013677
	All Targets	FAM229A	0.262106	0.274772	0.67228	0.561028	0.17245
	All Targets	OR3A3	-0.052737	0.776836	0.931727	0.10967	0.0307115
	All Targets	ZNF619	-0.0721511	0.689897	0.899673	0.161216	0.0459152
	All Targets	PPP4R3A	-0.0675096	0.0201481	0.291562	1.69577	0.535269
	All Targets	CCND3	-0.302596	0.0615781	0.423036	1.21057	0.373623
	All Targets	NOD1	0.0438297	0.857574	0.960169	0.0667284	0.0176524
	All Targets	MRE11	-0.0496031	0.820947	0.946504	0.0856848	0.0238777
	All Targets	TRIM44	-0.0980059	0.321991	0.709642	0.492156	0.148961
	All Targets	NRBF2	-0.0299876	0.846912	0.956031	0.0721618	0.0195279
	All Targets	COG4	-0.125975	0.271382	0.668985	0.56642	0.174583
	All Targets	ERLEC1	0.307639	0.0735426	0.446704	1.13346	0.34998
	All Targets	CMTM3	0.161327	0.408677	0.762471	0.38862	0.117777
	All Targets	FLRT3	-0.183707	0.736165	0.919702	0.133025	0.0363531
	All Targets	GDPGP1	-0.222386	0.261016	0.664801	0.583333	0.177308
	All Targets	ORAI1	0.359745	0.0206281	0.295963	1.68554	0.528763
	All Targets	SIX4	-0.0944929	0.729273	0.916993	0.13711	0.037634
	All Targets	TENM3	0.950299	0.00270759	0.143986	2.56742	0.84168
	All Targets	ARHGAP32	0.0122516	0.954591	0.986251	0.0201829	0.00601246
	All Targets	ZBTB22	0.0652447	0.521373	0.819892	0.282851	0.0862432
	All Targets	GEMIN4	-0.0286761	0.850839	0.957327	0.0701526	0.0189395
	All Targets	FGF2	0.28803	0.0735876	0.446704	1.1332	0.34998
	All Targets	RNF187	0.18228	0.343838	0.726917	0.463646	0.138515
	All Targets	JADE1	0.372254	0.0277701	0.328468	1.55642	0.483507
	All Targets	CA11	-0.532824	0.0539431	0.405023	1.26806	0.39252
	All Targets	CTAGE9	-0.0984663	0.630812	0.874026	0.2001	0.0584756
	All Targets	CHAT	-0.582523	0.113238	0.513115	0.946009	0.289785
	All Targets	FAT4	1.64469	0.00570405	0.184689	2.24382	0.733558
	All Targets	SPRED3	0.0346066	0.877079	0.965082	0.0569615	0.0154359
	All Targets	IFNAR2	-0.260734	0.0554114	0.405729	1.2564	0.391764
	All Targets	MOB4	0.3289	0.000209696	0.0489301	3.67841	1.31042
	All Targets	RGS3	0.22945	0.174969	0.589274	0.757038	0.229683
	All Targets	MET	-0.0630173	0.844757	0.955437	0.0732682	0.0197981
	All Targets	DEXI	0.0839892	0.402454	0.758618	0.395284	0.119977
	All Targets	RPLP0	-0.09363	0.647608	0.880225	0.188688	0.0554065
	All Targets	EFHD2	0.399254	0.0334881	0.345104	1.47511	0.46205
	All Targets	MEX3C	-0.106526	0.00361235	0.158325	2.44221	0.80045
	All Targets	GRHL1	-0.319922	0.0395415	0.363999	1.40295	0.4389
	All Targets	PRKAR2A	-0.121404	0.44004	0.780143	0.356507	0.107826
	All Targets	RNF145	0.0570111	0.527695	0.823388	0.277617	0.0843952
	All Targets	AHCYL2	0.286482	0.143697	0.550838	0.842551	0.258976
	All Targets	GET4	0.247824	0.156414	0.570318	0.805725	0.243883
	All Targets	NECAB3	-0.429593	0.00971382	0.227197	2.01261	0.643596
	All Targets	KLF4	-0.0925574	0.740935	0.921155	0.13022	0.0356672
	All Targets	KIAA0895	0.263914	0.165579	0.579621	0.780995	0.236856
	All Targets	BMS1	-0.00370055	0.969661	0.991359	0.0133803	0.00376891
	All Targets	TRIP11	-0.0790178	0.526999	0.822769	0.27819	0.084722
	All Targets	SCRN1	-0.3081	0.102824	0.501741	0.987907	0.299521
	All Targets	KIF17	0.035984	0.889726	0.969354	0.0507439	0.0135177
	All Targets	DAAM2	0.0234235	0.531464	0.825107	0.274526	0.08349
	All Targets	POFUT2	0.541514	0.0535097	0.403889	1.27157	0.393738
	All Targets	ZNF780A	0.201599	0.184913	0.597459	0.733032	0.223692
	All Targets	LRWD1	0.0706163	0.606244	0.861556	0.217353	0.0647167
	All Targets	CCDC92	-0.100307	0.598522	0.859391	0.22292	0.0658093
	All Targets	TBCA	-0.0716738	0.56264	0.839577	0.249769	0.0759396
	All Targets	ZFAND5	-0.182808	0.0458416	0.387009	1.33874	0.412279
	All Targets	PABPC1	-0.20367	0.15887	0.573108	0.798958	0.241764
	All Targets	COL16A1	-0.595156	0.117655	0.518465	0.92939	0.28528
	All Targets	RDH10	-0.259955	0.324471	0.712191	0.488825	0.147403
	All Targets	NACA	-0.0716673	0.69955	0.904127	0.155181	0.0437706
	All Targets	METTL15	0.184955	0.218014	0.6276	0.661516	0.202317
	All Targets	LPCAT2	0.292488	0.20418	0.616825	0.689987	0.209838
	All Targets	AP3D1	0.0786096	0.203433	0.616068	0.691578	0.210372
	All Targets	ZFP64	-0.233468	0.192305	0.602862	0.71601	0.219782
	All Targets	TMEM237	-0.441313	0.0322855	0.342125	1.49099	0.465815
	All Targets	HAO2	0.466605	0.123305	0.525034	0.90902	0.279812
	All Targets	MAPK12	-0.00414194	0.925722	0.979047	0.0335193	0.00919661
	All Targets	N4BP2	0.175692	0.119918	0.521273	0.921114	0.282935
	All Targets	RPL36A	-0.251599	0.194847	0.606622	0.710306	0.217082
	All Targets	CILP2	0.0218614	0.941842	0.983285	0.026022	0.00732061
	All Targets	MAP4K4	-0.718366	0.00349279	0.156166	2.45683	0.806414
	All Targets	TLL1	-0.410178	0.356974	0.73217	0.447363	0.135388
	All Targets	HOXB4	-0.803278	0.184039	0.597279	0.73509	0.223823
	All Targets	TULP3	0.351041	0.0081661	0.210133	2.08799	0.677506
	All Targets	ALG13	-0.179311	0.217153	0.627135	0.663234	0.202639
	All Targets	KIAA0319L	0.0228272	0.858562	0.960316	0.0662283	0.0175856
	All Targets	SLC6A16	0.198268	0.390799	0.753006	0.408046	0.123202
	All Targets	VIPAS39	-0.302699	0.0290509	0.331377	1.53684	0.479678
	All Targets	PABPN1L	-0.27008	0.0999261	0.497095	1.00032	0.303561
	All Targets	COL11A1	0.65198	0.00919888	0.220072	2.03627	0.657436
	All Targets	SH3BP2	-0.309127	0.0183114	0.281319	1.73728	0.550801
	All Targets	ALDH4A1	-0.209847	0.352828	0.730678	0.452437	0.136274
	All Targets	SSTR1	-0.420892	0.106818	0.50745	0.971357	0.294607
	All Targets	VPS28	0.0579975	0.69685	0.90291	0.15686	0.0443557
	All Targets	TRIM61	-0.231214	0.144436	0.551751	0.840325	0.258257
	All Targets	IGIP	0.0218091	0.899172	0.971894	0.0461573	0.0123811
	All Targets	RNF20	-0.202617	0.0607667	0.422149	1.21633	0.374534
	All Targets	CWF19L2	-0.145014	0.187659	0.598464	0.72663	0.222962
	All Targets	ZNF579	-0.1502	0.122962	0.524343	0.910228	0.280384
	All Targets	LUC7L3	-0.121917	0.0356619	0.354302	1.4478	0.450627
	All Targets	UTRN	0.100517	0.594371	0.857606	0.225942	0.066712
	All Targets	RSPRY1	-0.00781459	0.942643	0.983516	0.0256528	0.00721858
	All Targets	PUF60	0.0198648	0.819073	0.946235	0.0866774	0.0240009
	All Targets	PEX6	-0.136632	0.168709	0.582497	0.772861	0.234707
	All Targets	ADCY8	-1.01163	0.012772	0.248044	1.89374	0.605472
	All Targets	TOX2	0.18078	0.55326	0.834238	0.257071	0.0787099
	All Targets	FOXD4L5	-0.066374	0.805556	0.941954	0.0939042	0.0259704
	All Targets	DISP2	-0.330144	0.132414	0.536594	0.878066	0.270354
	All Targets	PUDP	0.144269	0.310384	0.700423	0.508101	0.15464
	All Targets	DDT	-0.119486	0.115468	0.516013	0.93754	0.287339
	All Targets	ZNF707	0.0526669	0.801528	0.940887	0.0960813	0.0264627
	All Targets	GSTZ1	0.126566	0.655539	0.883726	0.183402	0.0536823
	All Targets	CASP10	-0.0486495	0.866649	0.962815	0.0621566	0.016457
	All Targets	ZNF706	0.0710196	0.269793	0.667522	0.568969	0.175535
	All Targets	TMEM47	0.917583	0.0233937	0.307298	1.6309	0.51244
	All Targets	BRI3BP	-0.128216	0.605231	0.861373	0.218079	0.064809
	All Targets	CSMD2	0.324706	0.431284	0.775344	0.365236	0.110506
	All Targets	VWA8	-0.259924	0.117618	0.518465	0.929527	0.28528
	All Targets	PTMA	-0.347794	0.0116273	0.237812	1.93452	0.623767
	All Targets	NOPCHAP1	-0.340189	0.0721073	0.443407	1.14202	0.353197
	All Targets	FGFR1OP2	0.112219	0.34481	0.727572	0.46242	0.138124
	All Targets	WDR25	0.192294	0.272236	0.669545	0.565054	0.17422
	All Targets	ARMC7	0.0196083	0.899766	0.972186	0.0458703	0.0122507
	All Targets	INTS10	-0.107004	0.348765	0.728946	0.457467	0.137304
	All Targets	NCDN	-0.412832	0.0735848	0.446704	1.13321	0.34998
	All Targets	FKBP1B	-0.153573	0.33448	0.719966	0.47563	0.142688
	All Targets	CAMSAP1	-0.106293	0.487975	0.801559	0.311602	0.0960647
	All Targets	PNMA3	-0.016442	0.935638	0.98112	0.0288923	0.00827796
	All Targets	ABCC8	-0.442749	0.0786783	0.457603	1.10414	0.339511
	All Targets	FAM53B	-0.119337	0.46253	0.791218	0.334861	0.101704
	All Targets	EPM2A	-0.195872	0.347479	0.728298	0.459071	0.137691
	All Targets	FHL2	-0.226096	0.661436	0.886626	0.179512	0.0522593
	All Targets	ETAA1	0.0910483	0.542147	0.830285	0.265883	0.0807727
	All Targets	NRGN	-0.156413	0.671036	0.890974	0.173254	0.0501348
	All Targets	TGOLN2	0.0799697	0.370247	0.739972	0.431508	0.130785
	All Targets	CYBRD1	0.221682	0.584687	0.85191	0.233076	0.0696061
	All Targets	ZNF444	0.177212	0.0918056	0.478512	1.03713	0.320107
	All Targets	ERBIN	0.192996	0.130949	0.53508	0.882898	0.271581
	All Targets	CNOT3	0.150605	0.156131	0.570318	0.806512	0.243883
	All Targets	ZDHHC9	-0.0350957	0.850691	0.957256	0.0702282	0.0189721
	All Targets	SPC25	0.0681772	0.887642	0.968972	0.0517624	0.013689
	All Targets	PPP2R5C	0.178352	0.0104261	0.229566	1.98188	0.639092
	All Targets	SDCBP	0.448589	0.00053996	0.0787656	3.26764	1.10366
	All Targets	CTXN1	0.20868	0.171383	0.585994	0.766032	0.232107
	All Targets	HOXB2	-0.831184	0.0697051	0.442705	1.15674	0.353886
	All Targets	SOCS6	0.0469348	0.560391	0.838157	0.251509	0.0766744
	All Targets	FBXW7	0.115386	0.468841	0.794967	0.328975	0.0996507
	All Targets	ASIC3	-0.220266	0.312777	0.701651	0.504765	0.153879
	All Targets	PMAIP1	0.0715701	0.846884	0.956031	0.0721762	0.0195279
	All Targets	MTFR2	0.187576	0.215617	0.626302	0.666316	0.203216
	All Targets	FADD	-0.158125	0.153054	0.566168	0.815156	0.247054
	All Targets	CXCR4	0.0943819	0.897305	0.971255	0.04706	0.0126667
	All Targets	FAU	-0.0735078	0.641024	0.87813	0.193126	0.0564412
	All Targets	HSD17B14	0.126658	0.733659	0.918286	0.134506	0.037022
	All Targets	SPATA13	0.726333	0.000726995	0.0863349	3.13847	1.06381
	All Targets	MMP11	-0.0918797	0.746093	0.923371	0.127207	0.0346238
	All Targets	LRRC58	0.181638	0.114271	0.514851	0.942064	0.288318
	All Targets	AURKB	0.481214	0.303394	0.696079	0.517992	0.157342
	All Targets	RORA	0.343551	0.187371	0.598219	0.727298	0.22314
	All Targets	MAGED1	0.404278	0.00164903	0.119315	2.78277	0.923304
	All Targets	TMED7	0.0998483	0.537993	0.828221	0.269224	0.0818538
	All Targets	AP3M1	-0.223288	0.118077	0.518996	0.927835	0.284836
	All Targets	WDR61	0.0394938	0.684121	0.897034	0.164867	0.047191
	All Targets	AXIN2	-0.428092	0.0395401	0.363999	1.40296	0.4389
	All Targets	NDUFB9	-0.118277	0.164316	0.579621	0.784321	0.236856
	All Targets	H2AC13	-0.128358	0.794702	0.937838	0.0997956	0.0278722
	All Targets	PRX	-0.0285415	0.898162	0.971349	0.0466453	0.0126248
	All Targets	NDUFV1	-0.126576	0.139126	0.545195	0.856593	0.263448
	All Targets	RASSF1	0.289266	0.274944	0.67228	0.560755	0.17245
	All Targets	ARL13B	0.42363	8.42549e-05	0.0377968	4.0744	1.42255
	All Targets	SATB2	-0.14185	0.590999	0.85575	0.228413	0.0676533
	All Targets	FOSL1	0.00493523	0.980693	0.994512	0.00846703	0.00239015
	All Targets	MYLPF	-0.514149	0.373244	0.742766	0.428007	0.129148
	All Targets	DSCC1	0.0683115	0.84029	0.953233	0.075571	0.0208007
	All Targets	MBIP	0.109333	0.359808	0.732793	0.443929	0.135019
	All Targets	IFI6	0.280755	0.102873	0.501759	0.9877	0.299505
	All Targets	LONP2	-0.0498032	0.592328	0.856225	0.227438	0.0674122
	All Targets	CDC42SE2	0.404415	0.000240428	0.0530439	3.61902	1.27536
	All Targets	TERF2IP	-0.1374	0.441981	0.781628	0.354596	0.107
	All Targets	TMEM161A	0.292875	0.131949	0.536594	0.879593	0.270354
	All Targets	WDR20	-0.0560904	0.548906	0.83217	0.260502	0.0797877
	All Targets	AFF1	0.238739	0.364698	0.73651	0.438067	0.132821
	All Targets	ZBED4	-0.209995	0.311245	0.700692	0.506898	0.154473
	All Targets	ZBTB7B	0.275859	0.0424959	0.373762	1.37165	0.427404
	All Targets	IL3	0.255176	0.375541	0.744128	0.425343	0.128353
	All Targets	SMIM20	-0.0538899	0.700509	0.9043	0.154586	0.0436873
	All Targets	FMN2	0.0417514	0.885456	0.968104	0.0528329	0.0140778
	All Targets	DGKG	0.49847	0.172363	0.587166	0.763556	0.231239
	All Targets	OGN	-0.260531	0.802656	0.941179	0.0954704	0.0263276
	All Targets	RHD	-0.134943	0.558752	0.83714	0.252781	0.0772018
	All Targets	CALML6	-0.163988	0.413836	0.764092	0.383172	0.116854
	All Targets	ACTR6	-0.0212927	0.822391	0.946972	0.0849216	0.0236626
	All Targets	FARS2	-0.106494	0.251952	0.659169	0.598683	0.181003
	All Targets	GNB3	-0.25316	0.131014	0.53508	0.882681	0.271581
	All Targets	CTNNAL1	0.0240018	0.928179	0.979951	0.0323684	0.00879582
	All Targets	PDXP	-0.216367	0.0788514	0.457603	1.10319	0.339511
	All Targets	STX12	-0.208388	0.136664	0.542223	0.864347	0.265822
	All Targets	FMR1	0.209128	0.0193018	0.287032	1.7144	0.54207
	All Targets	SKA2	0.0259921	0.89744	0.971255	0.0469947	0.0126667
	All Targets	MRPL42	-0.138524	0.341681	0.725477	0.46638	0.139376
	All Targets	SLC26A6	0.039792	0.866989	0.962815	0.0619866	0.016457
	All Targets	URB2	0.236786	0.366653	0.737557	0.435745	0.132204
	All Targets	ATP2C1	-0.115184	0.386943	0.749678	0.412353	0.125125
	All Targets	TSNAX	0.217836	0.0666375	0.437471	1.17628	0.359051
	All Targets	HERC1	-0.192876	0.137457	0.543127	0.861834	0.265098
	All Targets	GSTM3	0.327164	0.168228	0.582458	0.774102	0.234736
	All Targets	CYP2D7	-0.182285	0.125783	0.528939	0.900378	0.276594
	All Targets	DZIP3	-0.129173	0.613104	0.865082	0.212466	0.0629427
	All Targets	CST9	-0.146662	0.656834	0.884586	0.182545	0.05326
	All Targets	POLL	-0.111844	0.354266	0.731171	0.45067	0.135981
	All Targets	PCDH1	-0.483304	0.274326	0.672154	0.561733	0.172531
	All Targets	ODC1	0.0373999	0.946149	0.984024	0.0240406	0.00699432
	All Targets	MIOS	-0.219138	0.218824	0.62774	0.659906	0.20222
	All Targets	IFT20	0.076912	0.629797	0.873771	0.200799	0.0586026
	All Targets	KRTAP19-1	-0.443952	0.00756409	0.205682	2.12124	0.686805
	All Targets	VASN	0.0745568	0.82148	0.946504	0.0854029	0.0238777
	All Targets	TOR1A	-0.219047	0.0596915	0.419511	1.22409	0.377257
	All Targets	CHCHD10	0.0237124	0.91701	0.97571	0.0376258	0.0106794
	All Targets	BICC1	0.134265	0.725811	0.916032	0.139176	0.0380893
	All Targets	REEP1	-0.899586	0.0289453	0.331377	1.53842	0.479678
	All Targets	ISLR2	0.317447	0.445433	0.782897	0.351217	0.106295
	All Targets	ZMAT1	-0.147727	0.52075	0.819632	0.283371	0.0863811
	All Targets	EDNRA	-0.673884	0.216958	0.626973	0.663625	0.202751
	All Targets	SLC22A15	-0.81865	0.0113462	0.236609	1.94515	0.62597
	All Targets	TMEM201	0.0469887	0.532311	0.825517	0.273835	0.0832741
	All Targets	DST	-0.154693	0.419863	0.767261	0.376892	0.115057
	All Targets	GABRA2	0.219774	0.598183	0.859345	0.223166	0.0658323
	All Targets	SLC30A7	0.331284	0.0154634	0.263759	1.8107	0.578793
	All Targets	LOXL2	-0.238533	0.55884	0.83714	0.252713	0.0772018
	All Targets	CRMP1	-0.709965	0.0448008	0.383491	1.34871	0.416245
	All Targets	ANKS6	0.250466	0.143198	0.550773	0.844064	0.259027
	All Targets	TGFBR3L	-0.0887826	0.701485	0.9046	0.153981	0.0435435
	All Targets	RCOR2	-0.20319	0.190335	0.601371	0.720481	0.220858
	All Targets	CCDC88A	-0.212315	0.150663	0.562067	0.821993	0.250212
	All Targets	AK9	-0.253234	0.0935125	0.481258	1.02913	0.317622
	All Targets	NAXE	-0.0492304	0.789738	0.936285	0.102517	0.028592
	All Targets	PARD3B	0.648185	0.0289758	0.331377	1.53796	0.479678
	All Targets	CDCA5	-0.130766	0.627948	0.873048	0.202076	0.0589619
	All Targets	CISD3	0.013688	0.959616	0.988255	0.0179023	0.00513092
	All Targets	APPL1	-0.0362337	0.721391	0.91429	0.141829	0.0389158
	All Targets	ZNF793	-0.0334856	0.96655	0.990438	0.0147758	0.0041729
	All Targets	RIIAD1	0.244248	0.32469	0.712281	0.488531	0.147349
	All Targets	CBLB	-0.192089	0.265278	0.666088	0.576298	0.176468
	All Targets	RNF123	0.0598282	0.383419	0.747527	0.416326	0.126373
	All Targets	ZBTB16	0.186295	0.524911	0.82211	0.279915	0.0850699
	All Targets	HS3ST3A1	-0.281393	0.545558	0.830716	0.263159	0.0805473
	All Targets	SEMA3C	-0.297166	0.520379	0.819632	0.283681	0.0863811
	All Targets	VPS4B	0.0586593	0.565498	0.841129	0.247569	0.0751374
	All Targets	NEU4	0.0928913	0.670685	0.890849	0.173481	0.0501959
	All Targets	WDR89	-0.0239391	0.870745	0.96347	0.0601089	0.0161616
	All Targets	TCAIM	-0.292373	0.0496962	0.398102	1.30368	0.400005
	All Targets	ARMCX1	0.110955	0.552233	0.833926	0.257878	0.0788724
	All Targets	IPO5	0.0192036	0.962675	0.989363	0.0165201	0.00464449
	All Targets	SLTM	-0.0922953	0.420172	0.767569	0.376572	0.114883
	All Targets	PHLDA1	-0.403188	0.0977715	0.493718	1.00979	0.306521
	All Targets	AVL9	0.136413	0.240534	0.647283	0.618824	0.188906
	All Targets	CDK5	-0.310142	0.1514	0.563168	0.819874	0.249362
	All Targets	RPL23	-0.131865	0.412397	0.763837	0.384684	0.116999
	All Targets	TEX9	0.503236	0.00691504	0.19911	2.16021	0.700906
	All Targets	GYS1	0.0482506	0.648845	0.880369	0.187859	0.0553352
	All Targets	STARD13	0.0723818	0.806164	0.941954	0.0935764	0.0259704
	All Targets	LRRC4	0.509498	0.114568	0.515568	0.940935	0.287714
	All Targets	LARP1	0.0383492	0.677058	0.894637	0.169374	0.0483532
	All Targets	DDX41	-0.128463	0.203084	0.61594	0.692325	0.210461
	All Targets	TMEM120A	-0.350451	0.00102386	0.0950287	2.98976	1.02215
	All Targets	TEX261	-0.0225903	0.888926	0.969142	0.0511346	0.0136127
	All Targets	OPRM1	-0.0377062	0.92076	0.977332	0.0358536	0.00995809
	All Targets	CBL	0.153179	0.115856	0.516013	0.93608	0.287339
	All Targets	PIP5K1A	0.109475	0.442668	0.781815	0.353921	0.106896
	All Targets	GOLM1	0.479071	0.000963338	0.0943225	3.01622	1.02538
	All Targets	GINS1	-0.11025	0.716494	0.912431	0.144788	0.0398
	All Targets	RNF212	0.315171	0.268823	0.667099	0.570533	0.17581
	All Targets	KALRN	-0.683018	0.0123457	0.245	1.90848	0.610834
	All Targets	HYI	0.0522473	0.236729	0.643562	0.625749	0.19141
	All Targets	NFAM1	0.148245	0.215294	0.626266	0.666967	0.203241
	All Targets	MGST1	0.888792	0.0577153	0.413376	1.23871	0.383655
	All Targets	FIGLA	-0.131468	0.577974	0.848242	0.238091	0.0714802
	All Targets	FAM222B	-0.131643	0.183911	0.597279	0.735393	0.223823
	All Targets	GALK1	-0.0919481	0.56317	0.839852	0.24936	0.0757971
	All Targets	RTL10	0.347277	0.0296264	0.332815	1.52832	0.477797
	All Targets	ZBTB8OS	-0.0547287	0.650717	0.881287	0.186608	0.0548825
	All Targets	RMDN2	0.215293	0.259333	0.663452	0.586142	0.17819
	All Targets	DHRS13	-0.326849	0.0403051	0.367188	1.39464	0.435112
	All Targets	GALNT18	0.130843	0.725216	0.916032	0.139533	0.0380893
	All Targets	SHISA7	0.187797	0.604059	0.861243	0.218921	0.0648745
	All Targets	PLSCR3	-0.151257	0.483503	0.800961	0.315601	0.0963888
	All Targets	RAP2B	0.0405145	0.836491	0.952619	0.0775387	0.0210806
	All Targets	TMA7	-0.0188324	0.903434	0.97314	0.0441036	0.0118246
	All Targets	ANAPC11	-0.0527725	0.591093	0.85575	0.228344	0.0676533
	All Targets	TRABD2B	-0.231559	0.35235	0.730603	0.453026	0.136318
	All Targets	WDR83	-0.0599288	0.776384	0.931727	0.109923	0.0307115
	All Targets	FNDC4	0.448669	0.0235388	0.307797	1.62822	0.511736
	All Targets	NIPSNAP2	0.189331	0.0390247	0.362858	1.40866	0.440263
	All Targets	RGS14	0.20609	0.347551	0.728298	0.458981	0.137691
	All Targets	HJV	-0.0389486	0.864943	0.962198	0.0630125	0.0167354
	All Targets	MOSPD3	0.0520833	0.754854	0.925808	0.122137	0.0334791
	All Targets	CNTN2	-1.40308	0.0371877	0.357991	1.4296	0.446127
	All Targets	DYNLT3	0.078032	0.642859	0.87887	0.191884	0.0560754
	All Targets	SEC23IP	0.138159	0.415547	0.764341	0.38138	0.116713
	All Targets	BLOC1S5	-0.0205079	0.901575	0.972217	0.0449982	0.0122368
	All Targets	ADAMTS7	-0.0597427	0.860406	0.960861	0.0652966	0.0173392
	All Targets	EML5	0.113731	0.457363	0.789333	0.339739	0.10274
	All Targets	GSTM4	0.149153	0.281127	0.677909	0.551097	0.168828
	All Targets	CRELD2	-0.0739889	0.73215	0.917656	0.1354	0.0373203
	All Targets	ARHGEF5	0.113717	0.379887	0.745157	0.420345	0.127752
	All Targets	MLLT6	-0.0932315	0.410696	0.763107	0.38648	0.117415
	All Targets	TAF9B	-0.436121	0.273295	0.670801	0.563369	0.173406
	All Targets	NPC1	0.763924	2.98541e-05	0.0267851	4.525	1.57211
	All Targets	SH2D3C	-0.438707	0.139197	0.545202	0.85637	0.263443
	All Targets	TIMM21	-0.19337	0.151524	0.563318	0.819518	0.249247
	All Targets	MOSMO	0.0932347	0.482308	0.800961	0.316675	0.0963888
	All Targets	CGGBP1	0.0632055	0.357561	0.732347	0.44665	0.135283
	All Targets	TMEM271	-0.234271	0.511112	0.81611	0.291484	0.0882512
	All Targets	HSD17B12	0.216103	0.0491444	0.397228	1.30853	0.40096
	All Targets	GPR31	-0.638224	0.0197232	0.287896	1.70502	0.540764
	All Targets	E2F3	-0.208438	0.220344	0.629194	0.656898	0.201215
	All Targets	MRPL12	-0.24824	0.225776	0.634864	0.646323	0.197319
	All Targets	CEND1	-0.0752501	0.810191	0.942887	0.0914127	0.0255405
	All Targets	HSD17B2	0.173946	0.724834	0.916014	0.139762	0.038098
	All Targets	PROSER3	0.272955	0.093056	0.480029	1.03126	0.318732
	All Targets	THG1L	0.149003	0.306357	0.697388	0.513772	0.156526
	All Targets	HNRNPAB	-0.168179	0.390183	0.752628	0.408732	0.12342
	All Targets	SLC10A3	0.0127928	0.838675	0.953233	0.0764061	0.0208007
	All Targets	EXOSC7	-0.126522	0.434828	0.777157	0.361683	0.109491
	All Targets	MACROD1	-0.0266232	0.911317	0.974797	0.0403303	0.0110858
	All Targets	PHOSPHO2	0.0601964	0.608456	0.863496	0.21577	0.0637395
	All Targets	MZF1	0.0227587	0.848873	0.956614	0.0711571	0.0192635
	All Targets	RFC4	-0.361119	0.0718235	0.442961	1.14373	0.353635
	All Targets	RSPO2	1.9972	0.0328044	0.344605	1.48407	0.462679
	All Targets	PITX1	-0.657802	0.017712	0.277685	1.75173	0.556447
	All Targets	LRIG3	-0.24245	0.639801	0.877274	0.193955	0.0568645
	All Targets	IPPK	0.0946719	0.533966	0.825991	0.272486	0.0830247
	All Targets	SRSF10	0.0929137	0.390095	0.752565	0.40883	0.123456
	All Targets	HSP90B1	0.306997	0.120651	0.52176	0.91847	0.282529
	All Targets	SUGP1	-0.0586716	0.570761	0.843969	0.243546	0.0736734
	All Targets	SYNM	-0.49236	0.0530664	0.402749	1.27518	0.394965
	All Targets	KIAA0100	-0.0992225	0.10031	0.497472	0.998657	0.303231
	All Targets	FAT2	-0.370341	0.133415	0.537366	0.874796	0.26973
	All Targets	TRAF3	0.26176	0.00452303	0.168364	2.34457	0.773752
	All Targets	TDP1	-0.0822101	0.499218	0.808411	0.301709	0.0923679
	All Targets	SAMD10	-0.143137	0.438402	0.780143	0.358127	0.107826
	All Targets	RRP1B	-0.13581	0.141261	0.547896	0.849977	0.261302
	All Targets	PREB	-0.156931	0.0894362	0.474473	1.04849	0.323788
	All Targets	CENPO	0.395064	0.196452	0.608062	0.706743	0.216052
	All Targets	REPS2	-0.0426137	0.885817	0.968104	0.0526561	0.0140778
	All Targets	RBPMS	0.714274	0.0371465	0.357851	1.43008	0.446298
	All Targets	DHX32	0.178753	0.271237	0.668985	0.566652	0.174583
	All Targets	ZFPM2	-0.251033	0.437162	0.778837	0.359357	0.108554
	All Targets	LACTB	-0.113863	0.647551	0.880225	0.188726	0.0554065
	All Targets	ISY1	0.0515741	0.639322	0.877063	0.19428	0.056969
	All Targets	PLXNB2	0.270613	0.0701272	0.442961	1.15411	0.353635
	All Targets	H2AC7	0.0851384	0.871286	0.963614	0.0598392	0.0160967
	All Targets	BABAM2	-0.117814	0.312001	0.700987	0.505844	0.15429
	All Targets	MAP3K13	-0.0966951	0.413327	0.764092	0.383706	0.116854
	All Targets	PSMG4	-0.20801	0.147074	0.5563	0.832465	0.254691
	All Targets	EPB41	-0.295622	0.0819229	0.461435	1.08659	0.33589
	All Targets	CD44	-0.183316	0.329011	0.7152	0.482789	0.145573
	All Targets	PTBP1	-0.222623	0.515892	0.817555	0.287441	0.0874828
	All Targets	CELF2	0.783257	0.0192014	0.286592	1.71667	0.542736
	All Targets	IPO13	-0.0555427	0.721553	0.91429	0.141732	0.0389158
	All Targets	ZNF613	0.185328	0.330765	0.716932	0.480481	0.144522
	All Targets	GMIP	-0.169004	0.450465	0.785483	0.346339	0.104863
	All Targets	ZNF320	-0.0888811	0.642372	0.878662	0.192213	0.0561783
	All Targets	WNT10A	-0.0408601	0.704545	0.905563	0.152091	0.0430814
	All Targets	TMCO6	-0.422744	0.0632488	0.427694	1.19895	0.368867
	All Targets	RS1	-0.300903	0.252164	0.659521	0.598318	0.180772
	All Targets	ZZEF1	-0.0401006	0.856223	0.959437	0.0674131	0.0179834
	All Targets	PPP1R8	0.138173	0.0375134	0.359584	1.42581	0.4442
	All Targets	FTSJ3	-0.116283	0.376365	0.744514	0.424391	0.128127
	All Targets	ITPR2	-0.471838	0.0984364	0.495076	1.00684	0.305328
	All Targets	PPP4C	0.161294	0.0186019	0.283325	1.73044	0.547716
	All Targets	USP12	-0.059594	0.44052	0.780577	0.356035	0.107584
	All Targets	ZNF709	-0.123038	0.432806	0.77673	0.363707	0.10973
	All Targets	TOMM40L	0.0707747	0.606331	0.861556	0.21729	0.0647167
	All Targets	STARD4	0.460445	0.0872522	0.468758	1.05922	0.329051
	All Targets	SMC1A	-0.1449	0.337564	0.722666	0.471644	0.141062
	All Targets	TPM4	-0.36829	0.00432619	0.166348	2.36389	0.778982
	All Targets	CHGB	-0.94113	0.021674	0.302411	1.66406	0.519402
	All Targets	GAMT	0.0579371	0.792148	0.936959	0.101194	0.0282792
	All Targets	TAF8	0.239158	0.224737	0.633539	0.648325	0.198226
	All Targets	SGIP1	-1.07834	0.0182392	0.281172	1.73899	0.551028
	All Targets	CDC42EP5	-0.153196	0.705014	0.905876	0.151802	0.0429311
	All Targets	G6PC3	0.12449	0.289148	0.684374	0.53888	0.164706
	All Targets	BTBD1	-0.146166	0.1835	0.597279	0.736365	0.223823
	All Targets	CPSF3	-0.283295	0.19469	0.606622	0.710656	0.217082
	All Targets	JPH3	-0.386906	0.296638	0.690807	0.527774	0.160644
	All Targets	CEP112	0.143725	0.515931	0.817555	0.287409	0.0874828
	All Targets	EIPR1	-0.383194	0.00893284	0.218182	2.04901	0.661182
	All Targets	PHOX2A	-0.721085	0.153652	0.567	0.813462	0.246417
	All Targets	PLEKHH1	-0.0749828	0.773457	0.930804	0.111564	0.0311416
	All Targets	TFAP2A	-0.630705	0.444405	0.782439	0.352221	0.106549
	All Targets	URGCP	0.0143209	0.764496	0.927965	0.116625	0.0324685
	All Targets	PDHA2	-0.189331	0.548059	0.832012	0.261172	0.0798706
	All Targets	CDIN1	-0.432238	0.0819252	0.461435	1.08658	0.33589
	All Targets	L3MBTL4	-0.19562	0.163607	0.57897	0.786198	0.237344
	All Targets	RNH1	0.0581218	0.57607	0.847247	0.239525	0.0719902
	All Targets	MYBPH	-0.338433	0.67271	0.89182	0.172172	0.0497227
	All Targets	AK3	0.0387401	0.667138	0.889819	0.175784	0.0506982
	All Targets	AMELX	-0.176666	0.0140487	0.256884	1.85237	0.590263
	All Targets	PIH1D1	0.16573	0.048633	0.395709	1.31307	0.402624
	All Targets	P2RY1	-0.0643999	0.836858	0.952619	0.0773484	0.0210806
	All Targets	MRPL47	-0.123866	0.186107	0.598219	0.730238	0.22314
	All Targets	EIF2B2	0.294891	0.0679459	0.44013	1.16784	0.356419
	All Targets	TAS2R50	-0.186158	0.277614	0.673819	0.556559	0.171457
	All Targets	UQCR11	0.153554	0.245326	0.653189	0.610257	0.184961
	All Targets	ADIPOR2	0.0657497	0.679626	0.895215	0.16773	0.0480727
	All Targets	GNB5	0.0744619	0.583902	0.85174	0.23366	0.069693
	All Targets	MED8	0.166678	0.33631	0.721284	0.47326	0.141893
	All Targets	BBS10	0.00751747	0.985248	0.995286	0.00645461	0.00205213
	All Targets	TACR1	1.20919	0.0242812	0.310347	1.61473	0.508152
	All Targets	BOD1L1	-0.222058	0.0820101	0.461435	1.08613	0.33589
	All Targets	PHF20	-0.297383	0.0185776	0.283325	1.73101	0.547716
	All Targets	ACAA2	0.0976199	0.5872	0.853774	0.231214	0.0686569
	All Targets	ADAMTS9	0.253941	0.102757	0.501741	0.988187	0.299521
	All Targets	TAX1BP3	-0.275502	0.164633	0.579621	0.783483	0.236856
	All Targets	INPP4A	-0.094424	0.475094	0.797629	0.32322	0.0981991
	All Targets	DLL3	-0.25803	0.293243	0.687657	0.532772	0.162628
	All Targets	FBXO3	-0.123579	0.00638777	0.190959	2.19465	0.719061
	All Targets	CTSK	-0.169351	0.639657	0.877166	0.194053	0.0569182
	All Targets	HPS1	-0.210715	0.279538	0.676125	0.553559	0.169973
	All Targets	ERO1B	-0.266778	0.215878	0.626408	0.665792	0.203143
	All Targets	VAMP7	-0.0427099	0.820994	0.946504	0.08566	0.0238777
	All Targets	FHL1	-0.0824149	0.510268	0.816004	0.292201	0.0883075
	All Targets	SYNE2	0.0100312	0.971651	0.992017	0.0124896	0.00348086
	All Targets	RPL18	-0.168254	0.320243	0.707923	0.49452	0.150014
	All Targets	DDC	-0.0370912	0.878818	0.965816	0.056101	0.0151057
	All Targets	SELENBP1	0.0790349	0.769699	0.92944	0.113679	0.0317788
	All Targets	ZNF723	-0.0856868	0.270293	0.667952	0.568166	0.175255
	All Targets	VPS37B	0.220999	0.378783	0.744967	0.421609	0.127863
	All Targets	TMOD3	0.0158757	0.802108	0.941149	0.0957672	0.0263418
	All Targets	ANKRD63	-0.151036	0.661509	0.886626	0.179464	0.0522593
	All Targets	FNDC9	-0.0286079	0.939847	0.982369	0.026943	0.00772556
	All Targets	SNTG1	0.493307	0.0865308	0.468758	1.06283	0.329051
	All Targets	ZNF438	-0.415119	0.108633	0.508695	0.964037	0.293543
	All Targets	CIDEC	0.166944	0.239565	0.646073	0.620577	0.189718
	All Targets	SNURF	-0.00775132	0.929977	0.980441	0.0315279	0.00857865
	All Targets	ADGRL3	-0.213471	0.401866	0.758618	0.395919	0.119977
	All Targets	GAGE1	-0.225583	0.388048	0.750446	0.411114	0.124681
	All Targets	PDCD6	-0.00973642	0.939381	0.982291	0.0271582	0.00775964
	All Targets	OVCA2	0.193027	0.27176	0.668985	0.565815	0.174583
	All Targets	RRM2	-0.0314563	0.950567	0.985377	0.0220171	0.00639764
	All Targets	NDUFB7	0.159465	0.0177071	0.277685	1.75185	0.556447
	All Targets	LRP2BP	-0.392346	0.266631	0.667099	0.57409	0.17581
	All Targets	IGSF11	0.271348	0.388513	0.750687	0.410594	0.124541
	All Targets	RASL11A	-0.0372472	0.852223	0.957898	0.0694469	0.0186807
	All Targets	STX17	0.0532848	0.745292	0.923322	0.127674	0.0346466
	All Targets	TSPAN15	-0.148881	0.365673	0.737	0.436908	0.132532
	All Targets	ELMO3	0.134231	0.442385	0.781815	0.354199	0.106896
	All Targets	WNT5A	1.31625	0.0357026	0.354302	1.4473	0.450627
	All Targets	SINHCAF	0.260353	0.265824	0.666146	0.575406	0.176431
	All Targets	LPP	0.472608	0.0420948	0.372216	1.37577	0.429205
	All Targets	FZD9	-0.170938	0.49879	0.808113	0.302083	0.0925281
	All Targets	POLR1A	-0.420363	0.0536346	0.404359	1.27055	0.393233
	All Targets	OCRL	0.249171	0.0223708	0.303642	1.65032	0.517638
	All Targets	HAUS4	-0.361158	0.0834359	0.463234	1.07865	0.334199
	All Targets	AEBP2	0.129199	0.421881	0.768564	0.37481	0.11432
	All Targets	ZFP37	-0.0160519	0.861626	0.961586	0.0646813	0.017012
	All Targets	PDLIM4	-0.0900912	0.624298	0.871403	0.204608	0.0597807
	All Targets	SEMA4A	-0.0675148	0.805825	0.941954	0.0937594	0.0259704
	All Targets	INA	-0.781577	0.0552487	0.405452	1.25768	0.392061
	All Targets	WDR55	0.0181191	0.86843	0.962994	0.0612653	0.0163763
	All Targets	RPUSD3	-0.208169	0.250097	0.657719	0.601892	0.181959
	All Targets	DUT	-0.20409	0.316469	0.70374	0.499669	0.152588
	All Targets	NLE1	0.181476	0.148867	0.559355	0.8272	0.252313
	All Targets	METTL25	-0.0215106	0.88744	0.968863	0.0518609	0.0137377
	All Targets	NDUFA6	0.0526144	0.611398	0.864414	0.213676	0.0632781
	All Targets	USP40	-0.0601853	0.801378	0.940849	0.0961624	0.0264802
	All Targets	LHFPL2	-0.578423	0.0460623	0.387009	1.33665	0.412279
	All Targets	ZNF615	0.28926	0.0384301	0.36282	1.41533	0.440308
	All Targets	AOC2	-0.0720749	0.806256	0.941954	0.0935269	0.0259704
	All Targets	DYNC2LI1	0.146709	0.217605	0.627504	0.662331	0.202384
	All Targets	MTPAP	0.0573635	0.610032	0.863779	0.214647	0.0635975
	All Targets	TMEM177	0.194437	0.330551	0.716932	0.480762	0.144522
	All Targets	PLCB3	-0.0693133	0.642086	0.878662	0.192407	0.0561783
	All Targets	RASGEF1B	-0.145162	0.612973	0.865079	0.212558	0.0629441
	All Targets	LTBP4	0.132607	0.505016	0.81133	0.296695	0.0908027
	All Targets	CA10	-0.325364	0.292203	0.686612	0.534315	0.163289
	All Targets	THOC3	0.172982	0.410655	0.763107	0.386523	0.117415
	All Targets	TBX1	-0.465603	0.383362	0.747527	0.416391	0.126373
	All Targets	CAP1	0.0318773	0.656227	0.884389	0.182946	0.0533567
	All Targets	PKIB	0.594466	0.143551	0.550838	0.842992	0.258976
	All Targets	FAM189B	-0.172435	0.190358	0.601371	0.720429	0.220858
	All Targets	RBM17	0.0476962	0.685025	0.897669	0.164294	0.0468836
	All Targets	KRT75	0.117743	0.767816	0.928612	0.114743	0.0321656
	All Targets	ZNF26	-0.0977373	0.554394	0.834376	0.256181	0.0786384
	All Targets	TNS2	-0.243786	0.485434	0.800961	0.31387	0.0963888
	All Targets	PCF11	0.108642	0.251099	0.65868	0.600155	0.181325
	All Targets	OXT	-0.0413384	0.910231	0.974688	0.0408486	0.0111342
	All Targets	NCOA4	-0.18079	0.197313	0.609605	0.704844	0.214952
	All Targets	OR51E2	0.168409	0.638226	0.876722	0.195025	0.0571381
	All Targets	KIAA1143	-0.0224344	0.854955	0.958752	0.0680567	0.0182936
	All Targets	LZTFL1	0.630227	0.00231207	0.135893	2.636	0.866802
	All Targets	AEBP1	-0.0532914	0.856062	0.959437	0.0674949	0.0179834
	All Targets	SMARCC1	-0.19498	0.183961	0.597279	0.735275	0.223823
	All Targets	NR2C1	-0.0978685	0.45404	0.7875	0.342906	0.10375
	All Targets	BCKDHA	0.148331	0.348173	0.728386	0.458205	0.137638
	All Targets	KDM2A	0.18022	0.0357783	0.354568	1.44638	0.4503
	All Targets	NFIL3	0.149782	0.439164	0.780143	0.357373	0.107826
	All Targets	TMCC1	-0.409972	0.0157497	0.264815	1.80273	0.577057
	All Targets	PACSIN2	0.232422	0.0130933	0.250705	1.88295	0.600837
	All Targets	GARRE1	0.195164	0.0529703	0.402749	1.27597	0.394965
	All Targets	MARCHF6	0.094843	0.286774	0.682915	0.54246	0.165633
	All Targets	SF3A1	0.108431	0.251874	0.659121	0.598817	0.181035
	All Targets	LSM12	0.0623695	0.480327	0.800309	0.318463	0.0967424
	All Targets	PLEKHA6	-0.0672832	0.835068	0.95241	0.0782779	0.0211759
	All Targets	DCTN3	-0.152267	0.410596	0.763107	0.386585	0.117415
	All Targets	DENND1B	-0.557742	0.0163484	0.268482	1.78652	0.571084
	All Targets	ASS1	0.449285	0.384548	0.747943	0.41505	0.126131
	All Targets	PJA1	-0.0408823	0.755364	0.925929	0.121844	0.0334225
	All Targets	ARHGAP44	0.39544	0.0686579	0.440746	1.16331	0.355811
	All Targets	GTPBP8	-0.175822	0.17199	0.586876	0.764497	0.231454
	All Targets	GLTP	0.0891192	0.484477	0.800961	0.314727	0.0963888
	All Targets	MAPK15	0.545945	0.0047418	0.173329	2.32406	0.761129
	All Targets	CCNJ	-0.149349	0.240745	0.647342	0.618443	0.188866
	All Targets	SLC9B1	-0.935644	0.0130797	0.250705	1.8834	0.600837
	All Targets	ANXA2R	-0.185522	0.336143	0.721129	0.473475	0.141987
	All Targets	DNAJC15	-0.500763	0.00950108	0.22379	2.02223	0.650159
	All Targets	DNAH6	-0.00507288	0.984493	0.995286	0.00678739	0.00205213
	All Targets	TBX2	-0.84522	0.0552474	0.405452	1.25769	0.392061
	All Targets	FKBP9	-0.209482	0.282469	0.679547	0.549029	0.167781
	All Targets	SPECC1	0.308181	0.0814139	0.461435	1.0893	0.33589
	All Targets	GRIN3B	0.552044	0.0316761	0.339679	1.49927	0.468931
	All Targets	NR4A3	0.511939	0.115922	0.516071	0.935833	0.28729
	All Targets	SNAPC1	0.890862	0.0152777	0.262975	1.81594	0.580085
	All Targets	TSPAN17	-0.147613	0.417503	0.7658	0.379341	0.115885
	All Targets	ATP6V0E2	0.0691438	0.888338	0.969057	0.0514218	0.0136509
	All Targets	COQ8A	-0.439975	0.051787	0.401731	1.28578	0.396065
	All Targets	ATIC	-0.300818	0.121676	0.523445	0.914796	0.281129
	All Targets	ZBTB5	0.198824	0.0522709	0.401731	1.28174	0.396065
	All Targets	SEM1	0.095368	0.30541	0.696988	0.515117	0.156775
	All Targets	ERMP1	-0.207702	0.145887	0.554469	0.835982	0.256123
	All Targets	NDUFB2	-0.0936254	0.469882	0.795731	0.328011	0.099234
	All Targets	SULF2	-0.062195	0.945761	0.984023	0.0242186	0.00699463
	All Targets	DTD1	-0.435653	0.0773514	0.45477	1.11153	0.342208
	All Targets	ELP1	0.00148117	0.915794	0.975446	0.0382022	0.0107969
	All Targets	B3GAT2	-0.139537	0.549951	0.832702	0.259676	0.0795103
	All Targets	RDH14	0.0888527	0.484413	0.800961	0.314785	0.0963888
	All Targets	STYK1	0.06157	0.6729	0.891924	0.17205	0.0496721
	All Targets	CDK2AP1	0.118651	0.496244	0.806576	0.304305	0.093355
	All Targets	ZBED5	-0.0982455	0.496423	0.806576	0.304148	0.093355
	All Targets	SLC16A5	0.10335	0.400297	0.758618	0.397617	0.119977
	All Targets	MRPS2	0.0303936	0.829827	0.950226	0.0810127	0.022173
	All Targets	TEAD3	0.195371	0.374953	0.743716	0.426023	0.128593
	All Targets	COL12A1	-1.0288	0.0531299	0.402749	1.27466	0.394965
	All Targets	CRTC1	-0.0339877	0.767979	0.928612	0.114651	0.0321656
	All Targets	PEAK1	-0.055497	0.888793	0.969142	0.0511994	0.0136127
	All Targets	FAAP24	0.221956	0.39169	0.753267	0.407058	0.123051
	All Targets	GPR137B	0.363368	0.0479041	0.39215	1.31963	0.406548
	All Targets	CGB2	0.0861056	0.41491	0.764341	0.382046	0.116713
	All Targets	DLX2	0.934889	0.10833	0.50851	0.965253	0.2937
	All Targets	SERPINB1	-0.435756	0.014754	0.262419	1.83109	0.581005
	All Targets	SMPDL3A	0.218532	0.0670221	0.438281	1.17378	0.358247
	All Targets	FAM200B	-0.296941	0.00510495	0.177421	2.29201	0.750995
	All Targets	PTPRJ	0.321395	0.253629	0.659834	0.595801	0.180565
	All Targets	NDUFV3	0.0033895	0.969272	0.99122	0.0135545	0.00382983
	All Targets	DCLRE1C	-0.205463	0.133041	0.537046	0.876014	0.269988
	All Targets	DCAF6	0.196429	0.142406	0.548834	0.846472	0.260559
	All Targets	HLA-DMA	-0.40848	0.196542	0.6082	0.706544	0.215953
	All Targets	SNRNP25	0.209506	0.269367	0.66718	0.569655	0.175757
	All Targets	GPR137	-0.225311	0.12277	0.523972	0.910907	0.280692
	All Targets	MED13	0.147379	0.0250427	0.313637	1.60132	0.503573
	All Targets	TSPAN12	0.396967	0.110532	0.510696	0.956514	0.291838
	All Targets	PGM3	0.306879	0.180157	0.5953	0.74435	0.225264
	All Targets	CROT	-0.0446286	0.945684	0.984023	0.024254	0.00699463
	All Targets	HNRNPA2B1	-0.0303798	0.877886	0.965493	0.0565619	0.015251
	All Targets	PDSS1	-0.181744	0.161264	0.575521	0.792463	0.239939
	All Targets	PIK3CD	-0.601389	0.014562	0.2613	1.83678	0.58286
	All Targets	H3-4	-0.0319461	0.945026	0.984023	0.0245561	0.00699463
	All Targets	RAD51B	-0.102646	0.540546	0.829677	0.267167	0.0810911
	All Targets	MAPKBP1	0.0575244	0.218408	0.62774	0.660732	0.20222
	All Targets	SIL1	-0.0671671	0.650312	0.881103	0.186878	0.0549731
	All Targets	CETN2	0.476078	0.00027599	0.0562768	3.55911	1.24967
	All Targets	CAST	0.219056	0.434641	0.777018	0.36187	0.109569
	All Targets	TFE3	0.320388	0.227479	0.635066	0.643058	0.197181
	All Targets	SLC22A18AS	-0.304087	0.347728	0.728298	0.45876	0.137691
	All Targets	MRPS18C	0.0330478	0.812855	0.944113	0.0899871	0.024976
	All Targets	ERI3	0.00409734	0.919974	0.976977	0.0362247	0.0101159
	All Targets	FOXN2	-0.425132	0.0900497	0.475263	1.04552	0.323066
	All Targets	TMEM151A	-0.228044	0.453731	0.787295	0.343201	0.103863
	All Targets	UBXN4	0.0670052	0.381839	0.746138	0.41812	0.127181
	All Targets	MCM2	-0.2536	0.563746	0.840373	0.248917	0.0755278
	All Targets	TNFRSF21	-0.192292	0.409143	0.762471	0.388125	0.117777
	All Targets	TCN2	0.268611	0.179777	0.595142	0.745267	0.22538
	All Targets	IRX5	-1.11928	0.135674	0.540715	0.867505	0.267031
	All Targets	SHC2	-0.601457	0.00547181	0.182844	2.26187	0.737919
	All Targets	COL4A1	-0.489849	0.183851	0.597279	0.735534	0.223823
	All Targets	PABIR3	-0.232677	0.256908	0.662299	0.590223	0.178946
	All Targets	TPCN2	0.327748	0.381699	0.746138	0.418279	0.127181
	All Targets	OGA	-0.0306826	0.743339	0.922612	0.128813	0.0349807
	All Targets	KCNJ9	-0.0697423	0.710769	0.909098	0.148272	0.0413895
	All Targets	UNC119	0.281616	0.0741956	0.449583	1.12962	0.34719
	All Targets	ADCY7	-0.658896	0.104568	0.504399	0.980602	0.297226
	All Targets	CUTA	-0.062151	0.544872	0.830519	0.263705	0.0806503
	All Targets	RAP1GAP	-0.13987	0.730047	0.916993	0.136649	0.037634
	All Targets	OR10A4	0.127625	0.57939	0.84882	0.237029	0.0711844
	All Targets	VPS41	-0.023478	0.778538	0.932129	0.10872	0.030524
	All Targets	TMEM14C	0.0751618	0.532726	0.825557	0.273496	0.083253
	All Targets	EPB41L5	0.130597	0.243002	0.649879	0.61439	0.187167
	All Targets	APP	0.0163087	0.933236	0.981078	0.0300087	0.00829645
	All Targets	TCP11L2	0.0861134	0.68869	0.899012	0.161976	0.0462343
	All Targets	CADM1	-0.187493	0.543007	0.8303	0.265194	0.080765
	All Targets	KTI12	0.00376777	0.98384	0.995226	0.00707534	0.0020781
	All Targets	NCOA6	-0.183836	0.289062	0.684364	0.539009	0.164713
	All Targets	CABLES2	-0.299916	0.17265	0.587548	0.762834	0.230957
	All Targets	SCYL3	-0.0399818	0.773706	0.930826	0.111424	0.0311314
	All Targets	RGMB	-0.728503	0.0618897	0.423277	1.20838	0.373376
	All Targets	NOA1	-0.192146	0.235493	0.642171	0.628023	0.192349
	All Targets	KHDRBS3	-0.365414	0.285281	0.682482	0.544728	0.165909
	All Targets	GNG12	0.719542	0.00347916	0.156166	2.45853	0.806414
	All Targets	TMEM44	-0.0977728	0.753485	0.925646	0.122925	0.033555
	All Targets	ADAP1	-0.200723	0.35454	0.731175	0.450335	0.135979
	All Targets	PSMD9	0.288039	0.0239191	0.309225	1.62126	0.509726
	All Targets	EXOC5	-0.197021	0.107976	0.508449	0.966671	0.293753
	All Targets	TMEM259	0.135343	0.271291	0.668985	0.566564	0.174583
	All Targets	TMEM63A	0.126585	0.578311	0.848423	0.237839	0.0713876
	All Targets	RC3H2	-0.118177	0.0518782	0.401731	1.28502	0.396065
	All Targets	LAT	-0.32935	0.135842	0.540715	0.866967	0.267031
	All Targets	PRSS53	-0.133678	0.508554	0.814168	0.293663	0.0892858
	All Targets	SNRPE	-0.0794539	0.556282	0.835949	0.254705	0.0778201
	All Targets	CNKSR2	0.436918	0.022577	0.303783	1.64633	0.517436
	All Targets	ERMARD	-0.082563	0.66314	0.887572	0.178395	0.0517966
	All Targets	YAF2	0.103795	0.4222	0.768862	0.374481	0.114151
	All Targets	UBN1	0.0888515	0.41077	0.763107	0.386401	0.117415
	All Targets	KLHDC9	0.232677	0.485416	0.800961	0.313886	0.0963888
	All Targets	ARHGAP28	-0.614752	0.261099	0.664801	0.583195	0.177308
	All Targets	CLCN2	-0.365988	0.0401644	0.367159	1.39616	0.435146
	All Targets	RAB40C	0.0416472	0.707157	0.907224	0.150484	0.0422854
	All Targets	ADARB2	-0.187826	0.236472	0.643047	0.626221	0.191757
	All Targets	SNX21	0.0614477	0.699214	0.904027	0.15539	0.0438184
	All Targets	PBX1	-0.559556	0.0630774	0.427225	1.20013	0.369344
	All Targets	GSKIP	0.0738096	0.614673	0.865572	0.211356	0.0626967
	All Targets	MXD3	0.127476	0.684926	0.897669	0.164356	0.0468836
	All Targets	TBL2	0.277795	0.128872	0.531687	0.889841	0.274344
	All Targets	CEBPZOS	-0.092206	0.627722	0.873048	0.202233	0.0589619
	All Targets	RHOH	0.23051	0.477722	0.798617	0.320825	0.0976616
	All Targets	RBPMS2	-0.483087	0.0747798	0.450004	1.12622	0.346783
	All Targets	ITFG1	-0.179565	0.0731773	0.446406	1.13562	0.35027
	All Targets	FAM13A	-0.433215	0.015545	0.264482	1.80841	0.577604
	All Targets	ELF5	0.425021	0.0133244	0.2515	1.87535	0.599462
	All Targets	CHD3	-0.159745	0.489162	0.802236	0.310547	0.0956979
	All Targets	PXMP2	0.0267555	0.907946	0.97449	0.0419399	0.0112226
	All Targets	RFLNB	-0.420586	0.107228	0.50755	0.969692	0.294521
	All Targets	KIFC2	-0.00523522	0.9872	0.995572	0.00559472	0.0019275
	All Targets	CASTOR1	0.3807	0.287549	0.683646	0.541287	0.165169
	All Targets	C4orf17	-0.135187	0.361236	0.733218	0.442209	0.134767
	All Targets	DZANK1	0.143266	0.490867	0.802895	0.309036	0.0953414
	All Targets	TPP2	0.0351342	0.781021	0.9329	0.107337	0.0301648
	All Targets	TMC7	0.0262496	0.87507	0.964451	0.0579574	0.0157198
	All Targets	ALX1	0.267337	0.101845	0.499946	0.992061	0.301077
	All Targets	PPAN	0.22916	0.133833	0.537809	0.873437	0.269372
	All Targets	MFSD13A	-0.145004	0.650561	0.881253	0.186712	0.0548992
	All Targets	PRRX2	0.247098	0.206652	0.617385	0.684761	0.209444
	All Targets	CBFA2T2	-0.170348	0.122479	0.523775	0.911939	0.280856
	All Targets	ATP9A	-0.172398	0.49786	0.80745	0.302893	0.0928843
	All Targets	DCAF5	0.00725343	0.923945	0.978166	0.0343539	0.00958731
	All Targets	ANKRD13A	-0.212595	0.148156	0.558362	0.82928	0.253084
	All Targets	RSRC2	0.0610058	0.532204	0.825517	0.273922	0.0832741
	All Targets	LGALS1	-1.01059	0.111472	0.512289	0.952836	0.290485
	All Targets	HMOX2	-0.103112	0.556695	0.836177	0.254383	0.077702
	All Targets	HELQ	-0.102447	0.55561	0.835556	0.25523	0.0780242
	All Targets	SELENOS	0.261911	0.244516	0.652012	0.611692	0.185745
	All Targets	PITPNM1	0.39668	0.033045	0.34507	1.48089	0.462093
	All Targets	NKAP	-0.109679	0.415239	0.764341	0.381702	0.116713
	All Targets	FAM171A1	-0.155546	0.112146	0.512596	0.950215	0.290225
	All Targets	MPPED2	-0.547202	0.156237	0.570318	0.806217	0.243883
	All Targets	ASAH2B	0.175507	0.0668964	0.437885	1.1746	0.35864
	All Targets	FER	-0.0449724	0.799031	0.939528	0.0974362	0.0270901
	All Targets	P2RX1	-0.260271	0.198459	0.611597	0.702329	0.213535
	All Targets	SMIM17	-0.0653403	0.519331	0.81869	0.284556	0.0868804
	All Targets	CDC37	0.0255501	0.288714	0.683949	0.539533	0.164976
	All Targets	ENPEP	-0.375124	0.0805778	0.461435	1.09378	0.33589
	All Targets	CPEB4	0.267964	0.256833	0.662299	0.590349	0.178946
	All Targets	PCK2	-0.199848	0.42928	0.774696	0.367259	0.110869
	All Targets	LYPLAL1	0.0688626	0.579315	0.84882	0.237085	0.0711844
	All Targets	STK3	0.0618454	0.756435	0.926174	0.121229	0.0333072
	All Targets	RAB18	0.22437	0.0781254	0.456321	1.10721	0.34073
	All Targets	ZXDB	0.102639	0.35164	0.730603	0.453901	0.136318
	All Targets	DPP8	-0.115655	0.293226	0.687657	0.532798	0.162628
	All Targets	RRP36	0.171351	0.0283245	0.329426	1.54784	0.482242
	All Targets	SNPH	-0.000860724	0.997604	0.999237	0.00104191	0.000331384
	All Targets	SLC19A2	0.0880123	0.612208	0.864634	0.213101	0.0631678
	All Targets	ADCY6	-0.0355033	0.706821	0.907151	0.150691	0.0423202
	All Targets	SERTAD4	-1.0949	0.00552416	0.183114	2.25773	0.737279
	All Targets	HUWE1	-0.137419	0.207901	0.617835	0.682143	0.209128
	All Targets	ZNF644	0.0259575	0.665742	0.888845	0.176694	0.0511737
	All Targets	ZNF521	0.41669	0.00593015	0.186467	2.22693	0.729398
	All Targets	CDK10	0.0187522	0.880401	0.966096	0.0553197	0.0149796
	All Targets	FAM120C	0.250134	0.0794418	0.458263	1.09995	0.338885
	All Targets	ABHD15	0.0797716	0.778093	0.932129	0.108968	0.030524
	All Targets	FAM90A26	0.105996	0.597917	0.85915	0.223359	0.0659309
	All Targets	COMT	0.956668	0.0655982	0.434932	1.18311	0.361578
	All Targets	EVI5	0.328243	0.0564804	0.409986	1.2481	0.387231
	All Targets	SOX10	0.194176	0.332313	0.718322	0.478452	0.143681
	All Targets	FUCA1	0.402632	0.325658	0.71317	0.487239	0.146807
	All Targets	NECTIN2	0.0986035	0.574608	0.846759	0.240628	0.07224
	All Targets	CHD9	-0.16885	0.230569	0.638476	0.6372	0.194856
	All Targets	LMLN	0.187104	0.318423	0.705823	0.496996	0.151304
	All Targets	GALNS	0.605372	0.0214622	0.302377	1.66833	0.519451
	All Targets	SH3YL1	-0.141363	0.163954	0.578977	0.785278	0.237339
	All Targets	LMO1	-0.0531084	0.772855	0.930619	0.111902	0.0312281
	All Targets	ANKRD13B	-0.38819	0.0748368	0.450024	1.12588	0.346764
	All Targets	EPS15L1	-0.217727	0.0580216	0.414288	1.23641	0.382698
	All Targets	WDHD1	-0.194107	0.391575	0.753217	0.407185	0.12308
	All Targets	GEM	0.639215	0.026496	0.321799	1.57682	0.492415
	All Targets	PDZD11	-0.0365386	0.767074	0.928519	0.115163	0.032209
	All Targets	RPL23A	-0.13658	0.338699	0.723701	0.470185	0.140441
	All Targets	C4orf3	0.104054	0.412982	0.764092	0.384069	0.116854
	All Targets	TBC1D14	-0.016534	0.85826	0.960244	0.0663811	0.0176182
	All Targets	ADAMTS2	-0.45945	0.165332	0.579621	0.781643	0.236856
	All Targets	AQP3	-0.127527	0.540425	0.829677	0.267264	0.0810911
	All Targets	PHRF1	0.258728	0.0675915	0.43967	1.17011	0.356873
	All Targets	ODAD1	0.125862	0.724837	0.916014	0.13976	0.038098
	All Targets	LIN28A	-0.237629	0.517563	0.818627	0.286036	0.086914
	All Targets	DAZAP1	-0.0818138	0.516077	0.817583	0.287285	0.087468
	All Targets	TIGD5	0.118023	0.212808	0.623267	0.672012	0.205326
	All Targets	SPART	0.0620578	0.797919	0.939292	0.0980412	0.0271995
	All Targets	CCT5	-0.113505	0.470631	0.795936	0.327319	0.0991217
	All Targets	KLK14	-0.171224	0.442491	0.781815	0.354095	0.106896
	All Targets	SNX18	-0.324339	0.146723	0.555757	0.8335	0.255115
	All Targets	RPA2	-0.00567414	0.919506	0.976691	0.0364453	0.0102426
	All Targets	LSM11	-0.66743	0.000866483	0.0890163	3.06224	1.05053
	All Targets	FAM180B	0.0982508	0.288434	0.683949	0.539953	0.164976
	All Targets	LCE6A	0.129381	0.592384	0.856225	0.227396	0.0674122
	All Targets	KIAA0513	-0.277396	0.206667	0.617385	0.684729	0.209444
	All Targets	MOCS2	-0.139265	0.594709	0.857606	0.225695	0.066712
	All Targets	HS1BP3	-0.283622	0.120561	0.521539	0.918794	0.282713
	All Targets	ONECUT1	-0.8679	0.0628952	0.426635	1.20138	0.369944
	All Targets	RDX	0.0466549	0.758457	0.92664	0.120069	0.0330891
	All Targets	KIAA0586	-0.225361	0.312467	0.701453	0.505196	0.154001
	All Targets	STK32C	-0.295215	0.264748	0.666088	0.577168	0.176468
	All Targets	SLC9A3R1	0.366656	0.0125104	0.24678	1.90273	0.607691
	All Targets	DUSP18	0.0777782	0.718929	0.913555	0.143314	0.0392651
	All Targets	EML2	-0.131174	0.413839	0.764092	0.383168	0.116854
	All Targets	RPTOR	0.171601	0.159128	0.573108	0.798253	0.241764
	All Targets	POC5	0.055428	0.692482	0.900826	0.159591	0.045359
	All Targets	PATJ	0.240421	0.314063	0.701651	0.502984	0.153879
	All Targets	PLCG1	-0.367192	0.00277981	0.146136	2.55598	0.835244
	All Targets	HIPK3	0.129185	0.253011	0.659521	0.596861	0.180772
	All Targets	ZNF594	-0.175867	0.531324	0.825032	0.274641	0.083529
	All Targets	SENP7	-0.206421	0.140192	0.547001	0.853278	0.262012
	All Targets	CCNH	0.0640178	0.598326	0.859367	0.223062	0.0658215
	All Targets	LITAF	0.313475	0.57835	0.848423	0.237809	0.0713876
	All Targets	GCN1	0.17891	0.23999	0.646475	0.619806	0.189448
	All Targets	VTI1A	-0.174981	0.099914	0.497095	1.00037	0.303561
	All Targets	CPNE1	0.199548	0.110106	0.510696	0.958189	0.291838
	All Targets	RAB7A	0.0284284	0.725943	0.916032	0.139097	0.0380893
	All Targets	MYH14	0.43364	0.00937397	0.222104	2.02808	0.653444
	All Targets	SLITRK6	-0.295177	0.630277	0.873878	0.200469	0.0585492
	All Targets	TTC5	0.100993	0.439318	0.780143	0.357221	0.107826
	All Targets	FAM234A	-0.00627775	0.943679	0.983647	0.0251757	0.00716088
	All Targets	CALCRL	-0.289697	0.216799	0.626973	0.663943	0.202751
	All Targets	HNRNPC	0.1229	0.190052	0.601108	0.721129	0.221048
	All Targets	C6orf136	0.0570552	0.613305	0.865184	0.212324	0.0628915
	All Targets	PLOD2	0.0148506	0.75101	0.924907	0.124354	0.0339021
	All Targets	PLXNA4	-1.28553	0.0296825	0.333167	1.5275	0.477338
	All Targets	DNMT3A	-0.0302027	0.794405	0.937809	0.099958	0.0278855
	All Targets	KNDC1	0.122445	0.529676	0.824116	0.27599	0.0840118
	All Targets	DPYD	-0.0385952	0.914155	0.974933	0.0389803	0.0110254
	All Targets	CRYGD	0.499667	0.290218	0.684739	0.537276	0.164475
	All Targets	ZNF566	0.215877	0.137836	0.543988	0.860637	0.264411
	All Targets	FGF13	-0.160044	0.154562	0.568488	0.810896	0.245278
	All Targets	KDELR2	0.157531	0.486493	0.800961	0.312924	0.0963888
	All Targets	RAB27B	0.11447	0.693082	0.900946	0.159216	0.0453013
	All Targets	PTPA	0.00216288	0.985515	0.995286	0.00633687	0.00205213
	All Targets	EHBP1	0.0170437	0.910162	0.974688	0.0408812	0.0111342
	All Targets	VPS18	0.358732	0.00369791	0.15905	2.43204	0.798467
	All Targets	RRP1	-0.0392607	0.742322	0.922283	0.129408	0.0351358
	All Targets	KRT83	0.337666	0.164669	0.579621	0.783389	0.236856
	All Targets	COL1A1	-1.77568	0.030022	0.334744	1.52256	0.475287
	All Targets	EPB41L4A	-0.361892	0.199922	0.613251	0.69914	0.212362
	All Targets	WDR37	0.14271	0.362569	0.734725	0.440609	0.133875
	All Targets	TMSB10	-0.571235	0.0118248	0.240196	1.9272	0.619434
	All Targets	PTK7	0.0138962	0.622387	0.870237	0.20594	0.0603626
	All Targets	AMER3	-0.26884	0.445133	0.782597	0.35151	0.106462
	All Targets	GPRC5C	0.34469	0.193712	0.604867	0.712844	0.21834
	All Targets	BCAS4	0.188528	0.385605	0.748663	0.413857	0.125714
	All Targets	EID2B	0.224844	0.182963	0.596657	0.737636	0.224275
	All Targets	ZNF395	-0.0138055	0.921556	0.977641	0.0354783	0.00982065
	All Targets	BANP	0.0304449	0.826242	0.948661	0.0828927	0.0228889
	All Targets	C20orf27	-0.666399	0.0307566	0.335681	1.51206	0.474074
	All Targets	NUTF2	-0.0914202	0.147143	0.556357	0.832259	0.254647
	All Targets	NAT10	-0.100218	0.399927	0.758618	0.39802	0.119977
	All Targets	NUTM2F	0.0475303	0.785962	0.934736	0.104598	0.0293109
	All Targets	C2orf76	-0.384023	0.0244698	0.310703	1.61137	0.507654
	All Targets	AIFM1	0.0486751	0.717521	0.912789	0.144166	0.0396297
	All Targets	LHX5	2.27308	0.000467333	0.0756981	3.33037	1.12091
	All Targets	USP6NL	0.0186926	0.883609	0.968018	0.0537397	0.0141167
	All Targets	HNRNPA1	-0.407222	0.0506364	0.40157	1.29554	0.396238
	All Targets	PCDH15	0.20956	0.611152	0.864412	0.213851	0.0632792
	All Targets	FAM204A	0.288052	0.000969347	0.0943225	3.01352	1.02538
	All Targets	CCL8	0.148133	0.54082	0.829677	0.266947	0.0810911
	All Targets	MNX1	-0.0273079	0.937744	0.981439	0.0279157	0.00813678
	All Targets	SMCHD1	0.0891897	0.0618483	0.423277	1.20867	0.373376
	All Targets	AIG1	0.0104582	0.938843	0.981966	0.0274069	0.00790367
	All Targets	BRCA1	0.112152	0.780438	0.932687	0.107662	0.0302643
	All Targets	MAMSTR	-0.0609051	0.831469	0.951017	0.080154	0.0218116
	All Targets	SYNCRIP	-0.118003	0.116403	0.516403	0.934035	0.287011
	All Targets	S1PR2	-0.0716596	0.793789	0.937583	0.100295	0.0279904
	All Targets	SAMD8	0.177477	0.132941	0.537046	0.876341	0.269988
	All Targets	ZNF821	-0.173688	0.179282	0.594718	0.746464	0.225689
	All Targets	ATXN10	0.150707	0.077139	0.454741	1.11273	0.342236
	All Targets	MTX2	-0.118286	0.287485	0.683646	0.541385	0.165169
	All Targets	AP3M2	-0.15031	0.318758	0.706264	0.496539	0.151033
	All Targets	ARCN1	0.0355287	0.804679	0.941766	0.0943776	0.0260571
	All Targets	AGO2	0.203707	0.0272917	0.325489	1.56397	0.487464
	All Targets	MTA1	-0.225657	0.0271445	0.325283	1.56632	0.487739
	All Targets	XRN1	0.217604	0.0494991	0.397678	1.3054	0.400468
	All Targets	MAN2A1	0.087717	0.757245	0.926174	0.120764	0.0333072
	All Targets	SPAST	-0.259986	0.0647258	0.433197	1.18892	0.363315
	All Targets	SPARCL1	-0.615986	0.188528	0.599856	0.724625	0.221953
	All Targets	ASPHD1	-0.0992746	0.660246	0.88611	0.180294	0.0525126
	All Targets	PTGER4	-0.0429417	0.868564	0.962994	0.061198	0.0163763
	All Targets	HBZ	-0.020948	0.895459	0.971255	0.0479542	0.0126667
	All Targets	ENOSF1	-0.13045	0.56591	0.841177	0.247252	0.0751124
	All Targets	HTRA3	-0.442714	0.0164323	0.269035	1.7843	0.570192
	All Targets	TIGD4	0.242775	0.285797	0.682482	0.543942	0.165909
	All Targets	CDKL3	-0.0590375	0.655929	0.884101	0.183143	0.053498
	All Targets	ARNT2	0.413356	0.124332	0.526162	0.905416	0.27888
	All Targets	KATNB1	-0.0155416	0.878446	0.965704	0.056285	0.0151562
	All Targets	DUSP6	0.144781	0.722993	0.914907	0.140866	0.0386231
	All Targets	TOR2A	-0.0247781	0.565986	0.841197	0.247195	0.0751025
	All Targets	ATP5F1A	-0.138885	0.0842176	0.464346	1.0746	0.333159
	All Targets	TMIGD2	0.0227917	0.976107	0.993663	0.0105025	0.00276067
	All Targets	XKR8	0.0695264	0.687615	0.898875	0.162655	0.0463006
	All Targets	HMX3	-0.0623817	0.879452	0.965898	0.0557879	0.0150688
	All Targets	PLAC9	-0.427044	0.132187	0.536594	0.87881	0.270354
	All Targets	POMZP3	-0.031065	0.791692	0.936739	0.101444	0.0283812
	All Targets	SGO1	0.462674	0.284982	0.682482	0.545183	0.165909
	All Targets	CAMK2A	0.0524729	0.872337	0.963827	0.0593155	0.0160009
	All Targets	TRIQK	-0.196177	0.141027	0.547896	0.850697	0.261302
	All Targets	TFPT	-0.277894	0.0503082	0.400383	1.29836	0.397525
	All Targets	COA8	-0.0481349	0.632182	0.874318	0.199158	0.0583306
	All Targets	TASOR2	0.0745577	0.11315	0.513066	0.946344	0.289827
	All Targets	LYSMD2	0.258329	0.44986	0.78514	0.346923	0.105053
	All Targets	DIAPH2	-0.130772	0.604746	0.861373	0.218427	0.064809
	All Targets	FANCI	-0.321171	0.445589	0.782967	0.351065	0.106257
	All Targets	B3GNT9	0.40912	0.3379	0.723046	0.471211	0.140834
	All Targets	TMEM38B	0.0261658	0.936212	0.98112	0.0286258	0.00827796
	All Targets	TRIM46	-0.659995	0.0540598	0.405306	1.26713	0.392217
	All Targets	APOE	0.175307	0.729522	0.916993	0.136961	0.037634
	All Targets	C17orf49	-0.256729	0.0685139	0.440746	1.16422	0.355811
	All Targets	SACM1L	0.0678987	0.528554	0.823692	0.276911	0.0842353
	All Targets	EIF1AD	0.094474	0.647338	0.880225	0.188869	0.0554065
	All Targets	PCBD2	0.384453	0.146961	0.556033	0.832796	0.2549
	All Targets	CIB2	-0.319967	0.0244721	0.310703	1.61133	0.507654
	All Targets	PLTP	0.474164	0.0460739	0.387009	1.33654	0.412279
	All Targets	RPRD1A	0.0914225	0.328184	0.714254	0.483882	0.146147
	All Targets	PDE4DIP	-0.0931305	0.907609	0.97449	0.0421013	0.0112226
	All Targets	MIX23	0.13387	0.286972	0.682948	0.54216	0.165612
	All Targets	NSG1	-0.0270247	0.954118	0.986251	0.020398	0.00601246
	All Targets	INAFM1	-0.293891	0.399433	0.758611	0.398556	0.119981
	All Targets	DKK1	-0.392502	0.061269	0.422851	1.21276	0.373813
	All Targets	SCRT2	-0.819086	0.0906021	0.476112	1.04286	0.322291
	All Targets	TRIM45	0.109982	0.723375	0.915132	0.140637	0.0385162
	All Targets	HSDL2	0.416174	0.00508347	0.177421	2.29384	0.750995
	All Targets	CYREN	-0.100535	0.431045	0.775103	0.365478	0.110641
	All Targets	DEGS1	7.52916e-05	0.99935	0.999572	0.000282531	0.00018571
	All Targets	MGAT5	-0.378548	0.0815838	0.461435	1.0884	0.33589
	All Targets	C1S	-0.0283521	0.922888	0.977782	0.034851	0.00975791
	All Targets	PM20D2	0.273588	0.343058	0.726692	0.464633	0.13865
	All Targets	GZMB	0.215469	0.29825	0.692163	0.525419	0.159792
	All Targets	PTP4A3	0.0499495	0.472873	0.797343	0.325256	0.098355
	All Targets	SYDE1	0.313097	0.166298	0.579804	0.779112	0.236719
	All Targets	SMIM14	0.136844	0.264857	0.666088	0.576988	0.176468
	All Targets	CNN2	-0.0866819	0.73191	0.917564	0.135542	0.0373636
	All Targets	NID1	-0.709205	0.0516002	0.401731	1.28735	0.396065
	All Targets	WNT9B	-0.120855	0.223188	0.632351	0.651329	0.199042
	All Targets	MIB2	0.430513	0.0242091	0.310347	1.61602	0.508152
	All Targets	GRIA2	-0.530256	0.112855	0.512596	0.94748	0.290225
	All Targets	IGF2	-1.72047	0.00631284	0.190959	2.19977	0.719061
	All Targets	LRFN4	-0.181915	0.20134	0.614446	0.69607	0.211516
	All Targets	RNGTT	-0.0785469	0.403452	0.758768	0.394208	0.119891
	All Targets	LRCH4	0.235573	0.142402	0.548834	0.846484	0.260559
	All Targets	WBP11	0.199313	0.121174	0.522135	0.91659	0.282217
	All Targets	SPPL2A	-0.131986	0.248177	0.656274	0.605239	0.182915
	All Targets	SRPRA	0.174936	0.536152	0.8269	0.270712	0.0825469
	All Targets	ARL5B	0.0918408	0.270024	0.667767	0.568597	0.175375
	All Targets	SF3B4	-0.0494252	0.613383	0.865194	0.212268	0.0628864
	All Targets	C18orf54	-0.126482	0.654571	0.88364	0.184043	0.0537244
	All Targets	EIF4EBP1	-0.260006	0.168393	0.582497	0.773675	0.234707
	All Targets	FYN	-0.106791	0.533876	0.825946	0.27256	0.0830484
	All Targets	MARCHF9	0.0895781	0.727376	0.916575	0.138241	0.037832
	All Targets	EZH1	-0.0735195	0.39371	0.754888	0.404823	0.122118
	All Targets	ZBBX	0.213113	0.463083	0.791218	0.334341	0.101704
	All Targets	WARS2	0.272324	0.0476667	0.391725	1.32179	0.407019
	All Targets	SDF2L1	0.124122	0.447616	0.78401	0.349095	0.105678
	All Targets	IGFBP7	-1.49165	0.00231235	0.135893	2.63595	0.866802
	All Targets	EVPLL	-0.16951	0.5155	0.817389	0.287772	0.0875714
	All Targets	FKBPL	0.526754	0.0557822	0.406893	1.2535	0.39052
	All Targets	SNRPD2	0.108092	0.43152	0.775665	0.364999	0.110326
	All Targets	PFKL	-0.168026	0.192132	0.602793	0.716401	0.219832
	All Targets	ARSB	-0.15296	0.467785	0.794356	0.329953	0.099985
	All Targets	H2BC15	-0.0341319	0.873895	0.964451	0.0585405	0.0157198
	All Targets	PSMA3	0.0866181	0.234413	0.641857	0.630019	0.192562
	All Targets	ZNF146	-0.0292441	0.715616	0.911486	0.14532	0.0402498
	All Targets	DRD4	0.340283	0.147753	0.55746	0.830464	0.253786
	All Targets	KRT28	-0.017929	0.967728	0.99065	0.0142467	0.00407989
	All Targets	LRFN3	-0.249675	0.109834	0.510696	0.959264	0.291838
	All Targets	VPS39	-0.0359966	0.768202	0.928632	0.114525	0.0321565
	All Targets	GOT2	-0.169663	0.137289	0.542945	0.862363	0.265244
	All Targets	MORC3	0.0172173	0.860739	0.961021	0.0651287	0.0172672
	All Targets	SSH2	0.0918291	0.642794	0.87887	0.191928	0.0560754
	All Targets	MFSD8	0.133216	0.330655	0.716932	0.480625	0.144522
	All Targets	SWT1	-0.395909	0.0709632	0.442961	1.14897	0.353635
	All Targets	ZNF382	-0.344904	0.0940112	0.483271	1.02682	0.31581
	All Targets	TAS2R4	-0.0616705	0.774471	0.931192	0.110995	0.030961
	All Targets	ADARB1	-0.120965	0.367066	0.737754	0.435255	0.132089
	All Targets	RNF26	0.0564557	0.854293	0.958674	0.0683934	0.0183289
	All Targets	ZNF177	0.386422	0.0377845	0.359876	1.42269	0.443848
	All Targets	ZNF607	-0.0728611	0.58032	0.849544	0.236333	0.0708144
	All Targets	E2F1	0.0369678	0.924176	0.978181	0.0342451	0.00958099
	All Targets	ZFYVE27	0.10437	0.427126	0.772693	0.369444	0.111993
	All Targets	TARS2	-0.0258428	0.814957	0.944359	0.0888655	0.0248626
	All Targets	KCNQ4	-0.596148	0.112448	0.512596	0.949048	0.290225
	All Targets	REPIN1	0.0415552	0.787029	0.935237	0.104009	0.0290782
	All Targets	VASH2	-0.177767	0.486916	0.800961	0.312546	0.0963888
	All Targets	ABCB6	-0.118638	0.218724	0.62774	0.660104	0.20222
	All Targets	RASA4	-0.0727619	0.601899	0.860189	0.220477	0.0654059
	All Targets	WDR5B	0.0822634	0.535737	0.82664	0.271048	0.0826836
	All Targets	COX6C	-0.0895354	0.290887	0.685385	0.536276	0.164065
	All Targets	TMEM255A	-1.35794	0.00579004	0.186169	2.23732	0.730092
	All Targets	SPECC1L	-0.0571032	0.635368	0.87527	0.196975	0.0578579
	All Targets	KTN1	0.0313936	0.783294	0.933378	0.106075	0.0299423
	All Targets	EAF1	0.101088	0.265729	0.666146	0.575561	0.176431
	All Targets	PITPNM3	0.14043	0.617339	0.866816	0.209476	0.0620733
	All Targets	ARHGAP33	-0.214381	0.416893	0.765213	0.379976	0.116217
	All Targets	PLEKHG3	0.222658	0.300889	0.69386	0.521594	0.158728
	All Targets	PLEKHA2	-0.378374	0.151897	0.563768	0.818452	0.248899
	All Targets	FAM228A	-0.00196335	0.993893	0.998046	0.00266055	0.000849635
	All Targets	FOXD3	0.0826356	0.676972	0.894637	0.169429	0.0483532
	All Targets	ZMYM5	-0.0920881	0.41178	0.763534	0.385335	0.117171
	All Targets	EPHX1	0.253197	0.381995	0.746138	0.417942	0.127181
	All Targets	GATB	0.0861852	0.422431	0.768878	0.374244	0.114143
	All Targets	COPZ1	0.226509	0.118219	0.519077	0.927314	0.284768
	All Targets	FOCAD	0.00370421	0.985301	0.995286	0.00643096	0.00205213
	All Targets	FAM171A2	0.0531336	0.691151	0.899981	0.160427	0.0457667
	All Targets	GTF2I	0.066699	0.511201	0.81611	0.291408	0.0882512
	All Targets	TTC9	-0.133636	0.600339	0.859914	0.221604	0.065545
	All Targets	MIF4GD	-0.0310243	0.781606	0.932948	0.107012	0.0301425
	All Targets	SSPN	-0.492172	0.0858119	0.467669	1.06645	0.330062
	All Targets	RB1CC1	0.0351097	0.754814	0.925808	0.12216	0.0334791
	All Targets	ISCA1	0.134997	0.30764	0.69832	0.511957	0.155946
	All Targets	SF3B6	-0.00790959	0.943739	0.983647	0.0251479	0.00716088
	All Targets	ADGRB2	0.0544374	0.77495	0.931435	0.110726	0.0308476
	All Targets	KANSL1L	-0.121852	0.367287	0.737754	0.434994	0.132088
	All Targets	NSUN4	-0.0749306	0.544213	0.830388	0.264231	0.0807192
	All Targets	ZW10	0.154643	0.293456	0.688036	0.532457	0.162389
	All Targets	AEN	0.0948569	0.685006	0.897669	0.164306	0.0468836
	All Targets	METTL22	0.0368992	0.674852	0.893825	0.170791	0.0487473
	All Targets	SLC6A17	-0.0269449	0.894771	0.970724	0.0482881	0.0129043
	All Targets	ULK2	-0.258814	0.129175	0.532284	0.888821	0.273857
	All Targets	MRPS23	-0.140806	0.239745	0.646073	0.62025	0.189718
	All Targets	KLHL40	-0.342501	0.137731	0.543733	0.860968	0.264614
	All Targets	PDCL	-0.0481606	0.508588	0.814168	0.293634	0.0892858
	All Targets	ZBTB1	0.0349976	0.731372	0.917502	0.135862	0.037393
	All Targets	SLC17A6	-1.6917	0.000768174	0.0868536	3.11454	1.06121
	All Targets	LRP1	0.016742	0.919325	0.976656	0.0365311	0.0102586
	All Targets	RAB39A	0.123154	0.582817	0.85108	0.234467	0.0700294
	All Targets	ATOH1	-1.56074	0.00362941	0.158325	2.44016	0.80045
	All Targets	RGMA	0.917694	0.00879751	0.217793	2.05564	0.661956
	All Targets	RNF31	-0.0750308	0.363502	0.735057	0.439493	0.133679
	All Targets	SLC25A39	0.192815	0.10816	0.508495	0.965934	0.293713
	All Targets	MAP4K5	-0.0224344	0.882585	0.967473	0.0542434	0.0143612
	All Targets	ATP6V0E1	0.116364	0.554693	0.834551	0.255948	0.0785474
	All Targets	TAF1A	0.077262	0.587753	0.853933	0.230805	0.0685761
	All Targets	CTNNA1	0.103196	0.263309	0.665218	0.579534	0.177036
	All Targets	LDHAL6A	-0.0947809	0.539706	0.829435	0.267843	0.0812177
	All Targets	SAE1	0.0815702	0.57732	0.847718	0.238583	0.0717485
	All Targets	MORN2	0.201296	0.323134	0.711159	0.490618	0.148034
	All Targets	SLC7A11	-0.673659	0.0594353	0.419005	1.22596	0.377781
	All Targets	PLEKHH3	-0.234401	0.291758	0.686448	0.534977	0.163392
	All Targets	RFTN1	0.537708	0.271747	0.668985	0.565835	0.174583
	All Targets	TSEN34	0.0622661	0.650352	0.881103	0.186851	0.0549731
	All Targets	TSPAN33	0.49713	0.00193418	0.128228	2.7135	0.892018
	All Targets	ZBTB42	-0.0237973	0.915367	0.975243	0.0384046	0.0108874
	All Targets	GAS1	0.0949484	0.718712	0.913555	0.143445	0.0392651
	All Targets	CRIP1	-0.472295	0.165033	0.579621	0.78243	0.236856
	All Targets	CWC15	-0.0298446	0.675505	0.894162	0.170371	0.0485836
	All Targets	UNKL	-0.131714	0.418902	0.766809	0.377888	0.115313
	All Targets	KIF2A	-0.108686	0.290806	0.685385	0.536396	0.164065
	All Targets	FADS2	0.406513	0.00170962	0.122384	2.7671	0.912277
	All Targets	SCUBE3	0.277851	0.132682	0.537033	0.877188	0.269999
	All Targets	PAQR7	-0.422713	0.0463698	0.387365	1.33376	0.41188
	All Targets	OR6C70	0.0354825	0.912127	0.974797	0.0399445	0.0110858
	All Targets	MYH9	0.188497	0.400657	0.758618	0.397228	0.119977
	All Targets	CHODL	0.174273	0.499879	0.808719	0.301135	0.0922024
	All Targets	MAP2K6	0.383258	0.0964504	0.490803	1.0157	0.309093
	All Targets	SNHG32	0.183601	0.460452	0.790654	0.336815	0.102013
	All Targets	HMBS	-0.0626074	0.782671	0.933073	0.106421	0.0300846
	All Targets	DTWD1	0.16885	0.30626	0.697388	0.513909	0.156526
	All Targets	RAD51D	-0.285669	0.0731035	0.446406	1.13606	0.35027
	All Targets	NTHL1	-0.527323	0.019745	0.287896	1.70454	0.540764
	All Targets	RBM14	0.223824	0.0393122	0.363492	1.40547	0.439505
	All Targets	DPF2	0.0719213	0.289093	0.684364	0.538963	0.164713
	All Targets	ZNF346	0.0666471	0.310546	0.700423	0.507875	0.15464
	All Targets	SLC48A1	-0.0694643	0.588234	0.854009	0.23045	0.0685376
	All Targets	CCDC107	0.186032	0.024529	0.311132	1.61032	0.507056
	All Targets	NR2F6	-0.0100932	0.943166	0.983585	0.0254119	0.00718809
	All Targets	CARD9	-0.200466	0.0664744	0.437242	1.17735	0.359279
	All Targets	KEAP1	-0.111678	0.452119	0.786228	0.344747	0.104451
	All Targets	BGLAP	-0.0484802	0.7316	0.917559	0.135727	0.037366
	All Targets	RHOC	-0.138645	0.514937	0.817389	0.288246	0.0875714
	All Targets	VWCE	-0.650216	0.048851	0.397	1.31113	0.401209
	All Targets	POP5	-0.0685224	0.718938	0.913555	0.143309	0.0392651
	All Targets	CCDC110	0.136989	0.130284	0.533713	0.88511	0.272693
	All Targets	CHRND	-0.14726	0.888	0.968972	0.0515868	0.013689
	All Targets	FOXJ2	0.162848	0.327404	0.714246	0.484916	0.146152
	All Targets	WBP4	-0.103235	0.45523	0.788378	0.341769	0.103266
	All Targets	TRIM2	0.123444	0.549867	0.832701	0.259742	0.0795111
	All Targets	OR10A2	-0.344435	0.170813	0.585358	0.76748	0.232579
	All Targets	LENG8	0.184186	0.160836	0.57471	0.793617	0.240551
	All Targets	RHOT2	-0.10211	0.257059	0.662299	0.589967	0.178946
	All Targets	DCTPP1	-0.229496	0.199337	0.612656	0.700413	0.212783
	All Targets	UVSSA	0.0437901	0.807984	0.942168	0.0925972	0.0258718
	All Targets	ACVR2B	-0.109963	0.160201	0.573926	0.795334	0.241144
	All Targets	SERBP1	-0.0754177	0.64716	0.880225	0.188988	0.0554065
	All Targets	TRPT1	-0.0560592	0.638496	0.876824	0.194842	0.0570877
	All Targets	LRP4	-0.0914445	0.697334	0.903032	0.156559	0.0442967
	All Targets	SIRPA	-0.10938	0.540202	0.829616	0.267443	0.0811228
	All Targets	ATM	-0.0431857	0.679389	0.895003	0.167882	0.0481755
	All Targets	ANKRD45	0.25006	0.360907	0.733034	0.442605	0.134876
	All Targets	ZNF630	-0.413774	0.0528457	0.402749	1.27699	0.394965
	All Targets	VCPKMT	0.0730282	0.713782	0.910767	0.146434	0.0405927
	All Targets	EIF1B	0.0189374	0.921022	0.977456	0.0357298	0.00990276
	All Targets	MIGA2	0.190481	0.358641	0.732347	0.44534	0.135283
	All Targets	AGO4	-0.16282	0.415982	0.76443	0.380925	0.116662
	All Targets	KCNA3	0.229371	0.37132	0.740826	0.430252	0.130284
	All Targets	ZNF564	0.196073	0.217646	0.627504	0.662249	0.202384
	All Targets	STH	-0.342746	0.194412	0.606208	0.711278	0.217379
	All Targets	HACL1	-0.0428271	0.718245	0.913192	0.143728	0.039438
	All Targets	ZNF678	0.166218	0.28298	0.67996	0.548244	0.167517
	All Targets	TRAPPC2B	0.160788	0.424134	0.770636	0.372497	0.113151
	All Targets	AASS	0.200798	0.300483	0.693518	0.52218	0.158943
	All Targets	JAZF1	0.244458	0.236946	0.643562	0.62535	0.19141
	All Targets	CMSS1	-0.229497	0.14388	0.550955	0.842	0.258884
	All Targets	ELOVL1	0.324249	0.165867	0.579621	0.780241	0.236856
	All Targets	PAOX	-0.0626208	0.671177	0.890974	0.173163	0.0501348
	All Targets	SPAG1	0.0530979	0.85635	0.959437	0.0673486	0.0179834
	All Targets	C12orf66	-0.175082	0.3833	0.747527	0.416462	0.126373
	All Targets	YEATS4	0.0460285	0.792887	0.937299	0.100789	0.0281217
	All Targets	HYOU1	0.273816	0.137362	0.543072	0.862134	0.265143
	All Targets	ZNF605	-0.0235707	0.889606	0.969354	0.0508023	0.0135177
	All Targets	NDUFB3	-0.0948581	0.28368	0.681014	0.547171	0.166844
	All Targets	INO80B	0.155503	0.146648	0.555757	0.833724	0.255115
	All Targets	NBPF19	0.193673	0.213408	0.623538	0.670789	0.205137
	All Targets	CBWD2	-0.100961	0.32906	0.7152	0.482724	0.145573
	All Targets	CRIP2	-0.0931383	0.542763	0.8303	0.26539	0.080765
	All Targets	D2HGDH	0.0971649	0.496547	0.806665	0.304039	0.093307
	All Targets	ST3GAL4	-0.363891	0.122661	0.523972	0.911293	0.280692
	All Targets	PSG1	0.0321369	0.69172	0.900568	0.16007	0.0454837
	All Targets	MAMLD1	0.617215	0.0243052	0.310347	1.6143	0.508152
	All Targets	DEF6	-0.2223	0.573881	0.846387	0.241178	0.0724308
	All Targets	HCFC1	0.0442173	0.792923	0.937299	0.100769	0.0281217
	All Targets	ZNF652	0.0402761	0.667074	0.889819	0.175826	0.0506982
	All Targets	ACAP2	0.0298399	0.802097	0.941149	0.0957731	0.0263418
	All Targets	ALDH3A2	-0.0527308	0.580439	0.849544	0.236243	0.0708144
	All Targets	CYTH3	0.424218	0.0243756	0.310349	1.61305	0.508149
	All Targets	CRISPLD1	-0.0728413	0.81964	0.946235	0.0863768	0.0240009
	All Targets	TMEM170A	0.26126	0.00921945	0.220072	2.0353	0.657436
	All Targets	EPB41L3	-0.702857	0.0104659	0.229566	1.98022	0.639092
	All Targets	POMK	0.0574706	0.523043	0.821175	0.281463	0.0855645
	All Targets	PAQR4	-0.230693	0.492106	0.803778	0.307942	0.0948641
	All Targets	TBCCD1	0.165948	0.255119	0.660951	0.593257	0.179831
	All Targets	PRSS57	-0.308933	0.109408	0.50984	0.960949	0.292566
	All Targets	NELFA	0.254905	0.0488986	0.397	1.3107	0.401209
	All Targets	SFXN5	0.0150194	0.951218	0.985377	0.0217198	0.00639764
	All Targets	ITPR3	-0.426329	0.158641	0.573012	0.799584	0.241836
	All Targets	KIF13A	0.392414	0.0113591	0.236609	1.94466	0.62597
	All Targets	AP1S1	-0.103807	0.457104	0.789307	0.339985	0.102754
	All Targets	HGD	-0.0061494	0.983353	0.995035	0.00729052	0.00216164
	All Targets	PIAS3	-0.143507	0.282085	0.679245	0.54962	0.167973
	All Targets	CSNK2A2	0.148932	0.262624	0.664801	0.580665	0.177308
	All Targets	PKD2	-0.34093	0.159705	0.573926	0.796681	0.241144
	All Targets	COL13A1	-0.186654	0.351362	0.730515	0.454246	0.136371
	All Targets	FAM221A	-0.0342298	0.188538	0.599856	0.7246	0.221953
	All Targets	POU5F1	0.0880243	0.229449	0.63785	0.639314	0.195281
	All Targets	GFM2	-0.0415747	0.649857	0.88092	0.187182	0.0550635
	All Targets	TMEM245	0.298856	0.016257	0.268482	1.78896	0.571084
	All Targets	C6orf47	-0.0873588	0.325965	0.713307	0.486829	0.146724
	All Targets	BOLA1	-0.000497286	0.997531	0.999237	0.0010736	0.000331384
	All Targets	VPS29	-0.0144782	0.962677	0.989363	0.0165195	0.00464449
	All Targets	GINS3	-0.31507	0.245346	0.653189	0.61022	0.184961
	All Targets	KBTBD7	0.0410071	0.766337	0.928519	0.11558	0.032209
	All Targets	BAIAP2L1	0.0724358	0.802961	0.941179	0.0953053	0.0263276
	All Targets	SLC25A47	0.226237	0.337718	0.722807	0.471446	0.140978
	All Targets	NEUROD4	-0.480857	0.200305	0.613371	0.698308	0.212276
	All Targets	EYA1	-0.430355	0.34634	0.728298	0.460497	0.137691
	All Targets	GLYAT	0.00978846	0.95429	0.986251	0.0203197	0.00601246
	All Targets	MON1A	-0.249233	0.234526	0.641947	0.629808	0.192501
	All Targets	SPARC	0.7732	0.110264	0.510696	0.957565	0.291838
	All Targets	LAMA5	0.338827	0.275598	0.67228	0.559723	0.17245
	All Targets	EIF3E	-0.0264747	0.871889	0.963768	0.0595389	0.0160274
	All Targets	ARHGEF7	0.0554163	0.606168	0.861556	0.217407	0.0647167
	All Targets	OPTN	-0.27435	0.311746	0.700764	0.5062	0.154428
	All Targets	MSH6	0.0234907	0.884501	0.968055	0.0533017	0.0141
	All Targets	H1-7	-0.096575	0.478203	0.799162	0.320388	0.0973652
	All Targets	POLR2G	0.0152655	0.948483	0.984498	0.0229702	0.00678512
	All Targets	IRX2	-0.53634	0.238013	0.644665	0.6234	0.190666
	All Targets	TUBB4A	-0.517093	0.147564	0.557363	0.831021	0.253862
	All Targets	C21orf62	0.968688	0.00984695	0.227307	2.0067	0.643386
	All Targets	YOD1	0.404593	0.00920773	0.220072	2.03585	0.657436
	All Targets	AMFR	0.220048	0.158231	0.572746	0.800709	0.242038
	All Targets	GJC2	-0.0257785	0.887888	0.968972	0.0516418	0.013689
	All Targets	SFSWAP	0.115776	0.372816	0.742766	0.428506	0.129148
	All Targets	RSPO1	1.18727	0.0103328	0.229566	1.98578	0.639092
	All Targets	IGSF21	0.145901	0.167836	0.581699	0.775115	0.235301
	All Targets	KSR2	-0.00617478	0.985529	0.995286	0.00633042	0.00205213
	All Targets	PAWR	0.441499	0.156433	0.570318	0.805671	0.243883
	All Targets	SSNA1	0.13456	0.145556	0.554299	0.83697	0.256256
	All Targets	MAP3K2	0.134967	0.0581579	0.414288	1.23539	0.382698
	All Targets	CCDC191	0.0170628	0.99157	0.997272	0.00367663	0.00118628
	All Targets	PABPN1	-0.0718573	0.53541	0.826391	0.271313	0.0828143
	All Targets	SCNM1	-0.202124	0.205588	0.617385	0.687002	0.209444
	All Targets	POU3F3	0.46122	0.282527	0.679547	0.54894	0.167781
	All Targets	RPN1	0.0970538	0.566888	0.841634	0.246503	0.0748767
	All Targets	CD79B	-0.0177957	0.94069	0.982562	0.0265534	0.00763996
	All Targets	CCDC68	-0.313348	0.0602011	0.420346	1.2204	0.376393
	All Targets	TCEAL3	0.176551	0.252295	0.659521	0.598091	0.180772
	All Targets	ZNF280B	0.0452974	0.748985	0.924256	0.125527	0.0342079
	All Targets	MPP2	-0.167137	0.285563	0.682482	0.544298	0.165909
	All Targets	TXNRD1	0.000246302	0.99875	0.999517	0.000543407	0.000209933
	All Targets	PLEKHG4	0.0799369	0.478803	0.799654	0.319843	0.0970977
	All Targets	RGS9	-0.231955	0.480376	0.800309	0.318419	0.0967424
	All Targets	CLPB	-0.282598	0.0471447	0.389928	1.32657	0.409016
	All Targets	FUS	-0.0761663	0.759697	0.92664	0.11936	0.0330891
	All Targets	PSME2	-0.340958	0.00506802	0.177421	2.29516	0.750995
	All Targets	PELI2	-0.723995	0.0011927	0.102238	2.92347	0.990386
	All Targets	MAGI2	-0.16066	0.534401	0.826125	0.272132	0.0829545
	All Targets	GDF7	-0.404821	0.381687	0.746138	0.418292	0.127181
	All Targets	MECP2	0.141134	0.0864602	0.468758	1.06318	0.329051
	All Targets	LRP8	-0.213487	0.215363	0.626266	0.666828	0.203241
	All Targets	GRM7	-0.433217	0.168565	0.582497	0.773234	0.234707
	All Targets	MICAL2	0.0769082	0.811778	0.943566	0.0905626	0.0252277
	All Targets	SELENOW	-0.177368	0.184744	0.597443	0.733429	0.223704
	All Targets	C1orf112	0.00301963	0.920712	0.977332	0.0358761	0.00995809
	All Targets	SLC7A3	0.304316	0.278887	0.67529	0.554571	0.170509
	All Targets	ZNHIT3	0.0781811	0.528301	0.823692	0.277118	0.0842353
	All Targets	MTA2	-0.180974	0.0824909	0.46199	1.08359	0.335367
	All Targets	MAP1LC3A	-0.0426026	0.89599	0.971255	0.047697	0.0126667
	All Targets	RPS27	-0.0981579	0.592	0.856128	0.227679	0.0674611
	All Targets	THAP7	0.053645	0.767623	0.9286	0.114852	0.0321715
	All Targets	APBB3	-0.216574	0.333307	0.719263	0.477156	0.143112
	All Targets	C19orf53	0.124954	0.330668	0.716932	0.480608	0.144522
	All Targets	EFCAB2	0.402764	0.0119242	0.241135	1.92357	0.617739
	All Targets	MINAR1	-0.345441	0.103115	0.502251	0.986679	0.299079
	All Targets	RAB1B	0.0976724	0.366191	0.737	0.436292	0.132532
	All Targets	ZNF675	0.0665562	0.391753	0.75328	0.406988	0.123044
	All Targets	CAMKMT	-0.00828549	0.959176	0.98815	0.0181018	0.00517733
	All Targets	ZFTA	-0.387031	0.0099034	0.227458	2.00422	0.6431
	All Targets	SEC63	0.0365763	0.671576	0.890978	0.172905	0.0501333
	All Targets	NUP188	-0.124848	0.398895	0.758415	0.399141	0.120093
	All Targets	RUFY3	-0.257504	0.369225	0.739972	0.432708	0.130785
	All Targets	ZNF10	0.280528	0.271553	0.668985	0.566146	0.174583
	All Targets	DRG2	-0.0813942	0.482481	0.800961	0.31652	0.0963888
	All Targets	SLC4A4	0.0339449	0.732305	0.917717	0.135308	0.0372914
	All Targets	HDDC3	0.0987991	0.398109	0.758415	0.399998	0.120093
	All Targets	STAT6	-0.633973	0.0781959	0.456358	1.10682	0.340695
	All Targets	CLC	-0.297529	0.34717	0.728298	0.459458	0.137691
	All Targets	DNAJC27	0.0012068	0.993608	0.998046	0.00278472	0.000849635
	All Targets	TICAM2	-0.196145	0.528624	0.823692	0.276853	0.0842353
	All Targets	SHMT2	-0.0766967	0.759657	0.92664	0.119383	0.0330891
	All Targets	ALDH6A1	0.144743	0.356102	0.732002	0.448426	0.135487
	All Targets	ADAM32	-0.227505	0.425175	0.77116	0.371432	0.112856
	All Targets	FAT1	0.572837	0.0103548	0.229566	1.98486	0.639092
	All Targets	ZNF597	0.193883	0.286812	0.682915	0.542403	0.165633
	All Targets	TBCE	-0.0716057	0.415358	0.764341	0.381577	0.116713
	All Targets	VASP	-0.052021	0.575205	0.846932	0.240177	0.0721515
	All Targets	PIFO	0.863047	0.086954	0.468758	1.06071	0.329051
	All Targets	EIF2D	0.217672	0.331128	0.717373	0.480004	0.144255
	All Targets	SH3BGRL3	-0.390834	0.0628136	0.426296	1.20195	0.370289
	All Targets	KCNC2	0.320549	0.076269	0.452788	1.11765	0.344105
	All Targets	TLCD3A	0.123398	0.42937	0.774696	0.367168	0.110869
	All Targets	CLDN10	0.185333	0.475566	0.797629	0.322789	0.0981991
	All Targets	SNX22	-0.621021	0.0223215	0.303642	1.65128	0.517638
	All Targets	GOLM2	0.225016	0.0746855	0.450004	1.12676	0.346783
	All Targets	CIZ1	-0.134326	0.231674	0.638824	0.635123	0.194619
	All Targets	ANAPC13	0.263773	0.0291461	0.331377	1.53542	0.479678
	All Targets	ZNF45	-0.167155	0.391977	0.753603	0.40674	0.122857
	All Targets	CCDC77	-0.217926	0.27789	0.67421	0.556127	0.171205
	All Targets	TAOK2	0.0563163	0.601807	0.860189	0.220543	0.0654059
	All Targets	SESN3	0.373641	0.0789538	0.457763	1.10263	0.33936
	All Targets	MAPK8	-0.329972	0.064864	0.433197	1.188	0.363315
	All Targets	NEU1	0.717156	0.0789328	0.457763	1.10274	0.33936
	All Targets	SRSF11	0.048291	0.53811	0.828246	0.269129	0.0818405
	All Targets	TRMT1	0.230902	0.31657	0.703849	0.49953	0.152521
	All Targets	COL6A3	-0.823697	0.239199	0.64569	0.62124	0.189976
	All Targets	TSPAN14	-0.097793	0.672742	0.89182	0.172152	0.0497227
	All Targets	PRELID3B	-0.0546527	0.425034	0.771104	0.371576	0.112887
	All Targets	ASB13	-0.310076	0.210314	0.621113	0.677131	0.20683
	All Targets	AQP4	-0.110878	0.687863	0.898948	0.162498	0.0462655
	All Targets	WAC	-0.0675554	0.131046	0.53508	0.882575	0.271581
	All Targets	COL5A1	-0.589933	0.248293	0.656274	0.605036	0.182915
	All Targets	C12orf57	-0.175385	0.166979	0.580286	0.777337	0.236358
	All Targets	BCR	-0.0874935	0.459312	0.790362	0.337892	0.102174
	All Targets	ABHD5	-0.102455	0.412485	0.763894	0.384592	0.116967
	All Targets	GOLGB1	0.153778	0.19809	0.610884	0.703137	0.214041
	All Targets	TBC1D5	-0.0374545	0.806115	0.941954	0.093603	0.0259704
	All Targets	FABP7	2.48391	3.14691e-06	0.00749401	5.50212	2.12529
	All Targets	VAV3	-0.58675	0.0293877	0.331377	1.53183	0.479678
	All Targets	ZNF622	-0.0180484	0.906955	0.97436	0.0424141	0.0112807
	All Targets	TSSK6	-0.0344969	0.793594	0.937434	0.100402	0.0280594
	All Targets	CDK1	0.693772	0.178375	0.593353	0.748667	0.226687
	All Targets	TMA16	-0.0586745	0.819165	0.946235	0.0866285	0.0240009
	All Targets	BACE2	0.0828326	0.804148	0.941609	0.0946639	0.0261294
	All Targets	IL10RB	-0.2363	0.180807	0.5953	0.742784	0.225264
	All Targets	KLHL14	1.35346	0.0109254	0.234504	1.96156	0.629849
	All Targets	LIMA1	-0.510969	0.231246	0.638824	0.635927	0.194619
	All Targets	TMEM135	0.0585773	0.619029	0.867753	0.208289	0.0616037
	All Targets	PHF19	0.262633	0.461966	0.790884	0.33539	0.101887
	All Targets	CEP85	-0.291071	0.032783	0.344605	1.48435	0.462679
	All Targets	ZWILCH	-0.221543	0.236915	0.643562	0.625408	0.19141
	All Targets	PSMA2	-0.176556	0.0843951	0.464346	1.07368	0.333159
	All Targets	GLS	-0.415149	0.00015544	0.0475434	3.80844	1.32291
	All Targets	MAD2L2	-0.00833014	0.922714	0.977713	0.034933	0.00978843
	All Targets	KCNH1	0.0569216	0.704433	0.905563	0.15216	0.0430814
	All Targets	ZNF507	-0.0266362	0.803774	0.941362	0.0948662	0.0262435
	All Targets	RHNO1	0.0214972	0.946945	0.984168	0.0236752	0.00693095
	All Targets	NEDD9	0.657672	0.0104736	0.229566	1.9799	0.639092
	All Targets	PEX7	-0.100701	0.524792	0.82211	0.280013	0.0850699
	All Targets	HAUS7	-0.372323	0.194196	0.605815	0.71176	0.21766
	All Targets	TMED4	0.194161	0.0943814	0.484618	1.02511	0.3146
	All Targets	AKR1E2	0.175797	0.1093	0.50951	0.961381	0.292847
	All Targets	NUDT15	0.108624	0.491543	0.803204	0.308439	0.0951744
	All Targets	CHD1	0.207461	0.251433	0.658725	0.599577	0.181296
	All Targets	TAS2R46	0.0927597	0.613912	0.865215	0.211894	0.0628758
	All Targets	COA4	0.0244311	0.79016	0.936345	0.102285	0.0285639
	All Targets	RADX	0.28864	0.112325	0.512596	0.949524	0.290225
	All Targets	ITGA11	-0.408105	0.23827	0.644772	0.62293	0.190594
	All Targets	STARD7	-0.0237151	0.846239	0.956031	0.0725071	0.0195279
	All Targets	ZNF837	0.177597	0.335929	0.721129	0.473752	0.141987
	All Targets	RNF14	0.103692	0.448156	0.784056	0.348571	0.105653
	All Targets	FAM216A	-0.199445	0.257789	0.662299	0.588735	0.178946
	All Targets	MMP15	0.174565	0.460859	0.790654	0.336432	0.102013
	All Targets	TET2	-0.277768	0.0877847	0.470636	1.05658	0.327315
	All Targets	PNPLA2	0.0666434	0.717221	0.91258	0.144347	0.0397288
	All Targets	PTGIS	0.204071	0.299548	0.692587	0.523534	0.159525
	All Targets	KCTD9	0.0560017	0.498644	0.808113	0.30221	0.0925281
	All Targets	NEMF	-0.0993016	0.0958665	0.489611	1.01833	0.310149
	All Targets	HNRNPH2	0.256747	0.0034903	0.156166	2.45714	0.806414
	All Targets	ZFY	0.0648292	0.769583	0.92944	0.113744	0.0317788
	All Targets	ZNF226	-0.0229077	0.807351	0.941954	0.0929378	0.0259704
	All Targets	LRRK1	0.158662	0.614473	0.865549	0.211497	0.0627084
	All Targets	SCML2	-0.136572	0.439046	0.780143	0.35749	0.107826
	All Targets	DIP2C	-0.10769	0.473595	0.797629	0.324593	0.0981991
	All Targets	MAF1	0.222873	0.00112192	0.0992739	2.95004	1.00316
	All Targets	TSHZ3	-1.22612	0.0107776	0.232443	1.96748	0.633684
	All Targets	GALR3	0.250642	0.017375	0.275421	1.76008	0.560003
	All Targets	ZNF568	-0.0332889	0.79098	0.936709	0.101835	0.0283953
	All Targets	TICRR	0.157334	0.706571	0.907151	0.150844	0.0423202
	All Targets	ALKBH6	-0.147614	0.352182	0.730603	0.453233	0.136318
	All Targets	DHX34	-0.103856	0.567876	0.841961	0.245746	0.0747083
	All Targets	MTMR3	-0.0465844	0.646919	0.880225	0.18915	0.0554065
	All Targets	MPP1	-1.19361	0.00202033	0.131351	2.69458	0.881567
	All Targets	ADCY9	-0.0800883	0.667754	0.889925	0.175384	0.0506464
	All Targets	TM4SF4	0.000743736	0.997174	0.999104	0.00122898	0.000389143
	All Targets	ZSCAN23	0.012765	0.940142	0.982394	0.0268066	0.00771411
	All Targets	C1QTNF12	0.0412582	0.931502	0.981076	0.0308162	0.00829737
	All Targets	CAMKV	-0.533395	0.164394	0.579621	0.784115	0.236856
	All Targets	PCBD1	-0.0779856	0.752878	0.925297	0.123275	0.0337189
	All Targets	PCP4L1	0.190876	0.599066	0.859421	0.222526	0.0657942
	All Targets	GIPR	-0.592683	0.0218719	0.302411	1.66011	0.519402
	All Targets	LNPK	-0.195228	0.222531	0.631419	0.65261	0.199683
	All Targets	KIAA1841	0.179065	0.155362	0.569997	0.808655	0.244128
	All Targets	MYL9	-0.369368	0.453242	0.787277	0.34367	0.103872
	All Targets	RMI1	-0.284624	0.13983	0.546456	0.854398	0.262445
	All Targets	MERTK	-0.594605	0.0963688	0.490803	1.01606	0.309093
	All Targets	BCL6B	-0.535937	0.103422	0.502633	0.985385	0.298749
	All Targets	SLC39A13	-0.160763	0.203254	0.61594	0.691961	0.210461
	All Targets	COMMD6	-0.101934	0.548501	0.832168	0.260823	0.0797889
	All Targets	RBMS1	-0.437532	0.366696	0.737557	0.435694	0.132204
	All Targets	CHN1	-0.308703	0.30556	0.696988	0.514904	0.156775
	All Targets	SEMA4D	0.0376675	0.808102	0.942168	0.0925336	0.0258718
	All Targets	VIM	0.458062	0.168905	0.582703	0.772357	0.234552
	All Targets	ASAP3	-0.212256	0.124725	0.527387	0.904047	0.27787
	All Targets	PPA2	-0.044447	0.697634	0.903032	0.156373	0.0442967
	All Targets	MCUR1	0.283584	0.0376926	0.359648	1.42374	0.444123
	All Targets	RGS4	-0.116606	0.647486	0.880225	0.18877	0.0554065
	All Targets	TBKBP1	0.0444635	0.532085	0.825517	0.274019	0.0832741
	All Targets	B3GALNT1	-0.407347	0.287889	0.683949	0.540775	0.164976
	All Targets	LIPK	0.238823	0.327912	0.714246	0.484243	0.146152
	All Targets	SEC14L1	0.0403103	0.803408	0.941179	0.0950637	0.0263276
	All Targets	IRF2BPL	-0.161713	0.137645	0.543553	0.861239	0.264758
	All Targets	UBR1	-0.0335173	0.778297	0.932129	0.108855	0.030524
	All Targets	PRR22	0.211022	0.449239	0.784768	0.347523	0.105259
	All Targets	MBD2	0.12692	0.313192	0.701651	0.504189	0.153879
	All Targets	CACNA1E	-0.712475	0.0550551	0.405452	1.2592	0.392061
	All Targets	DDR2	-0.365902	0.49126	0.803027	0.308689	0.09527
	All Targets	FBXO28	-0.0476753	0.597348	0.858971	0.223773	0.0660215
	All Targets	POLG2	-0.22521	0.1515	0.563318	0.819588	0.249247
	All Targets	RTL5	-0.196577	0.228167	0.636144	0.641748	0.196444
	All Targets	HEXIM1	0.111065	0.566851	0.841634	0.246531	0.0748767
	All Targets	HEBP2	0.0287474	0.841772	0.954065	0.0748056	0.0204221
	All Targets	AGBL1	0.925716	0.00449933	0.1682	2.34685	0.774174
	All Targets	TMEM179B	0.158489	0.280819	0.677604	0.551573	0.169024
	All Targets	PROX1	0.0654664	0.885911	0.968104	0.0526099	0.0140778
	All Targets	EPS8	0.13166	0.577439	0.847734	0.238494	0.0717406
	All Targets	SUPT5H	0.0725483	0.624495	0.871469	0.204471	0.0597479
	All Targets	ZNF385D	0.233069	0.559552	0.837685	0.25216	0.076919
	All Targets	CAPN5	-0.389817	0.140551	0.547795	0.852166	0.261382
	All Targets	RBM7	-0.0771988	0.510823	0.81611	0.291729	0.0882512
	All Targets	ARHGDIG	-0.0326297	0.759916	0.92664	0.119234	0.0330891
	All Targets	GCNT1	1.1911	0.0281062	0.329213	1.5512	0.482523
	All Targets	ARMCX4	0.0699654	0.539247	0.829108	0.268212	0.0813886
	All Targets	TRPC4AP	-0.0438642	0.6519	0.881913	0.185819	0.0545744
	All Targets	C7orf61	0.383468	0.126185	0.529092	0.898991	0.276469
	All Targets	LARP7	0.144652	0.295136	0.689301	0.529977	0.161591
	All Targets	TP53I11	-0.327066	0.0619598	0.423277	1.20789	0.373376
	All Targets	SLC25A23	0.199803	0.0334684	0.345104	1.47537	0.46205
	All Targets	GDPD1	0.0566888	0.723331	0.915132	0.140663	0.0385162
	All Targets	CDC42BPB	-0.121342	0.15807	0.572746	0.801152	0.242038
	All Targets	TPPP	-0.296016	0.241098	0.647902	0.617807	0.18849
	All Targets	GPR12	0.531655	0.0846563	0.464644	1.07234	0.33288
	All Targets	APOC4	-0.0236264	0.909479	0.974504	0.0412073	0.0112164
	All Targets	NOSIP	0.0278589	0.7689	0.928927	0.11413	0.0320182
	All Targets	JUP	-0.32172	0.0578918	0.414199	1.23738	0.382791
	All Targets	PLPPR1	-0.213126	0.505669	0.811638	0.296134	0.0906375
	All Targets	CACNA2D1	-1.3831	0.00702541	0.201595	2.15333	0.69552
	All Targets	RLIM	0.0298203	0.797182	0.939033	0.0984423	0.0273193
	All Targets	ZNF558	-0.00780914	0.936001	0.98112	0.0287238	0.00827796
	All Targets	RPS5	-0.136501	0.443381	0.782252	0.353223	0.106653
	All Targets	DCHS1	-0.284932	0.243632	0.650297	0.613266	0.186888
	All Targets	IFITM2	0.041057	0.256955	0.662299	0.590143	0.178946
	All Targets	JMJD6	0.235869	0.370147	0.739972	0.431626	0.130785
	All Targets	CLASRP	-0.0608951	0.666083	0.888957	0.176472	0.0511194
	All Targets	ADD1	-0.0724161	0.472009	0.797089	0.32605	0.0984931
	All Targets	LRRC1	0.911896	0.00535321	0.181415	2.27139	0.741328
	All Targets	SLC45A3	0.441344	0.257692	0.662299	0.588899	0.178946
	All Targets	INTS3	0.0208117	0.898748	0.971671	0.0463619	0.0124809
	All Targets	SGSM1	0.0664092	0.727938	0.916986	0.137905	0.0376372
	All Targets	PABIR1	-0.109054	0.400914	0.758618	0.396949	0.119977
	All Targets	FAM210B	-0.00933398	0.956147	0.98722	0.0194751	0.00558589
	All Targets	FERMT2	-0.107268	0.626746	0.87253	0.202909	0.0592197
	All Targets	RAD9A	-0.0111185	0.912339	0.974797	0.0398437	0.0110858
	All Targets	COL21A1	-0.286432	0.68116	0.895871	0.166751	0.0477544
	All Targets	DCTN2	0.0308523	0.850253	0.957256	0.0704516	0.0189721
	All Targets	WDR26	-0.039982	0.610304	0.863896	0.214454	0.0635388
	All Targets	ZNF689	0.0116174	0.932764	0.981076	0.0302283	0.00829737
	All Targets	MPV17L2	0.0183219	0.896986	0.971255	0.0472144	0.0126667
	All Targets	AKAP9	0.221046	0.0727437	0.4456	1.1382	0.351054
	All Targets	FAM207A	-0.0910344	0.439632	0.780143	0.356911	0.107826
	All Targets	ADSL	-0.10253	0.411491	0.763314	0.38564	0.117297
	All Targets	CLDND2	-0.069145	0.723572	0.915139	0.140518	0.0385128
	All Targets	CNR2	0.145813	0.730725	0.917286	0.136246	0.0374954
	All Targets	AGTRAP	0.0978879	0.541632	0.830054	0.266296	0.0808938
	All Targets	ZNHIT6	0.0915987	0.604157	0.861243	0.21885	0.0648745
	All Targets	SAMD14	-0.0842395	0.739385	0.920845	0.13113	0.0358137
	All Targets	DCLK2	-0.501113	0.107159	0.50755	0.969971	0.294521
	All Targets	TNKS	0.0743389	0.330956	0.717232	0.480229	0.14434
	All Targets	CCNI	-0.124293	0.3731	0.742766	0.428174	0.129148
	All Targets	TBC1D2B	-0.344445	0.0285286	0.330238	1.54472	0.481173
	All Targets	NUCB2	0.250789	0.137508	0.54317	0.861673	0.265064
	All Targets	EMC10	-0.0310615	0.839318	0.953233	0.0760733	0.0208007
	All Targets	RIBC2	0.327408	0.220206	0.629009	0.657171	0.201343
	All Targets	HSF4	-0.219405	0.414524	0.764341	0.38245	0.116713
	All Targets	CLPTM1L	-0.0608041	0.485348	0.800961	0.313947	0.0963888
	All Targets	RAPGEFL1	-0.0249747	0.864065	0.962198	0.0634537	0.0167354
	All Targets	PRR5	0.147413	0.402728	0.758618	0.394988	0.119977
	All Targets	GRAP2	-0.136242	0.283966	0.681457	0.546734	0.166562
	All Targets	NBAS	0.118814	0.221835	0.631018	0.65397	0.199958
	All Targets	PSME4	0.0588429	0.586088	0.852895	0.232037	0.0691046
	All Targets	RAN	-0.0240148	0.86491	0.962198	0.0630292	0.0167354
	All Targets	CNTN6	0.21193	0.459669	0.79052	0.337555	0.102087
	All Targets	TPRG1	-0.233843	0.297486	0.691223	0.526534	0.160382
	All Targets	DDX59	-0.162425	0.196936	0.608869	0.705675	0.215476
	All Targets	TNFAIP8	-0.138772	0.547635	0.831742	0.261509	0.0800113
	All Targets	PHF21B	-0.220328	0.397744	0.758415	0.400396	0.120093
	All Targets	TIMM23B	0.127403	0.190207	0.601316	0.720774	0.220897
	All Targets	P2RY6	0.0148939	0.890633	0.969525	0.0503011	0.0134408
	All Targets	MTIF3	-0.0600588	0.417838	0.7658	0.378992	0.115885
	All Targets	UBL5	0.179943	0.0762713	0.452788	1.11764	0.344105
	All Targets	HDGFL2	0.0272255	0.765356	0.928277	0.116137	0.0323226
	All Targets	MACROH2A2	-0.280921	0.0743711	0.449676	1.1286	0.3471
	All Targets	ZNF143	0.203307	0.0163181	0.268482	1.78733	0.571084
	All Targets	NOP16	-0.27296	0.207172	0.617385	0.683668	0.209444
	All Targets	RIMS1	-0.0741824	0.759287	0.92664	0.119594	0.0330891
	All Targets	PTPRO	0.415094	0.0615409	0.423036	1.21084	0.373623
	All Targets	PCSK1	0.408415	0.444182	0.782367	0.352439	0.10659
	All Targets	ZNF429	-0.197073	0.206575	0.617385	0.684922	0.209444
	All Targets	RNF208	-0.0833117	0.4343	0.777018	0.36221	0.109569
	All Targets	NCOR2	0.0236841	0.920202	0.977114	0.036117	0.0100545
	All Targets	ABCC6	-0.103567	0.681968	0.895871	0.166236	0.0477544
	All Targets	SRGAP1	-0.239738	0.0952933	0.487441	1.02094	0.312078
	All Targets	NSD1	-0.141851	0.128579	0.531618	0.89083	0.2744
	All Targets	LARP4B	0.107844	0.320192	0.707923	0.49459	0.150014
	All Targets	TIAF1	-0.114834	0.475387	0.797629	0.322952	0.0981991
	All Targets	NME4	-0.0706589	0.713663	0.910722	0.146507	0.0406143
	All Targets	COA7	-0.274696	0.164635	0.579621	0.783478	0.236856
	All Targets	ARHGAP26	-0.0634545	0.64974	0.880898	0.18726	0.0550744
	All Targets	DNAJB9	0.489079	0.126889	0.529549	0.896577	0.276094
	All Targets	POLR2A	0.278787	0.0136145	0.253421	1.866	0.596157
	All Targets	SNTB1	0.113789	0.572765	0.845477	0.242023	0.0728982
	All Targets	POT1	0.300704	0.359217	0.732347	0.444643	0.135283
	All Targets	SMIM18	-0.186769	0.59715	0.858962	0.223916	0.066026
	All Targets	HSD11B2	-0.85759	0.000274688	0.0562768	3.56116	1.24967
	All Targets	GTF3C4	-0.0554297	0.601475	0.860189	0.220782	0.0654059
	All Targets	GFPT2	-0.106119	0.568966	0.842833	0.244914	0.0742583
	All Targets	DPH3	0.104869	0.41125	0.763246	0.385894	0.117335
	All Targets	SMG5	0.110374	0.167414	0.580986	0.776207	0.235834
	All Targets	PCNX3	-0.0713226	0.658021	0.885098	0.18176	0.0530084
	All Targets	CAMK2N2	-0.324658	0.186751	0.598219	0.728738	0.22314
	All Targets	ZFR	-0.0423914	0.41474	0.764341	0.382224	0.116713
	All Targets	BMPR1B	0.654953	0.0590294	0.417479	1.22893	0.379366
	All Targets	C1orf74	0.293997	0.0709875	0.442961	1.14882	0.353635
	All Targets	RIT1	0.463988	0.0157346	0.264815	1.80315	0.577057
	All Targets	SF3A3	-0.12736	0.235891	0.642441	0.627288	0.192167
	All Targets	CYP7A1	0.185203	0.650175	0.881103	0.18697	0.0549731
	All Targets	TET3	-0.0331773	0.601768	0.860189	0.220571	0.0654059
	All Targets	TNRC6A	0.101346	0.247069	0.655311	0.607182	0.183552
	All Targets	PLEKHF2	0.161204	0.252689	0.659521	0.597414	0.180772
	All Targets	GBGT1	-0.34623	0.18064	0.5953	0.743186	0.225264
	All Targets	SERPING1	0.0125094	0.706779	0.907151	0.150717	0.0423202
	All Targets	GTF2H1	0.108359	0.286256	0.682557	0.543245	0.165861
	All Targets	TAPT1	-0.14136	0.173946	0.589119	0.759586	0.229797
	All Targets	PTPN14	-0.0322436	0.92673	0.979727	0.0330469	0.00889479
	All Targets	IQCB1	-0.140566	0.380174	0.745484	0.420017	0.127561
	All Targets	LRRN1	0.265119	0.308241	0.699091	0.51111	0.155466
	All Targets	RECQL	-0.111256	0.4342	0.777018	0.36231	0.109569
	All Targets	ENO2	0.0986809	0.807007	0.941954	0.0931227	0.0259704
	All Targets	ZHX2	0.366945	0.0668367	0.437718	1.17499	0.358806
	All Targets	EPHA6	-0.786775	0.140422	0.54745	0.852565	0.261656
	All Targets	FAM124A	0.893961	0.00671721	0.196096	2.17281	0.707531
	All Targets	ITGA8	0.0225932	0.609249	0.863627	0.215205	0.0636737
	All Targets	VN1R1	-0.112103	0.693915	0.90142	0.158693	0.0450727
	All Targets	ADA	-0.311411	0.286449	0.68267	0.542952	0.165789
	All Targets	NKAIN4	-0.203061	0.389983	0.752458	0.408954	0.123518
	All Targets	ZNRF1	-0.217335	0.134695	0.539501	0.870649	0.268007
	All Targets	TANC2	-0.274485	0.544145	0.830388	0.264285	0.0807192
	All Targets	NPEPPS	-0.00193503	0.949718	0.985203	0.0224053	0.0064742
	All Targets	RAP2A	0.278772	0.0091134	0.220072	2.04032	0.657436
	All Targets	NOL11	0.102985	0.444561	0.78259	0.352069	0.106466
	All Targets	DMRTA2	0.845144	0.0306871	0.335681	1.51304	0.474074
	All Targets	RP9	-0.0954005	0.434164	0.777018	0.362346	0.109569
	All Targets	HSPA1B	0.42345	0.16523	0.579621	0.781911	0.236856
	All Targets	NFIX	-0.708851	0.123461	0.525137	0.908471	0.279727
	All Targets	PHLDB2	-0.218059	0.46309	0.791218	0.334334	0.101704
	All Targets	PCID2	0.0689478	0.419648	0.767221	0.377115	0.115079
	All Targets	DNM1L	-0.0522088	0.656796	0.884586	0.18257	0.05326
	All Targets	CDS1	0.160503	0.7197	0.913582	0.142848	0.0392523
	All Targets	DLGAP5	0.285445	0.603667	0.861065	0.219203	0.0649642
	All Targets	HOOK3	0.136381	0.124861	0.527648	0.903574	0.277656
	All Targets	BNIP3	0.182436	0.6473	0.880225	0.188894	0.0554065
	All Targets	NFYA	0.0274113	0.65959	0.885728	0.180726	0.0526997
	All Targets	GNG2	-0.49125	0.150514	0.562067	0.822422	0.250212
	All Targets	GAK	0.0156587	0.863215	0.96207	0.0638812	0.0167935
	All Targets	INPP5F	0.0211006	0.921821	0.977641	0.0353533	0.00982065
	All Targets	SGMS1	0.167053	0.453681	0.787295	0.34325	0.103863
	All Targets	UGCG	-0.138657	0.314122	0.701651	0.502902	0.153879
	All Targets	DBX1	-0.79484	0.257402	0.662299	0.589388	0.178946
	All Targets	TRAPPC9	-0.227151	0.00861131	0.216215	2.06493	0.665115
	All Targets	SLC36A4	0.173739	0.0135692	0.253077	1.86744	0.596747
	All Targets	PRUNE1	-0.211012	0.092826	0.480029	1.03233	0.318732
	All Targets	C1GALT1C1	-0.117047	0.275914	0.67228	0.559227	0.17245
	All Targets	TAF2	-0.250405	0.033204	0.345104	1.47881	0.46205
	All Targets	FNDC3A	0.151309	0.168396	0.582497	0.773667	0.234707
	All Targets	DHX57	-0.125145	0.295882	0.689807	0.528881	0.161272
	All Targets	DPM2	-0.129642	0.318254	0.705727	0.497227	0.151363
	All Targets	ABCB7	-0.0541552	0.663276	0.887666	0.178306	0.0517505
	All Targets	ELP5	-0.0450902	0.658222	0.885098	0.181627	0.0530084
	All Targets	TSR3	-0.157565	0.179486	0.595102	0.74597	0.225409
	All Targets	ELK4	0.0545796	0.675068	0.893935	0.170653	0.0486941
	All Targets	CEP44	0.0714323	0.669264	0.890682	0.174403	0.0502772
	All Targets	TMEM116	-0.100714	0.542326	0.830285	0.265739	0.0807727
	All Targets	NECAB2	-0.00848683	0.857732	0.960186	0.0666486	0.0176448
	All Targets	LRIG2	0.146738	0.217893	0.627504	0.661757	0.202384
	All Targets	NUP88	-0.119127	0.174541	0.589156	0.758102	0.229769
	All Targets	SYT14	-0.421934	0.178461	0.59346	0.748456	0.226609
	All Targets	GTPBP6	0.0610329	0.569459	0.843193	0.244537	0.0740728
	All Targets	MAP4K2	0.221102	0.17478	0.589156	0.757509	0.229769
	All Targets	ZNF207	-0.0105808	0.862055	0.961745	0.0644653	0.0169401
	All Targets	PDE9A	0.451613	0.0367313	0.3557	1.43496	0.448916
	All Targets	HEYL	0.180706	0.62292	0.870541	0.205568	0.0602106
	All Targets	THOC2	-0.019582	0.916347	0.97571	0.0379399	0.0106794
	All Targets	SLC50A1	-0.252222	0.113846	0.514062	0.943683	0.288984
	All Targets	GPBP1L1	0.319749	0.0384318	0.36282	1.41531	0.440308
	All Targets	FOXP2	-0.354692	0.379509	0.745025	0.420778	0.127829
	All Targets	ETV3	0.0807677	0.195406	0.606687	0.709063	0.217035
	All Targets	NPDC1	0.0995085	0.550606	0.832932	0.259159	0.0793905
	All Targets	CEP85L	0.365437	0.0554116	0.405729	1.2564	0.391764
	All Targets	CADPS2	-0.0158595	0.963442	0.989453	0.0161746	0.00460483
	All Targets	SUCLA2	0.0962722	0.518207	0.818627	0.285496	0.086914
	All Targets	BEST1	-0.117123	0.68416	0.897034	0.164842	0.047191
	All Targets	HPCAL1	-0.148404	0.47519	0.797629	0.323133	0.0981991
	All Targets	TTBK1	-0.383365	0.197063	0.609111	0.705396	0.215304
	All Targets	TRAFD1	0.053099	0.530257	0.824222	0.275514	0.0839559
	All Targets	MYT1	-0.922211	0.0331797	0.345104	1.47913	0.46205
	All Targets	NRXN2	0.217268	0.400518	0.758618	0.397378	0.119977
	All Targets	HES7	-0.0793216	0.544302	0.83043	0.26416	0.080697
	All Targets	CBX3	-0.212637	0.0427663	0.374951	1.3689	0.426026
	All Targets	RPF2	-0.0677359	0.684625	0.897407	0.164547	0.0470105
	All Targets	SLC20A2	0.276961	0.128567	0.531618	0.890871	0.2744
	All Targets	MNT	0.322874	0.0466538	0.38869	1.33111	0.410397
	All Targets	HS6ST1	0.206778	0.51196	0.816381	0.290764	0.0881072
	All Targets	TAP1	0.331994	0.383966	0.7476	0.415707	0.12633
	All Targets	CPLANE1	-0.0560499	0.585061	0.851953	0.232799	0.0695842
	All Targets	PSMD2	-0.215278	0.117591	0.518465	0.929625	0.28528
	All Targets	SLITRK3	-0.6555	0.0753331	0.450651	1.12301	0.34616
	All Targets	ATF7IP	0.0651368	0.401322	0.758618	0.396507	0.119977
	All Targets	UTP23	-0.178084	0.160553	0.57471	0.794381	0.240551
	All Targets	PDE2A	-0.393568	0.150142	0.561593	0.823498	0.250578
	All Targets	FBXL7	-0.0512215	0.984719	0.995286	0.00668747	0.00205213
	All Targets	LUM	-1.59717	0.0354763	0.354302	1.45006	0.450627
	All Targets	DCTN4	-0.0172239	0.850487	0.957256	0.0703322	0.0189721
	All Targets	TTC39C	0.0348199	0.85788	0.960244	0.0665736	0.0176182
	All Targets	CBX2	-0.115301	0.484635	0.800961	0.314585	0.0963888
	All Targets	MYLK4	-0.0525914	0.651367	0.881469	0.186174	0.0547929
	All Targets	RIPK2	-0.082434	0.622139	0.870237	0.206113	0.0603626
	All Targets	SLCO6A1	-0.113283	0.643414	0.879077	0.191509	0.0559729
	All Targets	CES3	0.439145	0.0633117	0.427694	1.19852	0.368867
	All Targets	CCDC167	-0.192233	0.170936	0.585358	0.767167	0.232579
	All Targets	RHOT1	-0.0789522	0.525447	0.82211	0.279471	0.0850699
	All Targets	CNOT8	0.0555706	0.500347	0.809043	0.300729	0.0920285
	All Targets	EFNA5	-0.576486	0.237247	0.643945	0.6248	0.191151
	All Targets	ATXN2	0.0758708	0.443297	0.782252	0.353305	0.106653
	All Targets	GXYLT2	-0.765931	0.169503	0.583605	0.770822	0.233881
	All Targets	EXOC7	-0.0748202	0.580052	0.849532	0.236533	0.0708205
	All Targets	PODN	-0.690268	0.0126873	0.247458	1.89663	0.606498
	All Targets	VMP1	0.040054	0.697008	0.90291	0.156762	0.0443557
	All Targets	MAU2	-0.035993	0.817544	0.945307	0.0874891	0.0244273
	All Targets	TARBP1	-0.0412115	0.748781	0.924256	0.125645	0.0342079
	All Targets	ELMOD3	0.178602	0.284975	0.682482	0.545194	0.165909
	All Targets	GMEB2	0.187455	0.114663	0.515568	0.940576	0.287714
	All Targets	MTMR14	0.093342	0.481748	0.800961	0.31718	0.0963888
	All Targets	DNM3	-0.382085	0.27414	0.671896	0.562028	0.172698
	All Targets	MYBPC1	-0.962902	0.0573998	0.413376	1.24109	0.383655
	All Targets	ACSL6	0.362393	0.335609	0.721128	0.474166	0.141987
	All Targets	RUSC2	-0.330581	0.17206	0.586967	0.76432	0.231386
	All Targets	MAPRE1	-0.0108756	0.92185	0.977641	0.0353396	0.00982065
	All Targets	LBH	-0.0949985	0.716743	0.912511	0.144637	0.0397617
	All Targets	BAK1	0.170091	0.0282931	0.329426	1.54832	0.482242
	All Targets	SSU72	-0.0559914	0.52687	0.822769	0.278296	0.0847221
	All Targets	RRM2B	0.205476	0.517411	0.818627	0.286164	0.086914
	All Targets	ARPIN	-0.229826	0.327531	0.714246	0.484748	0.146152
	All Targets	ACTR8	-0.098753	0.379544	0.745025	0.420738	0.127829
	All Targets	DSP	-0.240779	0.645749	0.879935	0.189936	0.0555494
	All Targets	NEK6	0.657295	0.0650667	0.433197	1.18664	0.363315
	All Targets	PDIA4	0.0842769	0.655293	0.883726	0.183565	0.0536823
	All Targets	SLF2	-0.0747145	0.525119	0.82211	0.279742	0.0850699
	All Targets	MAGEC3	-0.33181	0.394543	0.75568	0.403906	0.121662
	All Targets	RER1	0.109248	0.185477	0.598079	0.73171	0.223241
	All Targets	SIN3A	0.0931459	0.439261	0.780143	0.357278	0.107826
	All Targets	RXRB	0.291338	0.0224943	0.303642	1.64793	0.517638
	All Targets	ZNF583	-0.0555583	0.815178	0.944359	0.0887478	0.0248626
	All Targets	ZNF266	0.0805173	0.379747	0.74509	0.420505	0.127791
	All Targets	NHS	0.39961	0.196939	0.608869	0.705668	0.215476
	All Targets	OR2T27	0.0239257	0.963099	0.989421	0.0163291	0.00461898
	All Targets	GRM2	-0.304525	0.281565	0.678465	0.550421	0.168472
	All Targets	C1orf54	-0.209296	0.357698	0.732347	0.446484	0.135283
	All Targets	USP20	0.0728512	0.434287	0.777018	0.362223	0.109569
	All Targets	RGS10	-0.318189	0.0319713	0.341213	1.49524	0.466975
	All Targets	TRIM37	0.0379597	0.756516	0.926174	0.121182	0.0333072
	All Targets	BCCIP	0.0407595	0.76291	0.927512	0.117527	0.0326804
	All Targets	PGAP1	0.00437675	0.892255	0.969854	0.0495112	0.0132936
	All Targets	F3	0.906654	0.0157916	0.264815	1.80157	0.577057
	All Targets	RUNDC1	0.363558	0.00959024	0.225245	2.01817	0.647344
	All Targets	PLCL2	0.0216316	0.901001	0.972217	0.0452747	0.0122368
	All Targets	HOXA5	0.176473	0.475779	0.797629	0.322595	0.0981991
	All Targets	ETV5	0.736517	0.16694	0.580286	0.777439	0.236358
	All Targets	UCN	0.102373	0.669593	0.890805	0.174189	0.0502173
	All Targets	WRNIP1	0.0335833	0.763014	0.927512	0.117468	0.0326804
	All Targets	BUB1B	0.406161	0.439449	0.780143	0.357092	0.107826
	All Targets	FLRT2	0.571258	0.335982	0.721129	0.473684	0.141987
	All Targets	LTF	0.0662449	0.553318	0.834238	0.257025	0.0787099
	All Targets	MAGEA2	-0.0456026	0.919576	0.976691	0.0364122	0.0102426
	All Targets	LGALS8	-0.113776	0.588785	0.854418	0.230043	0.0683297
	All Targets	ZBTB11	0.0800043	0.540567	0.829677	0.267151	0.0810911
	All Targets	ZNF668	0.272506	0.256859	0.662299	0.590306	0.178946
	All Targets	MTIF2	-0.172739	0.358633	0.732347	0.44535	0.135283
	All Targets	CPOX	-0.0232335	0.867879	0.962994	0.0615409	0.0163763
	All Targets	FBLN1	-0.717307	0.126067	0.529092	0.8994	0.276469
	All Targets	MTLN	0.0852268	0.657281	0.884816	0.182249	0.0531469
	All Targets	CENPB	-0.762957	0.00974089	0.227197	2.0114	0.643596
	All Targets	DOC2A	-0.260137	0.186943	0.598219	0.728291	0.22314
	All Targets	ALG10B	-0.0516841	0.664187	0.88805	0.17771	0.0515626
	All Targets	FOXP1	-0.457916	0.0360561	0.355156	1.44302	0.449581
	All Targets	PIP5K1B	0.0235459	0.951694	0.98545	0.0215026	0.00636522
	All Targets	TTK	0.545332	0.257615	0.662299	0.589028	0.178946
	All Targets	CDON	-0.669507	0.0354429	0.354302	1.45047	0.450627
	All Targets	DMWD	0.128406	0.0684184	0.440746	1.16483	0.355811
	All Targets	PRMT9	0.126428	0.294144	0.68881	0.53144	0.161901
	All Targets	XRCC1	-0.149754	0.122114	0.523723	0.913236	0.280898
	All Targets	EDC4	-0.0942016	0.171512	0.586135	0.765706	0.232003
	All Targets	GNA15	-0.0102414	0.951251	0.985377	0.0217051	0.00639764
	All Targets	MAGOHB	-0.258534	0.170306	0.584391	0.76877	0.233297
	All Targets	NGF	0.0626762	0.781526	0.932948	0.107057	0.0301425
	All Targets	PRKCB	-0.349684	0.395875	0.757256	0.402442	0.120757
	All Targets	SBSN	0.105422	0.604351	0.861243	0.21871	0.0648745
	All Targets	TSHZ2	-0.269552	0.159155	0.573108	0.79818	0.241764
	All Targets	TMCO3	0.117503	0.407502	0.762007	0.38987	0.118041
	All Targets	SKIDA1	-0.207529	0.52984	0.824155	0.275855	0.083991
	All Targets	SPANXA1	0.0387618	0.632826	0.874381	0.198716	0.0582991
	All Targets	ATP2B1	0.0362622	0.733377	0.918286	0.134673	0.037022
	All Targets	KHDC1	0.179809	0.470556	0.795936	0.327388	0.0991217
	All Targets	ACER3	0.0850534	0.440257	0.780424	0.356294	0.107669
	All Targets	CDC34	0.0679973	0.337059	0.722086	0.472294	0.141411
	All Targets	PARP4	0.218435	0.284621	0.682421	0.545733	0.165947
	All Targets	ZNF559	-0.083651	0.499489	0.808499	0.301474	0.0923205
	All Targets	USP17L3	-0.105511	0.629807	0.873771	0.200792	0.0586026
	All Targets	LIPT1	-0.0266475	0.925369	0.978904	0.033685	0.0092599
	All Targets	TULP2	-0.023202	0.946723	0.984086	0.0237773	0.00696712
	All Targets	DYNLRB1	0.144985	0.233555	0.640379	0.631611	0.193563
	All Targets	TSPAN5	0.216661	0.38392	0.7476	0.415759	0.12633
	All Targets	ATXN7L3	-0.112963	0.327764	0.714246	0.484439	0.146152
	All Targets	FAHD1	-0.0851426	0.690816	0.899981	0.160637	0.0457667
	All Targets	POLR1D	-0.0238175	0.814774	0.944359	0.088963	0.0248626
	All Targets	DGKE	0.112822	0.730295	0.917076	0.136502	0.0375944
	All Targets	UQCRB	-0.287846	0.0131699	0.250705	1.88042	0.600837
	All Targets	TCTN2	0.63853	0.00561488	0.183857	2.25066	0.735521
	All Targets	NDRG3	-0.285898	0.182061	0.596098	0.739783	0.224682
	All Targets	TRMU	-0.0410541	0.573284	0.845878	0.24163	0.0726923
	All Targets	CCDC3	-0.726266	0.0211478	0.299804	1.67474	0.523162
	All Targets	WASL	0.0629222	0.458197	0.789686	0.338948	0.102545
	All Targets	PAQR8	-0.429953	0.0178699	0.278679	1.74788	0.554896
	All Targets	ABCA1	-0.126255	0.583742	0.851692	0.233779	0.0697177
	All Targets	DUS1L	-0.261079	0.00152052	0.113943	2.81801	0.943313
	All Targets	PARM1	-0.103399	0.758896	0.92664	0.119818	0.0330891
	All Targets	NANOS3	-0.126152	0.486845	0.800961	0.312609	0.0963888
	All Targets	SFRP4	0.0904718	0.622364	0.870237	0.205956	0.0603626
	All Targets	EXOSC6	-0.0625612	0.408664	0.762471	0.388634	0.117777
	All Targets	ARRDC3	-0.224829	0.165338	0.579621	0.781627	0.236856
	All Targets	KLHDC3	-0.0934057	0.237737	0.644534	0.623903	0.190754
	All Targets	IGFBP2	0.392112	0.0502144	0.40011	1.29917	0.397821
	All Targets	NLGN3	0.425078	0.0356087	0.354302	1.44844	0.450627
	All Targets	SDHAF1	-0.0501832	0.771589	0.930478	0.112614	0.0312938
	All Targets	CCDC59	0.197212	0.268707	0.667099	0.570722	0.17581
	All Targets	ZSWIM9	-0.0979286	0.583394	0.851499	0.234038	0.069816
	All Targets	LEPR	-0.115212	0.667278	0.889819	0.175693	0.0506982
	All Targets	PHC3	0.194515	0.257748	0.662299	0.588805	0.178946
	All Targets	MFGE8	0.201957	0.506476	0.812294	0.295441	0.090287
	All Targets	EML3	0.0945625	0.662526	0.887368	0.178797	0.0518964
	All Targets	SV2C	-0.0600854	0.811826	0.943566	0.0905372	0.0252277
	All Targets	TMEM120B	0.0427699	0.650184	0.881103	0.186964	0.0549731
	All Targets	TUBGCP2	-0.0991143	0.225322	0.634258	0.647196	0.197734
	All Targets	PRMT5	-0.0571841	0.643388	0.879077	0.191527	0.0559729
	All Targets	RASD1	0.974475	0.0571059	0.41186	1.24332	0.38525
	All Targets	IL7	-0.299879	0.116239	0.516403	0.934647	0.287011
	All Targets	ACLY	-0.0574865	0.683577	0.896821	0.165212	0.0472944
	All Targets	PABPC1L2A	-0.0126304	0.917963	0.976043	0.037175	0.010531
	All Targets	HRH3	-0.612382	0.00210003	0.131577	2.67777	0.880821
	All Targets	NSL1	-0.0974478	0.226413	0.635066	0.645099	0.197181
	All Targets	CHP1	0.145084	0.194917	0.606622	0.71015	0.217082
	All Targets	NDUFAF8	-0.367081	0.0147574	0.262419	1.83099	0.581005
	All Targets	KIAA0753	0.419848	0.00138678	0.110434	2.85799	0.956898
	All Targets	CSNK1A1L	-0.0278114	0.772611	0.930619	0.112039	0.0312281
	All Targets	CCDC85A	0.115151	0.728924	0.916993	0.137318	0.037634
	All Targets	MAST2	-0.356384	0.0822044	0.461902	1.0851	0.33545
	All Targets	PBK	0.665193	0.237656	0.644445	0.624051	0.190814
	All Targets	AHNAK2	-0.0707208	0.808082	0.942168	0.0925444	0.0258718
	All Targets	RBM23	0.139014	0.140938	0.547896	0.850972	0.261302
	All Targets	PEF1	0.0746834	0.421916	0.768564	0.374774	0.11432
	All Targets	PROCA1	0.0558706	0.864484	0.962198	0.0632432	0.0167354
	All Targets	GSTO2	0.0461226	0.766409	0.928519	0.115539	0.032209
	All Targets	SLC38A2	-0.191351	0.0984713	0.495076	1.00669	0.305328
	All Targets	UBE2Q2	-0.207958	0.176113	0.59062	0.75421	0.228692
	All Targets	MCL1	0.195236	0.0270982	0.325033	1.56706	0.488072
	All Targets	GUCY1A1	-0.0553116	0.843135	0.954612	0.0741027	0.0201731
	All Targets	PSMC3	-0.131597	0.390745	0.753006	0.408107	0.123202
	All Targets	GAREM2	-0.585451	0.0196775	0.287896	1.70603	0.540764
	All Targets	ARHGAP12	0.286044	0.357597	0.732347	0.446606	0.135283
	All Targets	CEP72	0.312066	0.210237	0.621034	0.67729	0.206885
	All Targets	LRRTM4	0.702522	0.0522348	0.401731	1.28204	0.396065
	All Targets	LTC4S	-0.111183	0.236996	0.643562	0.625259	0.19141
	All Targets	PSKH2	0.239224	0.446453	0.783258	0.350224	0.106095
	All Targets	KRBOX4	0.0169351	0.923867	0.97816	0.0343907	0.00958993
	All Targets	VPS26B	-0.235743	0.195241	0.606622	0.709429	0.217082
	All Targets	RTN2	-0.645205	0.0151969	0.262975	1.81825	0.580085
	All Targets	NDC80	0.209808	0.660248	0.88611	0.180293	0.0525126
	All Targets	CACYBP	0.0443032	0.711875	0.909423	0.147596	0.0412342
	All Targets	GGCX	-0.107037	0.486078	0.800961	0.313294	0.0963888
	All Targets	OGDH	0.0021962	0.98824	0.996235	0.00513755	0.00163829
	All Targets	PARL	0.133135	0.202594	0.61594	0.693373	0.210461
	All Targets	BTF3	-0.11056	0.424668	0.770967	0.371951	0.112964
	All Targets	QRSL1	-0.0998839	0.442922	0.781956	0.353673	0.106818
	All Targets	TUT7	-0.0647133	0.507536	0.81334	0.294533	0.0897281
	All Targets	SCUBE1	-0.689284	0.052214	0.401731	1.28221	0.396065
	All Targets	HYAL1	-0.101734	0.632871	0.874381	0.198685	0.0582991
	All Targets	KIF3C	-0.417689	0.142202	0.548834	0.847094	0.260559
	All Targets	MEF2B	-0.313165	0.155232	0.569946	0.80902	0.244166
	All Targets	ESRP2	0.568548	0.0879706	0.471195	1.05566	0.326799
	All Targets	FEZ2	-0.0456891	0.590786	0.85575	0.22857	0.0676533
	All Targets	DPPA2	0.115106	0.542917	0.8303	0.265267	0.080765
	All Targets	ZNF674	-0.238615	0.0814922	0.461435	1.08888	0.33589
	All Targets	KLHL20	-0.0547581	0.643574	0.879077	0.191402	0.0559729
	All Targets	FUT3	-0.135294	0.666112	0.888957	0.176453	0.0511194
	All Targets	MLXIPL	0.0878979	0.820132	0.946242	0.086116	0.0239978
	All Targets	LIME1	0.0864008	0.41524	0.764341	0.381701	0.116713
	All Targets	TTC21A	0.00981624	0.950838	0.985377	0.0218935	0.00639764
	All Targets	CHRNA7	-0.64056	0.0173301	0.275243	1.7612	0.560284
	All Targets	TMEM26	0.0522559	0.775193	0.931435	0.11059	0.0308476
	All Targets	THAP5	0.183498	0.0718315	0.442961	1.14369	0.353635
	All Targets	MLXIP	-0.0372941	0.834176	0.951843	0.0787424	0.0214349
	All Targets	SERTAD2	0.0049768	0.976024	0.993663	0.0105394	0.00276067
	All Targets	BCAP31	0.273939	0.078792	0.457603	1.10352	0.339511
	All Targets	PDGFD	0.900135	0.0318505	0.340734	1.49688	0.467584
	All Targets	TTLL9	0.110564	0.626694	0.87253	0.202945	0.0592197
	All Targets	PRR14L	-0.274929	0.109071	0.50951	0.962289	0.292847
	All Targets	DARS2	-0.016193	0.964673	0.989697	0.01562	0.00449755
	All Targets	DPH5	-0.0549622	0.648862	0.880369	0.187848	0.0553352
	All Targets	RTL8C	-0.040004	0.663342	0.887666	0.178263	0.0517504
	All Targets	FOXP4	0.0446656	0.736556	0.919702	0.132794	0.0363531
	All Targets	STARD3	-0.0965805	0.413101	0.764092	0.383944	0.116854
	All Targets	IDS	0.199545	0.50275	0.81029	0.298648	0.0913593
	All Targets	ZNF772	0.294198	0.0912963	0.47741	1.03955	0.321108
	All Targets	TTC3	-0.250686	0.0847864	0.465167	1.07167	0.332391
	All Targets	SH3GL3	-0.408687	0.227334	0.635066	0.643336	0.197181
	All Targets	GTPBP4	-0.152889	0.080945	0.461435	1.09181	0.33589
	All Targets	ERCC8	-0.20687	0.1749	0.589188	0.75721	0.229746
	All Targets	ZNF747	-0.00626138	0.966887	0.990438	0.0146242	0.0041729
	All Targets	TGDS	0.336598	0.190323	0.601371	0.720508	0.220858
	All Targets	FURIN	0.327229	0.12739	0.529637	0.894866	0.276022
	All Targets	EBLN2	0.178563	0.225079	0.634096	0.647665	0.197845
	All Targets	PJA2	0.107745	0.606363	0.861556	0.217267	0.0647167
	All Targets	WDR36	0.0264948	0.839836	0.953233	0.0758057	0.0208007
	All Targets	ARRB1	-0.715235	0.00946305	0.223428	2.02397	0.650863
	All Targets	TAF11	-0.101368	0.288727	0.683949	0.539513	0.164976
	All Targets	TBX18	-0.276752	0.505004	0.81133	0.296706	0.0908027
	All Targets	NEK2	0.538979	0.148212	0.558362	0.829116	0.253084
	All Targets	SHC4	-0.27076	0.189615	0.600838	0.722127	0.221243
	All Targets	CTSB	0.190375	0.156876	0.570543	0.804445	0.243712
	All Targets	COL4A6	0.569407	0.170007	0.584256	0.769534	0.233397
	All Targets	TMX3	0.0486767	0.686528	0.89834	0.163342	0.0465591
	All Targets	SMOC1	-0.308691	0.468741	0.794934	0.329067	0.0996691
	All Targets	PRPF4B	0.20812	0.0188129	0.284157	1.72555	0.546442
	All Targets	PITPNA	0.287604	0.00717532	0.201808	2.14416	0.695062
	All Targets	ARFGAP3	0.354053	0.0544192	0.405452	1.26425	0.392061
	All Targets	F8A2	-0.21225	0.346733	0.728298	0.460005	0.137691
	All Targets	SSPOP	0.0584314	0.76555	0.928345	0.116026	0.0322904
	All Targets	TMEM67	0.286663	0.0073412	0.203833	2.13423	0.690726
	All Targets	GTF2H3	0.0294904	0.846368	0.956031	0.0724407	0.0195279
	All Targets	MOB1A	0.195595	0.117765	0.518465	0.928984	0.28528
	All Targets	BTD	-0.208836	0.308339	0.699091	0.510972	0.155466
	All Targets	YKT6	0.265398	0.0226191	0.303783	1.64552	0.517436
	All Targets	ZNF367	-0.0926749	0.720391	0.913708	0.142431	0.0391926
	All Targets	EGLN3	-0.117403	0.588475	0.85406	0.230272	0.0685116
	All Targets	SYS1	0.19874	0.212381	0.623267	0.672885	0.205326
	All Targets	JPT1	-0.356202	0.139861	0.546456	0.854302	0.262445
	All Targets	MED10	0.386189	0.0791775	0.457916	1.1014	0.339214
	All Targets	BPNT2	0.418358	0.0525144	0.402471	1.27972	0.395266
	All Targets	ZNF746	0.161261	0.197755	0.610549	0.703873	0.21428
	All Targets	TRIM59	0.3698	0.22615	0.635056	0.645604	0.197188
	All Targets	C1orf21	-0.465479	0.0184382	0.282608	1.73428	0.548815
	All Targets	ZNF76	0.0947785	0.47437	0.797629	0.323883	0.0981991
	All Targets	CPNE3	0.252678	0.0819423	0.461435	1.08649	0.33589
	All Targets	OR2AE1	-0.444746	0.294749	0.689301	0.530548	0.161591
	All Targets	FSTL5	0.485497	0.141003	0.547896	0.850772	0.261302
	All Targets	DYNLT1	-0.183946	0.202661	0.61594	0.693229	0.210461
	All Targets	FBXO42	-0.00944508	0.923241	0.977806	0.0346847	0.00974725
	All Targets	NXN	-0.0496852	0.754447	0.925808	0.122371	0.0334791
	All Targets	ENPP4	-0.180516	0.294213	0.688851	0.531339	0.161875
	All Targets	PRKCSH	0.0551947	0.563638	0.840306	0.249	0.0755626
	All Targets	ANKHD1	0.265782	0.0309446	0.335681	1.50942	0.474074
	All Targets	CEL	-0.111529	0.559835	0.837916	0.25194	0.0767995
	All Targets	SLC13A3	0.298294	0.239175	0.64569	0.621285	0.189976
	All Targets	MFAP1	0.282054	0.0163776	0.268482	1.78575	0.571084
	All Targets	RNF149	-0.204408	0.0381218	0.361525	1.41883	0.441862
	All Targets	KRBA1	0.044805	0.642499	0.878662	0.192128	0.0561783
	All Targets	CIDEA	0.138067	0.445789	0.78301	0.350871	0.106233
	All Targets	PPP1R3D	-0.160471	0.352194	0.730603	0.453218	0.136318
	All Targets	S100A13	0.463624	0.0446012	0.383491	1.35065	0.416245
	All Targets	C16orf70	-0.0336988	0.803406	0.941179	0.0950649	0.0263276
	All Targets	HECTD4	-0.156316	0.218226	0.62774	0.661093	0.20222
	All Targets	CPED1	-0.57875	0.261899	0.664801	0.581866	0.177308
	All Targets	C5orf38	0.0675692	0.77137	0.930456	0.112737	0.031304
	All Targets	LZIC	-0.0823146	0.269872	0.667522	0.568842	0.175535
	All Targets	MEIS2	-1.62148	0.000574192	0.0802243	3.24094	1.09569
	All Targets	PPHLN1	-0.051934	0.609389	0.863644	0.215105	0.0636653
	All Targets	KCNAB3	0.119673	0.174398	0.589156	0.758459	0.229769
	All Targets	PASK	-0.0590149	0.623519	0.871204	0.205151	0.0598801
	All Targets	ZNF234	-0.0829042	0.536646	0.827283	0.270312	0.082346
	All Targets	B3GALT1	0.466535	0.161031	0.575147	0.793091	0.240221
	All Targets	KCNMB4	0.240219	0.0902329	0.475346	1.04464	0.322991
	All Targets	FAM162A	-0.0857976	0.534483	0.826125	0.272066	0.0829545
[truncated: 11,464 more rows]

## Sheet: PAX6- Control vs KO
#Analysis Name	M-1026 WTA 12/1/23
#Dataset Name	Q3 Norm
Statistical test summary
Group by	Segment
#Filtered Dataset	false
Target tag	Target group membership/s	Target name	Log2	Pvalue	Adjusted pvalue	-log10 pvalue	-log10 adjusted pvalue
	All Targets	MPLKIP	-0.0679443	0.577248	0.769245	0.238637	0.113935
	All Targets	SYT4	1.21923	0.147708	0.393916	0.830597	0.404596
	All Targets	CLN5	-0.0536567	0.770744	0.884108	0.11309	0.0534948
	All Targets	KRT16	0.176231	0.524599	0.733304	0.280172	0.134716
	All Targets	DDX56	-0.0126061	0.892363	0.948836	0.0494584	0.0228086
	All Targets	ZBTB47	0.195391	0.263775	0.515243	0.578767	0.287988
	All Targets	CASP6	-0.462851	0.24125	0.495156	0.617533	0.305258
	All Targets	CCDC117	-0.0177324	0.920303	0.961626	0.036069	0.0169939
	All Targets	ABCF3	0.196359	0.258995	0.511304	0.586708	0.291321
	All Targets	ESCO2	-0.815484	0.0338193	0.238807	1.47084	0.621952
	All Targets	ETFDH	0.079553	0.654746	0.816946	0.183927	0.0878069
	All Targets	TXLNG	-0.159804	0.249232	0.501521	0.603395	0.299711
	All Targets	DDX10	-0.0991974	0.523642	0.732783	0.280966	0.135025
	All Targets	KHDRBS1	-0.0550632	0.697173	0.839377	0.156659	0.0760429
	All Targets	DNAAF4	0.0607778	0.771002	0.884108	0.112944	0.0534948
	All Targets	TEDC2	-0.0184779	0.990133	0.995207	0.00430625	0.00208645
	All Targets	PEPD	0.220364	0.563533	0.760818	0.24908	0.118719
	All Targets	TMEM119	-0.369021	0.475673	0.697419	0.322692	0.156506
	All Targets	IRX3	-1.20681	0.0222592	0.224122	1.65249	0.649516
	All Targets	SRP68	-0.370538	0.0263149	0.230264	1.5798	0.637774
	All Targets	ZNF333	-0.526142	0.00594515	0.196779	2.22584	0.706022
	All Targets	PLEKHA8	-0.0177769	0.748481	0.870693	0.125819	0.0601348
	All Targets	RALB	0.0176225	0.801235	0.902119	0.0962399	0.0447363
	All Targets	NWD1	0.0872382	0.755269	0.875757	0.121898	0.0576166
	All Targets	REST	-1.14574	0.00389594	0.180673	2.40939	0.743107
	All Targets	SSH1	0.329807	0.175765	0.425209	0.755069	0.371397
	All Targets	ANGPT1	-0.0071578	0.934018	0.967574	0.0296449	0.0143158
	All Targets	ATG4D	0.014359	0.911208	0.957073	0.0403825	0.0190548
	All Targets	PIK3R3	0.511583	0.0485037	0.259675	1.31422	0.585569
	All Targets	IRF7	0.0505484	0.811431	0.907447	0.0907483	0.0421789
	All Targets	MYL3	-0.223802	0.486268	0.706182	0.313124	0.151083
	All Targets	DERL2	-0.142477	0.227079	0.481341	0.643822	0.317547
	All Targets	PSMD1	-0.122215	0.362461	0.605512	0.440739	0.217877
	All Targets	CXorf38	-0.0360732	0.787002	0.893569	0.104024	0.0488718
	All Targets	LAMA2	-0.362499	0.433921	0.664963	0.362589	0.177202
	All Targets	WDR44	-0.0497085	0.657216	0.818694	0.182292	0.0868786
	All Targets	DLG3	0.105824	0.325321	0.571051	0.487688	0.243325
	All Targets	MAML3	0.145574	0.623797	0.798616	0.204957	0.0976617
	All Targets	SYMPK	-0.0315268	0.655325	0.817365	0.183543	0.0875842
	All Targets	DYM	0.181246	0.180437	0.429955	0.743673	0.366577
	All Targets	TMBIM4	-0.361832	0.0056425	0.196779	2.24853	0.706022
	All Targets	RNF215	0.0300969	0.870752	0.936588	0.0601054	0.0284516
	All Targets	HOXA2	1.03355	0.0810092	0.305873	1.09147	0.51446
	All Targets	TNS4	0.00364447	0.534688	0.740629	0.271899	0.1304
	All Targets	ESYT1	-0.457188	0.0314835	0.234854	1.50192	0.629202
	All Targets	G3BP2	0.381518	0.0346107	0.240781	1.46079	0.618378
	All Targets	MATN2	-0.442615	0.138349	0.382086	0.859023	0.417838
	All Targets	KLF7	0.52557	0.0319472	0.235582	1.49557	0.627858
	All Targets	TMEM132B	0.655463	0.0346196	0.240781	1.46068	0.618378
	All Targets	TPR	-0.12389	0.196681	0.448301	0.706239	0.34843
	All Targets	RAB20	0.191608	0.499069	0.715101	0.301839	0.145633
	All Targets	RGS20	-0.0975037	0.671099	0.826594	0.173214	0.0827079
	All Targets	MLC1	0.152024	0.730311	0.859287	0.136492	0.0658615
	All Targets	RPS6KA5	0.306113	0.107384	0.34542	0.969059	0.461652
	All Targets	PEAR1	-0.360273	0.434563	0.665341	0.361948	0.176956
	All Targets	TMEM236	0.0166937	0.916534	0.960049	0.0378516	0.0177066
	All Targets	SKIL	0.270359	0.0831508	0.309213	1.08013	0.509742
	All Targets	MIEF2	0.327029	0.155165	0.402431	0.809205	0.395308
	All Targets	CXXC5	0.362229	0.0408901	0.246937	1.38838	0.607414
	All Targets	LRRC29	0.319497	0.387386	0.624165	0.411857	0.204701
	All Targets	NYAP1	0.440351	0.00920757	0.205629	2.03585	0.686916
	All Targets	DPM3	-0.350283	0.06258	0.279482	1.20356	0.553647
	All Targets	XKR6	0.671577	0.0614829	0.278505	1.21125	0.555167
	All Targets	RNF40	-0.027092	0.728638	0.858219	0.137488	0.0664018
	All Targets	CCDC103	0.382046	0.0657681	0.284977	1.18198	0.54519
	All Targets	LRRC27	0.470466	0.010225	0.206308	1.99034	0.685483
	All Targets	RPS6KB1	0.0736547	0.517022	0.727985	0.286491	0.137877
	All Targets	CCNYL1	-0.0881235	0.323572	0.568692	0.490029	0.245123
	All Targets	PRELID3A	0.413326	0.11894	0.359463	0.924673	0.444345
	All Targets	MYOZ3	0.301432	0.501097	0.716914	0.300078	0.144533
	All Targets	TMEM250	-0.00689317	0.97845	0.988773	0.00946133	0.00490358
	All Targets	TST	-0.525404	0.135139	0.378061	0.869219	0.422438
	All Targets	PEMT	-0.0247324	0.958239	0.979621	0.0185259	0.00894177
	All Targets	MED29	0.0736297	0.561201	0.75932	0.250882	0.119575
	All Targets	PDK1	0.392499	0.176626	0.426244	0.752946	0.370342
	All Targets	NEXN	0.0477304	0.994027	0.997566	0.00260182	0.00105839
	All Targets	KLHDC1	0.107835	0.546808	0.749002	0.262165	0.125517
	All Targets	FCGRT	-0.779864	0.0740856	0.297582	1.13027	0.526394
	All Targets	C1QBP	-0.300502	0.129152	0.37185	0.888899	0.429632
	All Targets	RNASE4	-0.599789	0.0277188	0.232666	1.55723	0.633268
	All Targets	ZNF808	0.0256935	0.778631	0.888824	0.108668	0.0511842
	All Targets	TWIST2	-0.451695	0.495334	0.712775	0.305102	0.147048
	All Targets	EFCAB7	0.2419	0.13335	0.376671	0.875008	0.424037
	All Targets	TP53RK	-0.0219359	0.930627	0.96661	0.0312241	0.0147489
	All Targets	GGT5	0.544841	0.0648414	0.283156	1.18815	0.547974
	All Targets	RPL7A	-0.204866	0.304535	0.551977	0.516363	0.258079
	All Targets	KRTAP4-1	0.061722	0.718825	0.852631	0.143377	0.069239
	All Targets	KANK4	0.2619	0.53337	0.739828	0.272971	0.130869
	All Targets	ARHGEF10L	0.508604	0.00258805	0.176694	2.58703	0.752778
	All Targets	ZNF474	0.104893	0.664736	0.824138	0.177351	0.0840001
	All Targets	HADHA	-0.0563487	0.524518	0.733304	0.28024	0.134716
	All Targets	KLHL31	-0.319003	0.252486	0.504847	0.597762	0.296841
	All Targets	TGFBR3	-0.145682	0.687571	0.834653	0.162683	0.0784941
	All Targets	NADSYN1	-0.162894	0.508814	0.721561	0.293441	0.141727
	All Targets	LDLRAD3	-0.052219	0.733744	0.861894	0.134456	0.0645459
	All Targets	MXI1	0.4074	0.0238137	0.225294	1.62317	0.647251
	All Targets	RTN4	0.310108	0.0203313	0.221014	1.69183	0.65558
	All Targets	FHOD3	0.805538	0.0138059	0.218205	1.85994	0.661135
	All Targets	CCDC88B	0.19964	0.0193773	0.220992	1.71271	0.655623
	All Targets	LRRC23	0.0411532	0.956072	0.97875	0.0195093	0.00932822
	All Targets	CLK3	-0.142149	0.281703	0.531049	0.550209	0.274866
	All Targets	RIPK4	-0.0849256	0.480566	0.701782	0.318247	0.153798
	All Targets	RNF185	0.0648999	0.523507	0.73267	0.281077	0.135091
	All Targets	NEFM	0.267625	0.755878	0.876049	0.121548	0.0574715
	All Targets	CHD4	-0.168156	0.0931153	0.32466	1.03098	0.488571
	All Targets	TLCD3B	1.04145	0.0331824	0.237507	1.47909	0.624324
	All Targets	TMEM132D	0.365124	0.269258	0.520345	0.569831	0.283709
	All Targets	MAGEL2	0.288542	0.338767	0.58409	0.470099	0.23352
	All Targets	KLHL9	0.149909	0.164277	0.412547	0.784423	0.384526
	All Targets	STXBP6	-0.251954	0.38201	0.620305	0.417925	0.207395
	All Targets	HTT	-0.233838	0.0778083	0.301848	1.10897	0.520212
	All Targets	LRP11	-0.135494	0.818886	0.910676	0.0867766	0.040636
	All Targets	RETREG3	0.0848088	0.357579	0.601312	0.446628	0.2209
	All Targets	MAD2L1	-0.809087	0.220969	0.474896	0.655669	0.323401
	All Targets	ADPRH	0.0133553	0.928701	0.965654	0.0321241	0.0151785
	All Targets	GPALPP1	0.0463533	0.798763	0.900163	0.0975823	0.0456789
	All Targets	MCAT	0.161527	0.247465	0.500543	0.606486	0.300558
	All Targets	SLC35A4	-0.00877175	0.945048	0.973401	0.0245461	0.0117083
	All Targets	ASIC4	1.54393	0.0343529	0.240167	1.46404	0.619487
	All Targets	SPOUT1	-0.0162247	0.849733	0.925839	0.0707173	0.0334646
	All Targets	LIMS3	-0.0526286	0.739211	0.865671	0.131232	0.0626469
	All Targets	SMTN	-0.110699	0.670815	0.826594	0.173397	0.0827079
	All Targets	GADD45B	-0.542793	0.285025	0.533649	0.545116	0.272744
	All Targets	TSC22D1	0.385354	0.13398	0.377376	0.87296	0.423226
	All Targets	FSIP1	0.264873	0.231839	0.485788	0.634813	0.313553
	All Targets	PIAS1	0.134682	0.133847	0.377082	0.87339	0.423565
	All Targets	AKIP1	0.2124	0.109426	0.348805	0.96088	0.457418
	All Targets	ATR	-0.262127	0.106779	0.344695	0.971513	0.462565
	All Targets	CFAP206	0.658514	0.048309	0.259594	1.31597	0.585705
	All Targets	PKN3	-0.442802	0.0898831	0.320182	1.04632	0.494603
	All Targets	NPHS2	0.255442	0.227922	0.481988	0.642214	0.316964
	All Targets	BTBD11	-0.240862	0.348499	0.59421	0.457798	0.22606
	All Targets	GPRIN1	1.23606	0.00363094	0.17834	2.43998	0.748751
	All Targets	SLC25A25	0.218603	0.18575	0.43651	0.731072	0.360006
	All Targets	LIAS	0.0519282	0.762452	0.879964	0.117788	0.0555352
	All Targets	RPL35A	-0.110672	0.487477	0.70669	0.312046	0.150771
	All Targets	P3H2	-0.476545	0.110061	0.349834	0.958368	0.456138
	All Targets	EDEM2	-0.169636	0.711462	0.848042	0.147849	0.0715824
	All Targets	CX3CL1	0.580648	0.0234641	0.225137	1.6296	0.647553
	All Targets	RFT1	-0.0510107	0.981451	0.99015	0.00813116	0.00429894
	All Targets	BLMH	-0.247218	0.105344	0.342924	0.977389	0.464802
	All Targets	PRAMEF17	0.172114	0.453637	0.679918	0.343292	0.167544
	All Targets	TBC1D17	0.317061	0.0133338	0.216912	1.87505	0.663716
	All Targets	C19orf25	-0.0123922	0.940045	0.970474	0.0268513	0.0130162
	All Targets	WDR46	-0.170686	0.438603	0.668635	0.357929	0.174811
	All Targets	SNRPA	-0.552226	0.0392442	0.245994	1.40622	0.609076
	All Targets	RCC1	-0.542165	0.0375284	0.243605	1.42564	0.613314
	All Targets	ZNF782	0.323516	0.077046	0.30142	1.11325	0.520828
	All Targets	RNASEK	0.26824	0.00931297	0.205629	2.03091	0.686916
	All Targets	MMAA	0.275732	0.393714	0.629288	0.404819	0.201151
	All Targets	GP5	0.572103	0.0550258	0.270208	1.25943	0.568301
	All Targets	CCDC28B	0.452357	0.0106966	0.209237	1.97075	0.679362
	All Targets	GGT7	0.092981	0.51751	0.728291	0.286082	0.137695
	All Targets	IGHM	0.316507	0.0157303	0.218205	1.80326	0.661135
	All Targets	CDIP1	-0.0424297	0.936805	0.969027	0.028351	0.0136643
	All Targets	IDH3A	0.282898	0.0584608	0.274499	1.23313	0.561459
	All Targets	FAM110A	0.21931	0.159471	0.40649	0.797318	0.39095
	All Targets	METTL2B	-0.0691533	0.45106	0.678415	0.345766	0.168505
	All Targets	LRRC45	0.0492099	0.568223	0.763417	0.245481	0.117238
	All Targets	ZBTB39	-0.351651	0.0489255	0.260476	1.31046	0.584231
	All Targets	HOXC4	1.14722	0.108246	0.347183	0.965587	0.459442
	All Targets	MAGED4	0.461173	0.0993617	0.334052	1.00278	0.476186
	All Targets	CNTNAP2	0.267709	0.868129	0.934737	0.0614158	0.0293105
	All Targets	NFS1	-0.244295	0.0793578	0.303849	1.10041	0.517342
	All Targets	MAP3K14	0.119872	0.634624	0.805238	0.197483	0.094076
	All Targets	LIF	-0.657086	0.0118887	0.212689	1.92487	0.672254
	All Targets	NRTN	-0.163175	0.604303	0.788044	0.218745	0.103449
	All Targets	MRPL32	0.0868082	0.498858	0.715065	0.302023	0.145654
	All Targets	RRAGA	0.18402	0.157699	0.404238	0.802171	0.393362
	All Targets	ATP13A2	0.498528	0.126442	0.368962	0.89811	0.433018
	All Targets	LPIN1	0.360791	0.0794798	0.304026	1.09974	0.517089
	All Targets	IFT22	0.518925	0.00477721	0.187923	2.32083	0.726021
	All Targets	PHF2	0.345458	0.192573	0.444239	0.715406	0.352383
	All Targets	GID4	0.220028	0.218468	0.472233	0.660612	0.325844
	All Targets	MRNIP	0.0147344	0.916685	0.960116	0.03778	0.0176765
	All Targets	LPXN	0.229464	0.549246	0.750124	0.260233	0.124867
	All Targets	AKAP1	0.0628596	0.673518	0.827252	0.171651	0.0823622
	All Targets	WWTR1	-0.838173	0.235519	0.488686	0.627973	0.31097
	All Targets	AFTPH	0.295544	0.0841907	0.311445	1.07474	0.506618
	All Targets	STYXL1	0.0441045	0.739031	0.865623	0.131338	0.0626713
	All Targets	NECAP1	0.337501	0.0762528	0.300589	1.11774	0.522027
	All Targets	CSRNP2	0.574599	0.0320163	0.235708	1.49463	0.627625
	All Targets	SGTA	0.125311	0.0355809	0.242469	1.44878	0.615344
	All Targets	SMIM10L2A	0.392663	0.0890625	0.318844	1.05031	0.496422
	All Targets	SPIDR	-0.394254	0.0763718	0.300618	1.11707	0.521986
	All Targets	LRRTM1	0.682069	0.165596	0.413739	0.780949	0.383273
	All Targets	ACADM	0.179494	0.712598	0.848446	0.147155	0.0713758
	All Targets	SLC44A3	-0.0721883	0.803163	0.902634	0.0951962	0.0444885
	All Targets	INTS7	-0.305382	0.0587159	0.274689	1.23124	0.561159
	All Targets	CEP290	-0.0651705	0.503628	0.718066	0.29789	0.143835
	All Targets	KIF11	-1.30998	0.0365523	0.242938	1.43708	0.614504
	All Targets	ITM2A	-0.570707	0.212239	0.465549	0.673176	0.332035
	All Targets	NSUN6	0.162949	0.157415	0.404238	0.802955	0.393362
	All Targets	PDHB	0.105818	0.219727	0.473513	0.658116	0.324668
	All Targets	KANSL3	-0.234898	0.0271965	0.232666	1.56549	0.633268
	All Targets	ACSL3	0.0958426	0.138779	0.382957	0.857678	0.41685
	All Targets	PHLDA2	-0.168805	0.475142	0.696902	0.323177	0.156828
	All Targets	SEL1L3	0.0443996	0.845725	0.924295	0.0727706	0.0341892
	All Targets	BTN3A2	-0.650851	0.044822	0.254255	1.34851	0.594731
	All Targets	ZBTB34	-0.00302734	0.97368	0.98673	0.011584	0.00580151
	All Targets	KRTAP10-1	-0.319796	0.290874	0.539051	0.536295	0.26837
	All Targets	CHMP4A	-0.0115208	0.856341	0.928738	0.0673535	0.032107
	All Targets	ZNF439	-0.0037212	0.806515	0.904582	0.0933877	0.0435523
	All Targets	EOGT	-0.222986	0.591445	0.779558	0.228086	0.108152
	All Targets	ABITRAM	-0.0677979	0.703218	0.84341	0.15291	0.0739611
	All Targets	FOXB1	-0.495501	0.174667	0.424128	0.75779	0.372503
	All Targets	LMAN2	-0.259946	0.0027331	0.176694	2.56334	0.752778
	All Targets	RPP14	-0.14986	0.363084	0.6061	0.439993	0.217456
	All Targets	RBM25	-0.149377	0.175212	0.424767	0.756437	0.371849
	All Targets	KATNAL2	-0.585872	0.0191749	0.220992	1.71727	0.655623
	All Targets	GPR85	0.863681	0.125579	0.368361	0.901083	0.433726
	All Targets	ELFN1	-0.160737	0.484119	0.704811	0.315048	0.151927
	All Targets	PINK1	0.343942	0.0362822	0.242858	1.44031	0.614647
	All Targets	ATG14	0.0381055	0.751214	0.872474	0.124236	0.0592475
	All Targets	ARMC8	0.0820327	0.36936	0.610895	0.43255	0.214034
	All Targets	ANP32E	-0.696901	0.0541777	0.26895	1.26618	0.570329
	All Targets	C16orf78	0.187007	0.247369	0.500543	0.606655	0.300558
	All Targets	CGREF1	0.210444	0.58425	0.775122	0.233401	0.11063
	All Targets	KIAA0319	0.272062	0.347118	0.592947	0.459523	0.226984
	All Targets	EMID1	0.24392	0.777363	0.887717	0.109376	0.0517252
	All Targets	RTN4RL2	0.515933	0.086118	0.314683	1.06491	0.502127
	All Targets	SELENOM	-0.355082	0.166524	0.415014	0.778524	0.381937
	All Targets	ZNF525	0.0220802	0.915064	0.95963	0.0385483	0.017896
	All Targets	BGN	-0.614549	0.306398	0.554334	0.513714	0.256229
	All Targets	HENMT1	0.27943	0.437101	0.667404	0.359419	0.175611
	All Targets	ZNF621	-0.15857	0.29951	0.547366	0.523589	0.261722
	All Targets	C11orf24	0.0217098	0.856165	0.928707	0.0674428	0.0321214
	All Targets	PSMG1	-0.421946	0.0986767	0.333561	1.00579	0.476825
	All Targets	FMC1	0.195306	0.175393	0.424832	0.755988	0.371782
	All Targets	FAM153B	0.140644	0.328576	0.574507	0.483364	0.240705
	All Targets	UBALD1	0.0105845	0.937413	0.969246	0.0280689	0.013566
	All Targets	CCDC14	-0.210941	0.0576522	0.27331	1.23918	0.563345
	All Targets	TAF9	0.342291	0.127907	0.371053	0.893107	0.430564
	All Targets	CCDC8	-1.67179	0.00968009	0.206116	2.01412	0.685887
	All Targets	FAM229A	0.24672	0.306447	0.554334	0.513645	0.256229
	All Targets	OR3A3	0.193475	0.262236	0.514136	0.581307	0.288922
	All Targets	ZNF619	0.0461108	0.781979	0.89057	0.106805	0.0503319
	All Targets	PPP4R3A	-0.0452864	0.650053	0.813579	0.187051	0.0896003
	All Targets	CCND3	0.126984	0.442629	0.672033	0.35396	0.17261
	All Targets	NOD1	-0.491599	0.199139	0.450801	0.700843	0.346015
	All Targets	MRE11	-0.351554	0.149902	0.396879	0.824191	0.401342
	All Targets	TRIM44	0.0593743	0.866585	0.934107	0.0621888	0.0296034
	All Targets	NRBF2	-0.00474688	0.889152	0.947102	0.0510239	0.0236031
	All Targets	COG4	-0.163904	0.0200096	0.221014	1.69876	0.65558
	All Targets	ERLEC1	-0.137527	0.560944	0.75932	0.25108	0.119575
	All Targets	CMTM3	-1.28688	0.0155675	0.218205	1.80778	0.661135
	All Targets	FLRT3	-0.364352	0.238896	0.492579	0.621791	0.307524
	All Targets	GDPGP1	-0.0910174	0.693498	0.837153	0.158955	0.0771953
	All Targets	ORAI1	-0.656109	0.00571717	0.196779	2.24282	0.706022
	All Targets	SIX4	-0.520906	0.134323	0.377778	0.871849	0.422763
	All Targets	TENM3	0.0479613	0.900563	0.952588	0.0454857	0.0210947
	All Targets	ARHGAP32	0.0571667	0.790959	0.895564	0.101846	0.0479033
	All Targets	ZBTB22	0.165902	0.276793	0.526142	0.557844	0.278897
	All Targets	GEMIN4	-0.158562	0.206801	0.460433	0.684448	0.336834
	All Targets	FGF2	-0.71017	0.0206974	0.221772	1.68408	0.654094
	All Targets	RNF187	0.157086	0.261163	0.51323	0.583089	0.289688
	All Targets	JADE1	-0.802541	0.0244336	0.227663	1.61201	0.642707
	All Targets	CA11	0.536074	0.306282	0.554249	0.513878	0.256295
	All Targets	CTAGE9	-0.245671	0.545762	0.748331	0.262996	0.125906
	All Targets	CHAT	1.11427	0.00473062	0.187923	2.32508	0.726021
	All Targets	FAT4	-0.439766	0.39465	0.629733	0.403788	0.200844
	All Targets	SPRED3	0.449019	0.0745203	0.298039	1.12773	0.525727
	All Targets	IFNAR2	-0.107836	0.382827	0.620538	0.416997	0.207232
	All Targets	MOB4	0.144849	0.0951441	0.327742	1.02162	0.484468
	All Targets	RGS3	0.00860721	0.628487	0.801319	0.201704	0.0961948
	All Targets	MET	0.231394	0.520323	0.730341	0.283727	0.136474
	All Targets	DEXI	0.0922656	0.854973	0.928445	0.0680477	0.0322437
	All Targets	RPLP0	-0.0882859	0.640132	0.808379	0.193731	0.0923851
	All Targets	EFHD2	-0.297985	0.174352	0.423811	0.758573	0.372828
	All Targets	MEX3C	0.134357	0.0192403	0.220992	1.71579	0.655623
	All Targets	GRHL1	0.581896	0.00332225	0.17695	2.47857	0.75215
	All Targets	PRKAR2A	0.330836	0.0494048	0.260596	1.30623	0.584032
	All Targets	RNF145	-0.133654	0.446753	0.675323	0.349933	0.170489
	All Targets	AHCYL2	0.376623	0.0608957	0.277611	1.21541	0.556563
	All Targets	GET4	0.112339	0.365923	0.607956	0.43661	0.216128
	All Targets	NECAB3	-0.0446579	0.903065	0.954109	0.0442811	0.0204019
	All Targets	KLF4	0.160328	0.681605	0.831569	0.166468	0.0801019
	All Targets	KIAA0895	0.420618	0.117307	0.357626	0.930676	0.44657
	All Targets	BMS1	-0.0952314	0.487592	0.70669	0.311943	0.150771
	All Targets	TRIP11	-0.146307	0.218537	0.472233	0.660476	0.325844
	All Targets	SCRN1	-0.0711717	0.900924	0.952745	0.0453118	0.0210232
	All Targets	KIF17	0.118695	0.874963	0.93954	0.0580104	0.0270849
	All Targets	DAAM2	0.0164	0.758722	0.877422	0.119917	0.0567915
	All Targets	POFUT2	-0.384873	0.190327	0.441549	0.720499	0.355021
	All Targets	ZNF780A	0.529387	0.00731729	0.196779	2.13565	0.706022
	All Targets	LRWD1	0.262153	0.130827	0.37328	0.883302	0.427965
	All Targets	CCDC92	0.506838	0.0188401	0.220992	1.72492	0.655623
	All Targets	TBCA	-0.274889	0.0806443	0.305291	1.09343	0.515286
	All Targets	ZFAND5	-0.027288	0.605474	0.788892	0.217905	0.102983
	All Targets	PABPC1	-0.155214	0.401041	0.635564	0.396811	0.196841
	All Targets	COL16A1	-0.153226	0.63687	0.80656	0.195949	0.0933632
	All Targets	RDH10	0.0376016	0.793034	0.896334	0.100708	0.0475299
	All Targets	NACA	-0.171139	0.442841	0.672157	0.353752	0.172529
	All Targets	METTL15	-0.036294	0.847524	0.925284	0.0718481	0.033725
	All Targets	LPCAT2	-0.329132	0.286107	0.53489	0.543471	0.271736
	All Targets	AP3D1	0.0823749	0.026557	0.231479	1.57582	0.635488
	All Targets	ZFP64	-0.118263	0.534866	0.740733	0.271755	0.130338
	All Targets	TMEM237	-0.168311	0.135815	0.378827	0.867051	0.421559
	All Targets	HAO2	0.614798	0.0925054	0.32376	1.03383	0.489777
	All Targets	MAPK12	0.00823553	0.989749	0.995147	0.00447479	0.00211264
	All Targets	N4BP2	0.35976	0.145678	0.391681	0.836605	0.407068
	All Targets	RPL36A	-0.214771	0.406527	0.640638	0.39091	0.193388
	All Targets	CILP2	0.0628947	0.879825	0.942452	0.0556038	0.0257408
	All Targets	MAP4K4	-0.178462	0.052229	0.266148	1.28209	0.574876
	All Targets	TLL1	0.365116	0.753685	0.874479	0.12281	0.0582504
	All Targets	HOXB4	0.144624	0.844848	0.924167	0.0732216	0.0342495
	All Targets	TULP3	-0.412356	0.016753	0.218762	1.77591	0.660029
	All Targets	ALG13	-0.155796	0.635409	0.805513	0.196947	0.0939272
	All Targets	KIAA0319L	0.233992	0.0351444	0.242356	1.45414	0.615547
	All Targets	SLC6A16	-0.937829	0.0164374	0.218762	1.78417	0.660029
	All Targets	VIPAS39	0.0785448	0.630186	0.802764	0.200531	0.095412
	All Targets	PABPN1L	0.140187	0.592197	0.779975	0.227534	0.107919
	All Targets	COL11A1	-1.27945	0.0330833	0.237413	1.48039	0.624496
	All Targets	SH3BP2	0.0621429	0.588995	0.778119	0.229888	0.108954
	All Targets	ALDH4A1	0.058455	0.762465	0.879964	0.11778	0.0555352
	All Targets	SSTR1	0.326773	0.341379	0.586903	0.466764	0.231434
	All Targets	VPS28	0.428554	0.0403918	0.246639	1.39371	0.607937
	All Targets	TRIM61	-0.0282865	0.881311	0.943124	0.054871	0.025431
	All Targets	IGIP	0.00862315	0.938747	0.969954	0.0274515	0.0132487
	All Targets	RNF20	0.260415	0.0242419	0.22735	1.61543	0.643305
	All Targets	CWF19L2	-0.279293	0.0956416	0.328689	1.01935	0.483215
	All Targets	ZNF579	-0.0095217	0.832219	0.918034	0.0797623	0.0371414
	All Targets	LUC7L3	0.0119216	0.865497	0.933429	0.0627346	0.0299188
	All Targets	UTRN	-0.592378	0.111376	0.351229	0.953207	0.45441
	All Targets	RSPRY1	0.118513	0.341023	0.586367	0.467216	0.231831
	All Targets	PUF60	0.0442123	0.590503	0.778981	0.228778	0.108473
	All Targets	PEX6	0.108135	0.458276	0.68333	0.338873	0.16537
	All Targets	ADCY8	0.994244	0.0617638	0.278806	1.20927	0.554699
	All Targets	TOX2	-0.0292349	0.89406	0.949741	0.0486331	0.0223949
	All Targets	FOXD4L5	-0.0640033	0.822871	0.91315	0.0846684	0.0394577
	All Targets	DISP2	0.536756	0.202851	0.456229	0.692823	0.340817
	All Targets	PUDP	5.77161e-05	0.93678	0.969027	0.0283626	0.0136643
	All Targets	DDT	0.166832	0.183964	0.433816	0.735267	0.362694
	All Targets	ZNF707	-0.0484723	0.829702	0.916475	0.081078	0.0378795
	All Targets	GSTZ1	0.341586	0.224761	0.478462	0.648278	0.320152
	All Targets	CASP10	-0.0608729	0.837838	0.920221	0.0768399	0.0361079
	All Targets	ZNF706	0.12482	0.193619	0.445423	0.713052	0.351227
	All Targets	TMEM47	-0.609194	0.277524	0.526717	0.556699	0.278423
	All Targets	BRI3BP	-0.311472	0.31021	0.557608	0.508344	0.253671
	All Targets	CSMD2	0.788173	0.0877378	0.316732	1.05681	0.499309
	All Targets	VWA8	-0.0958505	0.541241	0.745057	0.266609	0.12781
	All Targets	PTMA	1.30297e-05	0.921476	0.962156	0.035516	0.0167547
	All Targets	NOPCHAP1	-0.164851	0.352991	0.597328	0.452236	0.223787
	All Targets	FGFR1OP2	-0.374341	0.00944063	0.205629	2.025	0.686916
	All Targets	WDR25	0.326108	0.332057	0.577815	0.478788	0.238211
	All Targets	ARMC7	-0.170389	0.370319	0.611959	0.431424	0.213278
	All Targets	INTS10	-0.201871	0.0582729	0.274401	1.23453	0.561615
	All Targets	NCDN	0.612151	0.180243	0.429939	0.744141	0.366593
	All Targets	FKBP1B	0.481407	0.0548889	0.270208	1.26052	0.568301
	All Targets	CAMSAP1	0.365701	0.0443857	0.253197	1.35276	0.596541
	All Targets	PNMA3	0.350037	0.0528084	0.266377	1.2773	0.574503
	All Targets	ABCC8	0.00827671	0.939928	0.970474	0.0269055	0.0130162
	All Targets	FAM53B	-0.118378	0.464095	0.687927	0.333394	0.162458
	All Targets	EPM2A	0.246953	0.238365	0.491971	0.622757	0.30806
	All Targets	FHL2	0.0663301	0.951765	0.97665	0.0214702	0.0102612
	All Targets	ETAA1	-0.164199	0.348828	0.594251	0.457388	0.22603
	All Targets	NRGN	0.0441328	0.882775	0.943532	0.0541498	0.0252436
	All Targets	TGOLN2	-0.100718	0.228624	0.482866	0.640878	0.316173
	All Targets	CYBRD1	-0.557479	0.249399	0.501577	0.603106	0.299662
	All Targets	ZNF444	0.0261962	0.745517	0.869124	0.127542	0.0609182
	All Targets	ERBIN	-0.108601	0.234681	0.487925	0.629522	0.311647
	All Targets	CNOT3	-0.161502	0.224288	0.477988	0.649194	0.320583
	All Targets	ZDHHC9	0.296053	0.0682039	0.290064	1.16619	0.537506
	All Targets	SPC25	-0.992636	0.0803373	0.304748	1.09508	0.516059
	All Targets	PPP2R5C	-0.0894185	0.611436	0.791995	0.213649	0.101278
	All Targets	SDCBP	-0.578611	0.0210432	0.222306	1.67689	0.653048
	All Targets	CTXN1	0.369717	0.033181	0.237507	1.47911	0.624324
	All Targets	HOXB2	1.10428	0.117975	0.358084	0.928211	0.446015
	All Targets	SOCS6	0.0683564	0.990752	0.995467	0.00403494	0.00197311
	All Targets	FBXW7	-0.383969	0.0451274	0.255071	1.34556	0.593339
	All Targets	ASIC3	0.0659679	0.792662	0.896334	0.100912	0.0475299
	All Targets	PMAIP1	-1.16247	0.0130341	0.216316	1.88492	0.664911
	All Targets	MTFR2	-0.241332	0.141728	0.386713	0.848544	0.412611
	All Targets	FADD	-0.144589	0.169791	0.418199	0.770086	0.378617
	All Targets	CXCR4	-0.189743	0.933146	0.967228	0.0300506	0.0144713
	All Targets	FAU	0.0351519	0.981478	0.99015	0.00811929	0.00429894
	All Targets	HSD17B14	-0.20621	0.635063	0.805302	0.197183	0.0940411
	All Targets	SPATA13	-0.275879	0.453557	0.679918	0.343368	0.167544
	All Targets	MMP11	-0.0509627	0.823131	0.913188	0.0845308	0.0394396
	All Targets	LRRC58	-0.367667	0.0705867	0.292835	1.15128	0.533378
	All Targets	AURKB	-0.987903	0.194989	0.447165	0.709991	0.349532
	All Targets	RORA	-0.318299	0.250023	0.502245	0.602019	0.299085
	All Targets	MAGED1	0.0531268	0.730056	0.859212	0.136644	0.0658998
	All Targets	TMED7	-0.0159713	0.923916	0.963295	0.0343675	0.0162408
	All Targets	AP3M1	-0.108239	0.388192	0.624567	0.410953	0.204421
	All Targets	WDR61	-0.127061	0.376018	0.615927	0.424791	0.210471
	All Targets	AXIN2	-0.161933	0.694468	0.837694	0.158348	0.0769147
	All Targets	NDUFB9	-0.104081	0.282595	0.531798	0.548835	0.274253
	All Targets	H2AC13	-1.40865	0.0649936	0.283528	1.18713	0.547404
	All Targets	PRX	-0.418446	0.114815	0.354889	0.94	0.449907
	All Targets	NDUFV1	-0.0296434	0.712955	0.848446	0.146938	0.0713758
	All Targets	RASSF1	-0.217248	0.499499	0.715362	0.301465	0.145474
	All Targets	ARL13B	-0.0596366	0.913522	0.958594	0.039281	0.0183655
	All Targets	SATB2	-0.683051	0.0117719	0.21263	1.92915	0.672376
	All Targets	FOSL1	-0.157073	0.403491	0.637644	0.394166	0.195422
	All Targets	MYLPF	-0.270034	0.42453	0.657612	0.372091	0.182031
	All Targets	DSCC1	-0.183635	0.680267	0.83069	0.167321	0.0805612
	All Targets	MBIP	0.0914113	0.950647	0.976328	0.0219808	0.0104042
	All Targets	IFI6	-0.282101	0.183584	0.433576	0.736166	0.362935
	All Targets	LONP2	-0.290296	0.0493657	0.260596	1.30657	0.584032
	All Targets	CDC42SE2	-0.313434	0.00462835	0.187923	2.33457	0.726021
	All Targets	TERF2IP	0.56283	0.0205775	0.221417	1.68661	0.65479
	All Targets	TMEM161A	-0.447284	0.0635318	0.280976	1.19701	0.55133
	All Targets	WDR20	0.0373141	0.93803	0.969557	0.0277831	0.0134265
	All Targets	AFF1	-0.202801	0.526257	0.734714	0.278802	0.133882
	All Targets	ZBED4	0.330529	0.0447566	0.254255	1.34914	0.594731
	All Targets	ZBTB7B	0.0843392	0.638899	0.807765	0.194568	0.0927147
	All Targets	IL3	0.430401	0.189359	0.440544	0.722715	0.35601
	All Targets	SMIM20	-0.338035	0.121833	0.362508	0.914236	0.440682
	All Targets	FMN2	0.416834	0.0923969	0.323738	1.03434	0.489806
	All Targets	DGKG	0.519186	0.301048	0.548686	0.521365	0.260676
	All Targets	OGN	-0.0883562	0.821581	0.912425	0.0853497	0.0398029
	All Targets	RHD	0.250878	0.216058	0.469363	0.66543	0.328491
	All Targets	CALML6	0.115638	0.699726	0.841096	0.155072	0.0751543
	All Targets	ACTR6	0.00490769	0.962967	0.981579	0.0163886	0.00807491
	All Targets	FARS2	-0.150346	0.196766	0.448301	0.70605	0.34843
	All Targets	GNB3	-0.0899407	0.856126	0.928707	0.0674621	0.0321214
	All Targets	CTNNAL1	-0.687904	0.0722007	0.295432	1.14146	0.529542
	All Targets	PDXP	0.458964	0.0121389	0.21327	1.91582	0.67107
	All Targets	STX12	0.491609	0.00106102	0.161012	2.97428	0.793143
	All Targets	FMR1	-0.117528	0.237832	0.491615	0.62373	0.308375
	All Targets	SKA2	-0.000769172	0.856747	0.928798	0.0671476	0.0320788
	All Targets	MRPL42	-0.0228642	0.80169	0.902364	0.0959935	0.0446185
	All Targets	SLC26A6	-0.331114	0.179842	0.429607	0.74511	0.366928
	All Targets	URB2	0.175019	0.562385	0.760127	0.249966	0.119114
	All Targets	ATP2C1	0.310094	0.055415	0.270208	1.25637	0.568301
	All Targets	TSNAX	0.0822311	0.351895	0.596223	0.453587	0.224591
	All Targets	HERC1	0.447366	0.0499583	0.262018	1.30139	0.581669
	All Targets	GSTM3	0.222484	0.352139	0.596444	0.453286	0.224431
	All Targets	CYP2D7	0.485212	0.00584808	0.196779	2.23299	0.706022
	All Targets	DZIP3	0.482228	0.143709	0.389621	0.842517	0.409358
	All Targets	CST9	-0.832237	0.0702071	0.292522	1.15362	0.533841
	All Targets	POLL	0.119234	0.277776	0.526811	0.556306	0.278345
	All Targets	PCDH1	1.12693	0.215205	0.469024	0.667148	0.328805
	All Targets	ODC1	-0.344059	0.253104	0.505269	0.596701	0.296477
	All Targets	MIOS	0.163647	0.121022	0.361711	0.917136	0.441639
	All Targets	IFT20	0.19731	0.164516	0.412608	0.783792	0.384462
	All Targets	KRTAP19-1	-0.245272	0.191564	0.442985	0.717686	0.353611
	All Targets	VASN	-0.590823	0.260523	0.513116	0.584154	0.289785
	All Targets	TOR1A	-0.0178902	0.945978	0.973837	0.0241189	0.0115137
	All Targets	CHCHD10	-0.408211	0.109285	0.348805	0.961441	0.457418
	All Targets	BICC1	-0.238416	0.403328	0.637582	0.394342	0.195464
	All Targets	REEP1	1.1522	0.100126	0.33503	0.999455	0.474917
	All Targets	ISLR2	-0.509675	0.204264	0.457555	0.689807	0.339557
	All Targets	ZMAT1	-0.427094	0.109004	0.348628	0.962558	0.457638
	All Targets	EDNRA	-0.176371	0.779363	0.889351	0.10826	0.0509269
	All Targets	SLC22A15	0.363543	0.277717	0.526811	0.556397	0.278345
	All Targets	TMEM201	0.195779	0.0712407	0.294097	1.14727	0.531509
	All Targets	DST	0.25692	0.152065	0.399129	0.817972	0.398887
	All Targets	GABRA2	-0.138432	0.551122	0.75143	0.258752	0.124111
	All Targets	SLC30A7	-0.384084	0.00890035	0.205629	2.05059	0.686916
	All Targets	LOXL2	-0.705628	0.0390507	0.245516	1.40837	0.60992
	All Targets	CRMP1	0.899618	0.0161075	0.218205	1.79297	0.661135
	All Targets	ANKS6	-0.393969	0.0877292	0.316732	1.05686	0.499309
	All Targets	TGFBR3L	-0.0744823	0.959881	0.980539	0.0177825	0.00853503
	All Targets	RCOR2	-0.185053	0.801221	0.902119	0.0962477	0.0447363
	All Targets	CCDC88A	0.113444	0.31873	0.564947	0.496577	0.247992
	All Targets	AK9	0.538993	0.000376728	0.137112	3.42397	0.862925
	All Targets	NAXE	0.0917229	0.72527	0.855824	0.139501	0.0676153
	All Targets	PARD3B	0.0659636	0.865456	0.933429	0.0627548	0.0299188
	All Targets	CDCA5	-0.731771	0.168163	0.417014	0.77427	0.379849
	All Targets	CISD3	0.00139462	0.996033	0.998407	0.00172621	0.000692327
	All Targets	APPL1	0.000388735	0.996916	0.998723	0.00134154	0.000554741
	All Targets	ZNF793	-0.0103844	0.813813	0.908188	0.0894753	0.0418241
	All Targets	RIIAD1	0.44263	0.102421	0.338419	0.989609	0.470545
	All Targets	CBLB	0.0422865	0.838571	0.920629	0.0764603	0.0359154
	All Targets	RNF123	0.235707	0.0204211	0.221014	1.68992	0.65558
	All Targets	ZBTB16	-0.80419	0.0608291	0.277511	1.21589	0.556721
	All Targets	HS3ST3A1	-0.532738	0.259338	0.511906	0.586133	0.29081
	All Targets	SEMA3C	1.67552	0.00138759	0.167925	2.85774	0.774884
	All Targets	VPS4B	0.240453	0.0507446	0.263982	1.29461	0.578426
	All Targets	NEU4	0.304792	0.142919	0.388801	0.844911	0.410272
	All Targets	WDR89	-0.17464	0.271648	0.521518	0.565993	0.282731
	All Targets	TCAIM	0.151336	0.140928	0.385438	0.851004	0.414046
	All Targets	ARMCX1	0.356789	0.0658249	0.284977	1.18161	0.54519
	All Targets	IPO5	-0.583143	0.0472509	0.258918	1.32559	0.586838
	All Targets	SLTM	-0.133647	0.06961	0.291842	1.15733	0.534853
	All Targets	PHLDA1	0.514329	0.083323	0.309597	1.07924	0.509203
	All Targets	AVL9	0.279803	0.0204806	0.221065	1.68866	0.65548
	All Targets	CDK5	0.324064	0.392482	0.627914	0.406181	0.202099
	All Targets	RPL23	-0.16718	0.384969	0.62204	0.414574	0.206181
	All Targets	TEX9	-0.194128	0.353777	0.598283	0.45127	0.223094
	All Targets	GYS1	0.0691793	0.584535	0.775195	0.233189	0.110589
	All Targets	STARD13	0.667592	0.0448169	0.254255	1.34856	0.594731
	All Targets	LRRC4	0.555545	0.0920401	0.323123	1.03602	0.490632
	All Targets	LARP1	0.0849793	0.264405	0.515556	0.57773	0.287724
	All Targets	DDX41	-0.209865	0.128449	0.371089	0.89127	0.430522
	All Targets	TMEM120A	0.0986042	0.763807	0.880921	0.117017	0.0550632
	All Targets	TEX261	0.285887	0.110617	0.350595	0.956177	0.455194
	All Targets	OPRM1	1.19359	0.0621725	0.279183	1.2064	0.554111
	All Targets	CBL	-0.110029	0.29217	0.540558	0.534365	0.267158
	All Targets	PIP5K1A	-0.353961	0.0421467	0.249007	1.37524	0.603788
	All Targets	GOLM1	-0.282381	0.247501	0.500543	0.606422	0.300558
	All Targets	GINS1	-0.619559	0.154324	0.40141	0.811566	0.396412
	All Targets	RNF212	-0.0194321	0.859374	0.930148	0.0658177	0.0314481
	All Targets	KALRN	0.594347	0.00975116	0.206116	2.01094	0.685887
	All Targets	HYI	0.0441796	0.980665	0.98971	0.00847939	0.00449189
	All Targets	NFAM1	0.164095	0.204842	0.458229	0.688582	0.338917
	All Targets	MGST1	-1.20173	0.0131795	0.216834	1.8801	0.663873
	All Targets	FIGLA	-0.158077	0.399263	0.633927	0.398741	0.197961
	All Targets	FAM222B	0.310385	0.0379313	0.244425	1.421	0.611855
	All Targets	GALK1	-0.0614953	0.659792	0.820044	0.180593	0.0861626
	All Targets	RTL10	-0.112582	0.210097	0.46375	0.677581	0.333716
	All Targets	ZBTB8OS	-0.0684364	0.575457	0.768227	0.239987	0.11451
	All Targets	RMDN2	0.230186	0.376452	0.616199	0.424291	0.210279
	All Targets	DHRS13	0.314219	0.11078	0.350719	0.955539	0.455041
	All Targets	GALNT18	0.398891	0.255952	0.508429	0.591841	0.29377
	All Targets	SHISA7	1.16018	0.0155826	0.218205	1.80736	0.661135
	All Targets	PLSCR3	0.241833	0.441215	0.67102	0.35535	0.173264
	All Targets	RAP2B	-0.555412	0.0351873	0.242356	1.45361	0.615547
	All Targets	TMA7	-0.103519	0.585556	0.775779	0.232431	0.110262
	All Targets	ANAPC11	-0.114475	0.520222	0.730331	0.283812	0.13648
	All Targets	TRABD2B	-0.682848	0.0340783	0.238807	1.46752	0.621952
	All Targets	WDR83	0.233342	0.168347	0.41716	0.773795	0.379697
	All Targets	FNDC4	0.669865	0.00936686	0.205629	2.02841	0.686916
	All Targets	NIPSNAP2	-0.28361	0.0693749	0.291646	1.1588	0.535143
	All Targets	RGS14	0.174876	0.535513	0.741218	0.27123	0.130054
	All Targets	HJV	-0.20084	0.382424	0.620509	0.417455	0.207252
	All Targets	MOSPD3	0.678737	0.00153825	0.167925	2.81297	0.774884
	All Targets	CNTN2	0.352906	0.564462	0.761175	0.248365	0.118515
	All Targets	DYNLT3	-0.164213	0.342789	0.58805	0.464973	0.230586
	All Targets	SEC23IP	-0.272469	0.245575	0.499558	0.609816	0.301414
	All Targets	BLOC1S5	0.000767047	0.996003	0.998407	0.00173953	0.000692327
	All Targets	ADAMTS7	-0.388722	0.328857	0.574774	0.482993	0.240503
	All Targets	EML5	0.289452	0.450179	0.678065	0.346615	0.168729
	All Targets	GSTM4	-0.297845	0.234642	0.487925	0.629594	0.311647
	All Targets	CRELD2	0.0755009	0.72373	0.855207	0.140424	0.0679288
	All Targets	ARHGEF5	-0.214842	0.233061	0.486813	0.63253	0.312638
	All Targets	MLLT6	0.161647	0.240205	0.494034	0.619418	0.306243
	All Targets	TAF9B	-0.0684987	0.465279	0.688706	0.332287	0.161966
	All Targets	NPC1	-0.431894	0.0626679	0.279487	1.20295	0.553638
	All Targets	SH2D3C	0.617796	0.0683179	0.290158	1.16547	0.537365
	All Targets	TIMM21	-0.0157399	0.856368	0.928738	0.0673398	0.032107
	All Targets	MOSMO	0.499742	0.00668014	0.196779	2.17521	0.706022
	All Targets	CGGBP1	0.192747	0.0333123	0.237708	1.4774	0.623957
	All Targets	TMEM271	0.848942	0.164487	0.412608	0.783869	0.384462
	All Targets	HSD17B12	-0.223944	0.124453	0.366696	0.904996	0.435694
	All Targets	GPR31	0.738548	0.0304824	0.234253	1.51595	0.630315
	All Targets	E2F3	-0.117612	0.382551	0.620509	0.417311	0.207252
	All Targets	MRPL12	-0.130011	0.539666	0.744371	0.267875	0.12821
	All Targets	CEND1	1.2989	0.00199776	0.173179	2.69946	0.761505
	All Targets	HSD17B2	0.0432882	0.867234	0.934173	0.0618638	0.0295726
	All Targets	PROSER3	0.207562	0.376505	0.616199	0.424229	0.210279
	All Targets	THG1L	0.109286	0.52702	0.735368	0.278173	0.133495
	All Targets	HNRNPAB	-0.182618	0.412073	0.646067	0.385026	0.189723
	All Targets	SLC10A3	0.0139254	0.888107	0.946513	0.0515347	0.0238734
	All Targets	EXOSC7	-0.359647	0.0862795	0.315016	1.06409	0.501667
	All Targets	MACROD1	-0.3286	0.286343	0.53489	0.543114	0.271736
	All Targets	PHOSPHO2	-0.0837938	0.57544	0.768227	0.24	0.11451
	All Targets	MZF1	0.292659	0.140381	0.384383	0.852693	0.415236
	All Targets	RFC4	-0.839208	0.00980882	0.206116	2.00838	0.685887
	All Targets	RSPO2	0.148291	0.608593	0.790642	0.215673	0.10202
	All Targets	PITX1	-0.0148232	0.954969	0.978154	0.0200108	0.00959263
	All Targets	LRIG3	-1.58499	0.00639574	0.196779	2.19411	0.706022
	All Targets	IPPK	0.0206862	0.976252	0.987421	0.0104381	0.00549784
	All Targets	SRSF10	-0.175537	0.279796	0.52914	0.553158	0.27643
	All Targets	HSP90B1	-0.81484	0.0152788	0.218205	1.81591	0.661135
	All Targets	SUGP1	0.119317	0.171636	0.420671	0.765392	0.376057
	All Targets	SYNM	0.549781	0.061816	0.278806	1.2089	0.554699
	All Targets	KIAA0100	-0.142672	0.0783013	0.301848	1.10623	0.520212
	All Targets	FAT2	-0.459217	0.0849795	0.312475	1.07069	0.505185
	All Targets	TRAF3	-0.020569	0.81171	0.90755	0.0905991	0.0421297
	All Targets	TDP1	-0.0680776	0.939469	0.970443	0.0271176	0.0130299
	All Targets	SAMD10	0.883597	0.009209	0.205629	2.03579	0.686916
	All Targets	RRP1B	-0.219807	0.0946496	0.327395	1.02388	0.484928
	All Targets	PREB	-0.0401039	0.828317	0.915853	0.0818034	0.0381742
	All Targets	CENPO	0.0471418	0.953855	0.97746	0.0205176	0.00990098
	All Targets	REPS2	0.32939	0.309092	0.556264	0.509912	0.254719
	All Targets	RBPMS	-0.629694	0.0363398	0.242858	1.43962	0.614647
	All Targets	DHX32	0.0109612	0.952206	0.97665	0.0212691	0.0102612
	All Targets	ZFPM2	-0.259172	0.433813	0.66495	0.362697	0.177211
	All Targets	LACTB	0.163457	0.512836	0.724592	0.290022	0.139906
	All Targets	ISY1	-0.165932	0.133527	0.376671	0.874432	0.424037
	All Targets	PLXNB2	-0.141967	0.233447	0.487074	0.631811	0.312405
	All Targets	H2AC7	-1.02133	0.127699	0.371053	0.893811	0.430564
	All Targets	BABAM2	-0.288731	0.0177792	0.220532	1.75009	0.656529
	All Targets	MAP3K13	0.335189	0.030785	0.234253	1.51166	0.630315
	All Targets	PSMG4	0.141859	0.182289	0.431985	0.73924	0.364531
	All Targets	EPB41	0.151102	0.523261	0.732402	0.281282	0.13525
	All Targets	CD44	0.404973	0.120986	0.361711	0.917267	0.441639
	All Targets	PTBP1	-0.692013	0.118004	0.358084	0.928102	0.446015
	All Targets	CELF2	1.1135	0.0421119	0.249007	1.3756	0.603788
	All Targets	IPO13	0.63443	0.0232874	0.224817	1.63288	0.648171
	All Targets	ZNF613	0.289814	0.443949	0.673174	0.352667	0.171873
	All Targets	GMIP	0.441099	0.145855	0.391877	0.83608	0.40685
	All Targets	ZNF320	0.122298	0.616078	0.794548	0.210365	0.09988
	All Targets	WNT10A	0.176459	0.127928	0.371053	0.893036	0.430564
	All Targets	TMCO6	-0.124698	0.448617	0.676773	0.348124	0.169557
	All Targets	RS1	0.551727	0.0462556	0.257235	1.33484	0.58967
	All Targets	ZZEF1	0.129628	0.371275	0.612489	0.430305	0.212902
	All Targets	PPP1R8	-0.220968	0.0443464	0.253197	1.35314	0.596541
	All Targets	FTSJ3	-0.37638	0.0260613	0.230013	1.584	0.638248
	All Targets	ITPR2	-0.66251	0.0305133	0.234253	1.51551	0.630315
	All Targets	PPP4C	0.00205298	0.948471	0.975508	0.0229761	0.0107693
	All Targets	USP12	0.13055	0.211371	0.465037	0.674954	0.332512
	All Targets	ZNF709	0.192792	0.262315	0.514136	0.581176	0.288922
	All Targets	TOMM40L	0.326436	0.0671599	0.28849	1.17289	0.53987
	All Targets	STARD4	-0.660378	0.20668	0.460362	0.684701	0.336901
	All Targets	SMC1A	0.0768221	0.712871	0.848446	0.146989	0.0713758
	All Targets	TPM4	-0.181563	0.0648115	0.283156	1.18835	0.547974
	All Targets	CHGB	1.00783	0.0951051	0.327742	1.0218	0.484468
	All Targets	GAMT	0.0100526	0.965529	0.982719	0.0152346	0.00757076
	All Targets	TAF8	-0.433184	0.113643	0.353952	0.944456	0.451056
	All Targets	SGIP1	0.971874	0.120381	0.361303	0.919443	0.442129
	All Targets	CDC42EP5	-0.809891	0.0482979	0.259594	1.31607	0.585705
	All Targets	G6PC3	-0.458571	0.0236973	0.225137	1.6253	0.647553
	All Targets	BTBD1	0.245282	0.0397819	0.246472	1.40031	0.608233
	All Targets	CPSF3	-0.05401	0.684178	0.83334	0.164831	0.0791779
	All Targets	JPH3	0.794555	0.129684	0.372607	0.887113	0.428749
	All Targets	CEP112	0.102723	0.636114	0.806104	0.196465	0.0936088
	All Targets	EIPR1	0.234339	0.203733	0.457132	0.690938	0.339958
	All Targets	PHOX2A	1.26453	0.154699	0.401842	0.810512	0.395945
	All Targets	PLEKHH1	0.202968	0.260699	0.51323	0.58386	0.289688
	All Targets	TFAP2A	1.6092	0.137919	0.381446	0.860376	0.418567
	All Targets	URGCP	0.220375	0.274583	0.524683	0.561326	0.280103
	All Targets	PDHA2	-0.129106	0.701082	0.842282	0.154231	0.0745424
	All Targets	CDIN1	0.421238	0.0629319	0.279979	1.20113	0.552874
	All Targets	L3MBTL4	0.0483222	0.990369	0.99525	0.00420306	0.00206797
	All Targets	RNH1	-0.0635903	0.632517	0.803843	0.198928	0.0948287
	All Targets	MYBPH	0.177604	0.949652	0.975828	0.0224355	0.0106268
	All Targets	AK3	0.106153	0.155059	0.402387	0.809504	0.395356
	All Targets	AMELX	0.234946	0.298498	0.546705	0.525059	0.262247
	All Targets	PIH1D1	0.0730816	0.136692	0.380004	0.864258	0.420212
	All Targets	P2RY1	0.145117	0.535563	0.741218	0.27119	0.130054
	All Targets	MRPL47	-0.184424	0.130301	0.373263	0.885053	0.427985
	All Targets	EIF2B2	-0.181094	0.227612	0.481711	0.642805	0.317213
	All Targets	TAS2R50	-0.164416	0.156768	0.40371	0.804742	0.39393
	All Targets	UQCR11	0.0903827	0.435311	0.665586	0.361201	0.176796
	All Targets	ADIPOR2	-0.44983	0.00414522	0.180673	2.38245	0.743107
	All Targets	GNB5	0.679418	0.0295368	0.234253	1.52964	0.630315
	All Targets	MED8	-0.190686	0.331867	0.577784	0.479035	0.238234
	All Targets	BBS10	-0.0633235	0.605254	0.788737	0.218062	0.103068
	All Targets	TACR1	0.542896	0.212942	0.466212	0.671738	0.331416
	All Targets	BOD1L1	0.144636	0.29418	0.542636	0.531387	0.265491
	All Targets	PHF20	-0.0637403	0.570635	0.765388	0.243641	0.116119
	All Targets	ACAA2	-0.571716	0.123607	0.366112	0.907958	0.436386
	All Targets	ADAMTS9	-0.716147	0.261131	0.51323	0.583141	0.289688
	All Targets	TAX1BP3	0.114568	0.501634	0.717122	0.299613	0.144407
	All Targets	INPP4A	0.393165	0.0195459	0.220992	1.70894	0.655623
	All Targets	DLL3	-0.0799274	0.975776	0.987421	0.0106498	0.00549784
	All Targets	FBXO3	-0.0524062	0.494608	0.71207	0.305739	0.147477
	All Targets	CTSK	-0.0814922	0.817942	0.910088	0.0872775	0.0409164
	All Targets	HPS1	-0.34782	0.0735125	0.296837	1.13364	0.527482
	All Targets	ERO1B	0.0898745	0.643138	0.809496	0.191696	0.0917853
	All Targets	VAMP7	-0.137258	0.53605	0.741682	0.270795	0.129782
	All Targets	FHL1	0.209123	0.106212	0.344185	0.973827	0.463208
	All Targets	SYNE2	-0.1815	0.400589	0.635147	0.397301	0.197126
	All Targets	RPL18	-0.128294	0.498839	0.715065	0.302039	0.145654
	All Targets	DDC	0.443172	0.423578	0.656892	0.373067	0.182506
	All Targets	SELENBP1	-0.957451	0.0493454	0.260596	1.30675	0.584032
	All Targets	ZNF723	-0.00247898	0.861045	0.931283	0.064974	0.0309186
	All Targets	VPS37B	-0.219152	0.221423	0.475346	0.654778	0.32299
	All Targets	TMOD3	-0.470038	0.000369041	0.137112	3.43293	0.862925
	All Targets	ANKRD63	0.163003	0.540578	0.744694	0.267142	0.128022
	All Targets	FNDC9	0.991504	0.029063	0.23421	1.53666	0.630395
	All Targets	SNTG1	0.703329	0.0126709	0.214888	1.89719	0.667789
	All Targets	ZNF438	-0.376356	0.136894	0.380262	0.863617	0.419917
	All Targets	CIDEC	0.486271	0.00561899	0.196779	2.25034	0.706022
	All Targets	SNURF	0.231611	0.00818607	0.202515	2.08692	0.693543
	All Targets	ADGRL3	0.787481	0.0147716	0.218205	1.83057	0.661135
	All Targets	GAGE1	-0.278166	0.142704	0.388453	0.845564	0.410661
	All Targets	PDCD6	0.00278837	0.937539	0.969301	0.0280108	0.0135412
	All Targets	OVCA2	0.117401	0.561082	0.75932	0.250974	0.119575
	All Targets	RRM2	-1.77202	0.0406842	0.246881	1.39057	0.607513
	All Targets	NDUFB7	0.261787	0.0138084	0.218205	1.85986	0.661135
	All Targets	LRP2BP	0.0349958	0.899241	0.951992	0.0461239	0.0213668
	All Targets	IGSF11	0.792641	0.065943	0.285025	1.18083	0.545117
	All Targets	RASL11A	-0.232917	0.34716	0.592947	0.45947	0.226984
	All Targets	STX17	-0.190399	0.356895	0.600838	0.447459	0.221243
	All Targets	TSPAN15	-0.354461	0.154312	0.40141	0.8116	0.396412
	All Targets	ELMO3	0.0149439	0.940115	0.970474	0.0268191	0.0130162
	All Targets	WNT5A	-0.0403862	0.740833	0.866516	0.13028	0.0622234
	All Targets	SINHCAF	-0.552499	0.125644	0.368471	0.900859	0.433597
	All Targets	LPP	-0.291525	0.321101	0.566813	0.493358	0.24656
	All Targets	FZD9	-0.228624	0.360638	0.603785	0.442928	0.219117
	All Targets	POLR1A	-0.226384	0.118275	0.358583	0.927106	0.44541
	All Targets	OCRL	0.00103527	0.989435	0.99498	0.00461285	0.0021858
	All Targets	HAUS4	-0.702794	0.00232495	0.176694	2.63359	0.752778
	All Targets	AEBP2	-0.559453	0.0168586	0.218762	1.77318	0.660029
	All Targets	ZFP37	0.374829	0.024833	0.228112	1.60497	0.641851
	All Targets	PDLIM4	0.000845149	0.743193	0.86822	0.128899	0.0613701
	All Targets	SEMA4A	0.636936	0.118124	0.358367	0.927661	0.445673
	All Targets	INA	1.37561	0.015746	0.218205	1.80283	0.661135
	All Targets	WDR55	-0.0930815	0.47648	0.697765	0.321956	0.156291
	All Targets	RPUSD3	-0.311024	0.0952833	0.328044	1.02098	0.484069
	All Targets	DUT	-0.336229	0.0750496	0.298592	1.12465	0.524921
	All Targets	NLE1	0.0299722	0.792637	0.896334	0.100925	0.0475299
	All Targets	METTL25	-0.149007	0.445853	0.674417	0.350808	0.171071
	All Targets	NDUFA6	-0.0395914	0.72216	0.854628	0.141367	0.0682228
	All Targets	USP40	0.0623148	0.786953	0.893569	0.104051	0.0488718
	All Targets	LHFPL2	-0.684546	0.048019	0.259326	1.31859	0.586155
	All Targets	ZNF615	0.412162	0.0285349	0.233071	1.54462	0.632512
	All Targets	AOC2	-0.250165	0.408292	0.642365	0.389029	0.192218
	All Targets	DYNC2LI1	-0.608747	0.00133564	0.167925	2.87431	0.774884
	All Targets	MTPAP	-0.0586454	0.613995	0.793786	0.211835	0.100297
	All Targets	TMEM177	0.0732018	0.724755	0.855333	0.139809	0.0678649
	All Targets	PLCB3	-0.333859	0.221439	0.475346	0.654746	0.32299
	All Targets	RASGEF1B	0.505677	0.334273	0.579498	0.475899	0.236948
	All Targets	LTBP4	-0.829918	0.00479103	0.187923	2.31957	0.726021
	All Targets	CA10	1.36975	0.00404951	0.180673	2.3926	0.743107
	All Targets	THOC3	0.0118464	0.939538	0.970443	0.0270855	0.0130299
	All Targets	TBX1	-0.892464	0.101954	0.337789	0.991596	0.471355
	All Targets	CAP1	-0.185875	0.0356987	0.242571	1.44735	0.61516
	All Targets	PKIB	0.266612	0.563983	0.761063	0.248734	0.118579
	All Targets	FAM189B	0.0501199	0.662329	0.822062	0.178926	0.0850952
	All Targets	RBM17	-0.136261	0.271615	0.521518	0.566047	0.282731
	All Targets	KRT75	-0.600119	0.0928545	0.32433	1.0322	0.489013
	All Targets	ZNF26	0.0383007	0.827035	0.915341	0.0824763	0.0384171
	All Targets	TNS2	-0.102141	0.764641	0.88124	0.116542	0.054906
	All Targets	PCF11	0.143947	0.0407326	0.246881	1.39006	0.607513
	All Targets	OXT	-0.303739	0.815593	0.908711	0.0885264	0.0415743
	All Targets	NCOA4	0.45628	0.00244511	0.176694	2.6117	0.752778
	All Targets	OR51E2	-0.117113	0.677223	0.829381	0.169268	0.0812461
	All Targets	KIAA1143	0.195805	0.216744	0.46984	0.664054	0.32805
	All Targets	LZTFL1	0.0222578	0.845985	0.924326	0.0726376	0.0341748
	All Targets	AEBP1	-0.551165	0.0511393	0.264878	1.29125	0.576953
	All Targets	SMARCC1	-0.30926	0.0293186	0.234253	1.53286	0.630315
	All Targets	NR2C1	-0.21818	0.0772136	0.30167	1.11231	0.520468
	All Targets	BCKDHA	0.0403785	0.757086	0.876448	0.120855	0.0572739
	All Targets	KDM2A	0.0338496	0.693015	0.836841	0.159258	0.0773572
	All Targets	NFIL3	0.372371	0.115533	0.356097	0.937295	0.448432
	All Targets	TMCC1	0.284458	0.214028	0.467747	0.66953	0.329989
	All Targets	PACSIN2	-0.112234	0.251728	0.504039	0.599069	0.297536
	All Targets	GARRE1	0.18494	0.061099	0.277815	1.21397	0.556244
	All Targets	MARCHF6	0.115455	0.312808	0.560308	0.504722	0.251574
	All Targets	SF3A1	-0.115781	0.367346	0.609089	0.434925	0.215319
	All Targets	LSM12	-0.176266	0.129226	0.371866	0.88865	0.429614
	All Targets	PLEKHA6	0.447121	0.0998852	0.334793	1.0005	0.475223
	All Targets	DCTN3	0.447774	0.012529	0.214888	1.90208	0.667789
	All Targets	DENND1B	0.0254675	0.903597	0.954232	0.0440254	0.0203459
	All Targets	ASS1	-0.47474	0.191276	0.44291	0.718339	0.353684
	All Targets	PJA1	0.349725	0.00995246	0.206116	2.00207	0.685887
	All Targets	ARHGAP44	-0.0870161	0.694109	0.837561	0.158572	0.0769835
	All Targets	GTPBP8	-0.0124773	0.930565	0.96661	0.0312531	0.0147489
	All Targets	GLTP	-0.34866	0.0416396	0.247939	1.38049	0.605655
	All Targets	MAPK15	-0.210472	0.474333	0.696288	0.323917	0.157211
	All Targets	CCNJ	-0.0696741	0.647746	0.812505	0.188595	0.0901738
	All Targets	SLC9B1	-0.324295	0.225952	0.479859	0.645983	0.318886
	All Targets	ANXA2R	-0.0764456	0.688398	0.835012	0.16216	0.0783072
	All Targets	DNAJC15	-0.0065551	0.953535	0.97746	0.0206635	0.00990098
	All Targets	DNAH6	0.079252	0.740764	0.866511	0.13032	0.062226
	All Targets	TBX2	-0.577708	0.189833	0.440857	0.721629	0.355702
	All Targets	FKBP9	-0.678545	0.0267079	0.231744	1.57336	0.634992
	All Targets	SPECC1	0.17138	0.330637	0.576312	0.480649	0.239342
	All Targets	GRIN3B	-0.450284	0.058557	0.274618	1.23242	0.561271
	All Targets	NR4A3	0.613731	0.0382921	0.244857	1.41689	0.611087
	All Targets	SNAPC1	-0.279666	0.688361	0.835012	0.162184	0.0783072
	All Targets	TSPAN17	0.209902	0.210905	0.464619	0.675913	0.332903
	All Targets	ATP6V0E2	0.71326	0.116984	0.357242	0.931875	0.447037
	All Targets	COQ8A	-0.302267	0.508724	0.721514	0.293518	0.141755
	All Targets	ATIC	-0.341246	0.101939	0.337789	0.991662	0.471355
	All Targets	ZBTB5	0.222076	0.0937542	0.325779	1.02801	0.487076
	All Targets	SEM1	-0.320253	0.161895	0.409547	0.790766	0.387697
	All Targets	ERMP1	-0.011425	0.976255	0.987421	0.0104366	0.00549784
	All Targets	NDUFB2	0.14651	0.244284	0.498286	0.612104	0.302522
	All Targets	SULF2	0.372967	0.388376	0.624567	0.410747	0.204421
	All Targets	DTD1	0.50496	0.0428732	0.25032	1.36781	0.601505
	All Targets	ELP1	0.0357507	0.730275	0.859287	0.136514	0.0658615
	All Targets	B3GAT2	1.71044	0.00628414	0.196779	2.20175	0.706022
	All Targets	RDH14	0.0756843	0.639855	0.80834	0.193918	0.0924058
	All Targets	STYK1	0.229789	0.359949	0.60336	0.443758	0.219424
	All Targets	CDK2AP1	-0.102994	0.511763	0.723966	0.290931	0.140282
	All Targets	ZBED5	0.213936	0.0358464	0.242571	1.44555	0.61516
	All Targets	SLC16A5	0.288967	0.632893	0.804067	0.19867	0.094708
	All Targets	MRPS2	-0.138297	0.246553	0.500087	0.608089	0.300955
	All Targets	TEAD3	-0.835097	0.0411861	0.246958	1.38525	0.607377
	All Targets	COL12A1	-0.819264	0.209169	0.46307	0.679502	0.334353
	All Targets	CRTC1	0.429149	0.023172	0.224817	1.63504	0.648171
	All Targets	PEAK1	-0.0328522	0.931238	0.96685	0.0309392	0.014641
	All Targets	FAAP24	0.0697434	0.780793	0.889844	0.107464	0.050686
	All Targets	GPR137B	-0.0580614	0.727348	0.85715	0.138258	0.0669432
	All Targets	CGB2	0.0962477	0.459192	0.684215	0.338006	0.164807
	All Targets	DLX2	0.0244752	0.915831	0.959864	0.0381846	0.0177902
	All Targets	SERPINB1	-0.457016	0.116576	0.356869	0.933389	0.447491
	All Targets	SMPDL3A	-0.123434	0.579766	0.771479	0.236747	0.112676
	All Targets	FAM200B	0.339223	0.0555876	0.27041	1.25502	0.567978
	All Targets	PTPRJ	0.547118	0.130286	0.373263	0.885101	0.427985
	All Targets	NDUFV3	0.0687989	0.817562	0.909951	0.0874792	0.0409822
	All Targets	DCLRE1C	-0.314661	0.131342	0.373463	0.881597	0.427753
	All Targets	DCAF6	0.0800679	0.616712	0.794548	0.209918	0.09988
	All Targets	HLA-DMA	-0.17193	0.535559	0.741218	0.271193	0.130054
	All Targets	SNRNP25	-0.122082	0.565153	0.761872	0.247834	0.118118
	All Targets	GPR137	0.0760526	0.739929	0.865957	0.13081	0.0625035
	All Targets	MED13	0.031303	0.779599	0.889353	0.108129	0.0509258
	All Targets	TSPAN12	0.484058	0.111137	0.350769	0.954142	0.454978
	All Targets	PGM3	-0.450728	0.0590743	0.275571	1.2286	0.559767
	All Targets	CROT	-0.602643	0.105618	0.34335	0.976262	0.464263
	All Targets	HNRNPA2B1	-0.292984	0.146483	0.392578	0.834214	0.406074
	All Targets	PDSS1	-0.150137	0.252642	0.504984	0.597494	0.296722
	All Targets	PIK3CD	0.191178	0.213805	0.467488	0.669982	0.330229
	All Targets	H3-4	-1.30151	0.0700042	0.292401	1.15488	0.534021
	All Targets	RAD51B	0.0602284	0.732966	0.861357	0.134916	0.064817
	All Targets	MAPKBP1	0.198904	0.00511633	0.191798	2.29104	0.717156
	All Targets	SIL1	-0.485209	0.0066682	0.196779	2.17599	0.706022
	All Targets	CETN2	0.0226717	0.995549	0.998137	0.00193737	0.000809694
	All Targets	CAST	-0.507589	0.125992	0.36869	0.899656	0.433339
	All Targets	TFE3	0.135393	0.374216	0.615032	0.426878	0.211102
	All Targets	SLC22A18AS	-0.144058	0.71258	0.848446	0.147167	0.0713758
	All Targets	MRPS18C	-0.060346	0.791894	0.896099	0.101333	0.0476439
	All Targets	ERI3	0.333203	0.0399256	0.246503	1.39875	0.608178
	All Targets	FOXN2	-0.471637	0.0232496	0.224817	1.63358	0.648171
	All Targets	TMEM151A	0.706649	0.0788699	0.302488	1.10309	0.519291
	All Targets	UBXN4	0.107501	0.215616	0.469122	0.666319	0.328714
	All Targets	MCM2	-1.21324	0.0603597	0.277053	1.21925	0.557437
	All Targets	TNFRSF21	0.396404	0.00949377	0.205744	2.02256	0.686673
	All Targets	TCN2	0.279827	0.153549	0.40082	0.813753	0.397051
	All Targets	IRX5	-1.6014	0.00360567	0.17834	2.44301	0.748751
	All Targets	SHC2	0.395161	0.0635989	0.281088	1.19655	0.551157
	All Targets	COL4A1	-0.228184	0.474778	0.696754	0.323509	0.156921
	All Targets	PABIR3	-0.0203846	0.932594	0.967078	0.0303075	0.0145386
	All Targets	TPCN2	0.191816	0.585931	0.775975	0.232154	0.110152
	All Targets	OGA	0.0978506	0.302542	0.550053	0.519214	0.259596
	All Targets	KCNJ9	0.107541	0.417793	0.651147	0.379039	0.186321
	All Targets	UNC119	0.338743	0.0379644	0.244462	1.42062	0.611789
	All Targets	ADCY7	0.179921	0.918232	0.960632	0.0370474	0.0174429
	All Targets	CUTA	0.0950416	0.254759	0.506956	0.593871	0.29503
	All Targets	RAP1GAP	1.06768	0.0841548	0.311417	1.07492	0.506658
	All Targets	OR10A4	0.599409	0.0512507	0.264878	1.2903	0.576953
	All Targets	VPS41	0.253938	0.131178	0.373463	0.882139	0.427753
	All Targets	TMEM14C	-0.00866502	0.867619	0.934337	0.0616711	0.0294964
	All Targets	EPB41L5	-0.124436	0.338511	0.584062	0.470427	0.233541
	All Targets	APP	0.249668	0.110211	0.350113	0.957774	0.455792
	All Targets	TCP11L2	0.419777	0.375556	0.615693	0.425326	0.210635
	All Targets	CADM1	0.542128	0.214513	0.468199	0.668546	0.329569
	All Targets	KTI12	0.268776	0.05135	0.264878	1.28946	0.576953
	All Targets	NCOA6	0.424005	0.016854	0.218762	1.7733	0.660029
	All Targets	CABLES2	0.439463	0.0327711	0.236986	1.48451	0.625276
	All Targets	SCYL3	0.104499	0.501234	0.716914	0.29996	0.144533
	All Targets	RGMB	0.00651861	0.710083	0.847532	0.148691	0.0718438
	All Targets	NOA1	0.28294	0.0399939	0.246503	1.39801	0.608178
	All Targets	KHDRBS3	0.768141	0.0690963	0.29136	1.16055	0.53557
	All Targets	GNG12	-0.795024	0.0772426	0.30167	1.11214	0.520468
	All Targets	TMEM44	0.183427	0.565612	0.761984	0.247481	0.118054
	All Targets	ADAP1	0.655984	0.0151242	0.218205	1.82033	0.661135
	All Targets	PSMD9	0.186094	0.106325	0.344343	0.973364	0.463008
	All Targets	EXOC5	0.0947071	0.315992	0.562719	0.500324	0.249709
	All Targets	TMEM259	-0.0830718	0.686055	0.834201	0.163641	0.0787294
	All Targets	TMEM63A	-0.35876	0.461441	0.686169	0.335884	0.163569
	All Targets	RC3H2	0.322286	0.00635284	0.196779	2.19703	0.706022
	All Targets	LAT	-0.112932	0.708074	0.846309	0.149922	0.0724713
	All Targets	PRSS53	0.299405	0.234357	0.487767	0.630123	0.311787
	All Targets	SNRPE	-0.295981	0.146578	0.392723	0.833931	0.405913
	All Targets	CNKSR2	0.339063	0.167449	0.415933	0.776118	0.380976
	All Targets	ERMARD	-0.167179	0.4233	0.656767	0.373351	0.182589
	All Targets	YAF2	0.200004	0.0874711	0.316618	1.05814	0.499464
	All Targets	UBN1	-0.0992953	0.177729	0.427757	0.750242	0.368803
	All Targets	KLHDC9	1.04373	0.00725236	0.196779	2.13952	0.706022
	All Targets	ARHGAP28	-1.0073	0.1083	0.347224	0.965373	0.45939
	All Targets	CLCN2	0.157464	0.461209	0.686154	0.336103	0.163579
	All Targets	RAB40C	0.109098	0.326545	0.57243	0.486057	0.242278
	All Targets	ADARB2	0.585603	0.0255571	0.229758	1.59249	0.638729
	All Targets	SNX21	-0.0305507	0.813636	0.908104	0.0895699	0.0418646
	All Targets	PBX1	0.077969	0.602825	0.78727	0.219809	0.103877
	All Targets	GSKIP	0.364965	0.0220347	0.224122	1.65689	0.649516
	All Targets	MXD3	-0.752635	0.0594255	0.276211	1.22603	0.558759
	All Targets	TBL2	-0.520689	0.00663163	0.196779	2.17838	0.706022
	All Targets	CEBPZOS	-2.22968	1.34883e-06	0.00907625	5.87004	2.04209
	All Targets	RHOH	0.217056	0.423066	0.656704	0.373592	0.18263
	All Targets	RBPMS2	-1.09867	0.01804	0.220992	1.74376	0.655623
	All Targets	ITFG1	0.213723	0.181972	0.431767	0.739995	0.364751
	All Targets	FAM13A	-0.873684	0.00120758	0.167925	2.91808	0.774884
	All Targets	ELF5	0.355957	0.105032	0.34244	0.97868	0.465415
	All Targets	CHD3	0.443582	0.162681	0.410607	0.788664	0.386574
	All Targets	PXMP2	-0.209854	0.399069	0.633783	0.398952	0.19806
	All Targets	RFLNB	0.0561064	0.464936	0.688498	0.332607	0.162097
	All Targets	KIFC2	0.980032	0.029333	0.234253	1.53264	0.630315
	All Targets	CASTOR1	0.0127659	0.742142	0.867444	0.129513	0.0617584
	All Targets	C4orf17	0.0459168	0.788735	0.894322	0.103069	0.0485061
	All Targets	DZANK1	0.149133	0.473389	0.695506	0.324782	0.157699
	All Targets	TPP2	-0.075174	0.641861	0.809045	0.192559	0.0920274
	All Targets	TMC7	0.168221	0.166636	0.415133	0.778232	0.381813
	All Targets	ALX1	0.48483	0.439865	0.669725	0.356681	0.174103
	All Targets	PPAN	0.0297559	0.855999	0.928707	0.0675267	0.0321214
	All Targets	MFSD13A	0.485978	0.0805774	0.30521	1.09379	0.515401
	All Targets	PRRX2	0.0498956	0.969674	0.984748	0.0133741	0.00667505
	All Targets	CBFA2T2	0.00449628	0.65257	0.815328	0.185373	0.0886675
	All Targets	ATP9A	1.31508	0.00531124	0.195672	2.2748	0.708471
	All Targets	DCAF5	0.152548	0.0318607	0.235266	1.49675	0.628442
	All Targets	ANKRD13A	0.310414	0.114867	0.354967	0.939804	0.449812
	All Targets	RSRC2	-0.288544	0.00907507	0.205629	2.04215	0.686916
	All Targets	LGALS1	-1.63171	0.0481122	0.25951	1.31774	0.585846
	All Targets	HMOX2	0.571959	0.0230702	0.224817	1.63695	0.648171
	All Targets	HELQ	-0.147245	0.43389	0.664963	0.362621	0.177202
	All Targets	SELENOS	-0.0518753	0.998507	0.999356	0.000648947	0.00027968
	All Targets	PITPNM1	0.28181	0.193219	0.444882	0.713951	0.351755
	All Targets	NKAP	-0.188784	0.338283	0.583743	0.47072	0.233778
	All Targets	FAM171A1	0.0653391	0.223528	0.477044	0.650668	0.321441
	All Targets	MPPED2	1.04187	0.396839	0.631657	0.401386	0.199519
	All Targets	ASAH2B	0.22873	0.0486047	0.259675	1.31332	0.585569
	All Targets	FER	0.482929	0.0595783	0.276211	1.22491	0.558759
	All Targets	P2RX1	-0.0887003	0.509408	0.722175	0.292935	0.141358
	All Targets	SMIM17	0.00237399	0.980909	0.989809	0.00837114	0.00444876
	All Targets	CDC37	0.0381293	0.898688	0.951991	0.0463912	0.0213669
	All Targets	ENPEP	-0.323427	0.0389106	0.245516	1.40993	0.60992
	All Targets	CPEB4	0.853213	0.015047	0.218205	1.82255	0.661135
	All Targets	PCK2	-0.0878556	0.666135	0.824885	0.176438	0.0836068
	All Targets	LYPLAL1	-0.00604347	0.819121	0.910676	0.0866517	0.040636
	All Targets	STK3	-1.03525	0.00674214	0.196779	2.1712	0.706022
	All Targets	RAB18	0.170359	0.192088	0.443528	0.716499	0.353079
	All Targets	ZXDB	-0.0569411	0.511078	0.723324	0.291513	0.140667
	All Targets	DPP8	-0.294243	0.00466417	0.187923	2.33123	0.726021
	All Targets	RRP36	-0.0489917	0.636366	0.806271	0.196293	0.0935189
	All Targets	SNPH	0.981276	0.0477885	0.259273	1.32068	0.586243
	All Targets	SLC19A2	-0.140525	0.429817	0.662522	0.366716	0.1788
	All Targets	ADCY6	-0.0181885	0.82532	0.914621	0.0833775	0.0387588
	All Targets	SERTAD4	0.0959528	0.89935	0.951992	0.0460712	0.0213668
	All Targets	HUWE1	0.104288	0.400994	0.635564	0.396862	0.196841
	All Targets	ZNF644	0.144722	0.0337482	0.238807	1.47175	0.621952
	All Targets	ZNF521	-0.208153	0.450245	0.678088	0.346551	0.168714
	All Targets	CDK10	0.00292196	0.686326	0.834304	0.16347	0.0786759
	All Targets	FAM120C	0.392283	0.0891046	0.318844	1.0501	0.496422
	All Targets	ABHD15	-0.215331	0.539458	0.744313	0.268042	0.128244
	All Targets	FAM90A26	0.387786	0.163354	0.411603	0.78687	0.385521
	All Targets	COMT	0.648813	0.258276	0.510741	0.587915	0.291799
	All Targets	EVI5	-0.415183	0.0148532	0.218205	1.82818	0.661135
	All Targets	SOX10	1.27987	0.0121165	0.21327	1.91662	0.67107
	All Targets	FUCA1	0.729172	0.0210996	0.222306	1.67573	0.653048
	All Targets	NECTIN2	-0.178038	0.316606	0.563358	0.499481	0.249216
	All Targets	CHD9	0.227877	0.204896	0.458229	0.688468	0.338917
	All Targets	LMLN	0.028213	0.797593	0.899522	0.0982189	0.045988
	All Targets	GALNS	0.769648	0.0332488	0.237507	1.47822	0.624324
	All Targets	SH3YL1	0.0780281	0.327613	0.573532	0.484638	0.241442
	All Targets	LMO1	-0.0579029	0.744447	0.86863	0.128166	0.0611654
	All Targets	ANKRD13B	0.158028	0.197799	0.449508	0.703775	0.347263
	All Targets	EPS15L1	0.228963	0.0267473	0.231936	1.57272	0.634632
	All Targets	WDHD1	-0.363777	0.138091	0.381647	0.859834	0.418338
	All Targets	GEM	-0.1502	0.567566	0.763063	0.245983	0.11744
	All Targets	PDZD11	-0.00578407	0.969324	0.98454	0.0135312	0.0067666
	All Targets	RPL23A	0.00285229	0.831247	0.917617	0.0802698	0.0373383
	All Targets	C4orf3	-0.0651447	0.886675	0.946002	0.0522355	0.0241079
	All Targets	TBC1D14	0.346526	0.000688838	0.157125	3.16188	0.803754
	All Targets	ADAMTS2	-0.528388	0.137748	0.381129	0.860915	0.418928
	All Targets	AQP3	-0.10496	0.835196	0.919783	0.0782116	0.0363145
	All Targets	PHRF1	-0.0129935	0.904592	0.9545	0.0435472	0.0202238
	All Targets	ODAD1	-0.0801975	0.789652	0.894841	0.102564	0.048254
	All Targets	LIN28A	-0.176059	0.670299	0.826523	0.173731	0.0827451
	All Targets	DAZAP1	-0.118671	0.204162	0.457499	0.690025	0.339609
	All Targets	TIGD5	0.148664	0.209377	0.463225	0.679071	0.334208
	All Targets	SPART	-0.804675	0.00986952	0.206116	2.0057	0.685887
	All Targets	CCT5	-0.17391	0.370472	0.612057	0.431244	0.213208
	All Targets	KLK14	-0.209681	0.539923	0.744488	0.267668	0.128142
	All Targets	SNX18	-0.162204	0.505936	0.719831	0.295905	0.14277
	All Targets	RPA2	-0.525992	0.0624683	0.279482	1.20434	0.553647
	All Targets	LSM11	0.49247	0.107246	0.345207	0.969621	0.46192
	All Targets	FAM180B	0.447757	0.0143152	0.218205	1.8442	0.661135
	All Targets	LCE6A	0.371112	0.194883	0.447108	0.710226	0.349588
	All Targets	KIAA0513	0.773085	0.111405	0.351229	0.953097	0.45441
	All Targets	MOCS2	0.183948	0.726506	0.856659	0.138761	0.067192
	All Targets	HS1BP3	0.0083028	0.836646	0.919905	0.0774582	0.0362569
	All Targets	ONECUT1	1.11547	0.0873752	0.316469	1.05861	0.499669
	All Targets	RDX	-0.0924024	0.609882	0.791113	0.214754	0.101761
	All Targets	KIAA0586	-0.158329	0.423675	0.656967	0.372967	0.182456
	All Targets	STK32C	0.527038	0.0569635	0.272526	1.2444	0.564593
	All Targets	SLC9A3R1	-0.884591	0.0124557	0.214888	1.90463	0.667789
	All Targets	DUSP18	0.334495	0.0759224	0.299874	1.11963	0.523062
	All Targets	EML2	0.14056	0.391699	0.627109	0.407048	0.202657
	All Targets	RPTOR	0.290845	0.0303062	0.234253	1.51847	0.630315
	All Targets	POC5	0.115541	0.437309	0.66749	0.359211	0.175555
	All Targets	PATJ	-0.167678	0.356988	0.600919	0.447346	0.221184
	All Targets	PLCG1	0.00200294	0.975291	0.987334	0.0108657	0.00553608
	All Targets	HIPK3	-0.239963	0.301892	0.549703	0.520149	0.259872
	All Targets	ZNF594	0.432962	0.239101	0.492927	0.621418	0.307217
	All Targets	SENP7	0.239629	0.0974499	0.331096	1.01122	0.480046
	All Targets	CCNH	-0.144269	0.213349	0.466794	0.670909	0.330875
	All Targets	LITAF	-1.82084	0.0270712	0.232666	1.56749	0.633268
	All Targets	GCN1	-0.269205	0.145524	0.391453	0.837064	0.40732
	All Targets	VTI1A	0.0764019	0.551149	0.75143	0.258731	0.124111
	All Targets	CPNE1	0.0334324	0.58462	0.775231	0.233126	0.110569
	All Targets	RAB7A	0.058119	0.432189	0.663594	0.364326	0.178098
	All Targets	MYH14	-0.107369	0.591984	0.779917	0.22769	0.107952
	All Targets	SLITRK6	-0.761712	0.258757	0.511091	0.587107	0.291502
	All Targets	TTC5	-0.111447	0.910276	0.957073	0.0408271	0.0190548
	All Targets	FAM234A	-0.163558	0.176543	0.426172	0.75315	0.370415
	All Targets	CALCRL	-0.306631	0.240227	0.494034	0.619379	0.306243
	All Targets	HNRNPC	-0.191088	0.167587	0.416123	0.775759	0.380778
	All Targets	C6orf136	0.157311	0.147821	0.393935	0.830264	0.404575
	All Targets	PLOD2	-0.58631	0.201527	0.454217	0.695666	0.342736
	All Targets	PLXNA4	1.20543	0.173804	0.423188	0.75994	0.373466
	All Targets	DNMT3A	0.208925	0.0620267	0.278996	1.20742	0.554403
	All Targets	KNDC1	0.25595	0.460813	0.685793	0.336475	0.163807
	All Targets	DPYD	-0.00262878	0.994879	0.997818	0.00222977	0.000948747
	All Targets	CRYGD	0.0221215	0.952266	0.97665	0.0212417	0.0102612
	All Targets	ZNF566	0.34441	0.0398539	0.246503	1.39953	0.608178
	All Targets	FGF13	0.744166	0.0489188	0.260476	1.31052	0.584231
	All Targets	KDELR2	-0.245489	0.388424	0.624567	0.410694	0.204421
	All Targets	RAB27B	0.926803	0.0365475	0.242938	1.43714	0.614504
	All Targets	PTPA	-0.0909458	0.661472	0.821472	0.179489	0.0854072
	All Targets	EHBP1	0.420729	0.0127699	0.214888	1.89381	0.667789
	All Targets	VPS18	0.0232067	0.884286	0.944427	0.0534071	0.0248316
	All Targets	RRP1	-0.196139	0.127274	0.370268	0.895259	0.431484
	All Targets	KRT83	0.561646	0.0452333	0.255241	1.34454	0.593049
	All Targets	COL1A1	-1.20046	0.222832	0.476541	0.652023	0.3219
	All Targets	EPB41L4A	-0.162574	0.985746	0.992617	0.00623494	0.00321815
	All Targets	WDR37	0.49823	0.081346	0.306299	1.08966	0.513854
	All Targets	TMSB10	0.487244	0.0226674	0.224482	1.6446	0.648818
	All Targets	PTK7	-0.615935	0.0224275	0.224122	1.64922	0.649516
	All Targets	AMER3	1.32039	0.00783508	0.198892	2.10596	0.701382
	All Targets	GPRC5C	-0.238841	0.402252	0.636434	0.395502	0.196246
	All Targets	BCAS4	-0.317781	0.148028	0.394254	0.829655	0.404224
	All Targets	EID2B	0.542927	0.0470503	0.258684	1.32744	0.58723
	All Targets	ZNF395	-0.421651	0.0130838	0.216316	1.88327	0.664911
	All Targets	BANP	-0.201524	0.129527	0.372334	0.887641	0.429067
	All Targets	C20orf27	0.0253561	0.707734	0.846188	0.15013	0.0725333
	All Targets	NUTF2	-0.347405	0.0227068	0.224482	1.64384	0.648818
	All Targets	NAT10	-0.654615	0.0068074	0.196779	2.16702	0.706022
	All Targets	NUTM2F	0.501803	0.0259878	0.230013	1.58523	0.638248
	All Targets	C2orf76	-0.129077	0.421198	0.654786	0.375513	0.183901
	All Targets	AIFM1	0.0593546	0.775607	0.886429	0.110358	0.0523562
	All Targets	LHX5	1.10833	0.329489	0.575654	0.482159	0.239839
	All Targets	USP6NL	0.0706782	0.527802	0.73607	0.277529	0.133081
	All Targets	HNRNPA1	-0.125621	0.377234	0.616477	0.42339	0.210083
	All Targets	PCDH15	0.0327123	0.905026	0.954682	0.043339	0.0201411
	All Targets	FAM204A	0.0210039	0.922123	0.962458	0.035211	0.0166182
	All Targets	CCL8	0.0557909	0.601644	0.786491	0.22066	0.104306
	All Targets	MNX1	-0.106932	0.877604	0.94125	0.0567012	0.0262952
	All Targets	SMCHD1	-0.120718	0.157925	0.404522	0.801548	0.393058
	All Targets	AIG1	0.245617	0.181374	0.43087	0.741425	0.365654
	All Targets	BRCA1	-0.516804	0.240987	0.494844	0.618006	0.305532
	All Targets	MAMSTR	0.0622683	0.836787	0.919905	0.077385	0.0362569
	All Targets	SYNCRIP	-0.314227	0.0703732	0.292535	1.15259	0.533822
	All Targets	S1PR2	0.108918	0.684128	0.83334	0.164863	0.0791779
	All Targets	SAMD8	0.195285	0.153729	0.400969	0.813243	0.396889
	All Targets	ZNF821	0.462595	0.0426791	0.250054	1.36979	0.601966
	All Targets	ATXN10	0.0488383	0.440792	0.670695	0.355766	0.173475
	All Targets	MTX2	0.403948	0.00241582	0.176694	2.61694	0.752778
	All Targets	AP3M2	-0.0238937	0.736786	0.863885	0.132659	0.0635443
	All Targets	ARCN1	-0.174858	0.374948	0.615297	0.426029	0.210915
	All Targets	AGO2	-0.201598	0.0672932	0.288786	1.17203	0.539424
	All Targets	MTA1	-0.217539	0.0681968	0.290064	1.16624	0.537506
	All Targets	XRN1	-0.111093	0.359234	0.602807	0.444622	0.219822
	All Targets	MAN2A1	-0.6084	0.0386312	0.245516	1.41306	0.60992
	All Targets	SPAST	0.370236	0.0358684	0.242571	1.44529	0.61516
	All Targets	SPARCL1	-0.699854	0.153738	0.400969	0.81322	0.396889
	All Targets	ASPHD1	0.676264	0.054912	0.270208	1.26033	0.568301
	All Targets	PTGER4	0.600255	0.113873	0.353952	0.94358	0.451056
	All Targets	HBZ	-0.0546952	0.65232	0.815203	0.18554	0.0887344
	All Targets	ENOSF1	-0.699576	0.0114116	0.210152	1.94265	0.677466
	All Targets	HTRA3	-0.339543	0.0998296	0.334789	1.00074	0.475229
	All Targets	TIGD4	-0.275012	0.407327	0.641232	0.390057	0.192985
	All Targets	CDKL3	-0.170632	0.369221	0.61074	0.432713	0.214144
	All Targets	ARNT2	0.20168	0.525156	0.73391	0.279711	0.134357
	All Targets	KATNB1	0.33637	0.00325226	0.176694	2.48782	0.752778
	All Targets	DUSP6	-0.737455	0.0812474	0.306111	1.09019	0.514121
	All Targets	TOR2A	0.141814	0.215703	0.469122	0.666144	0.328714
	All Targets	ATP5F1A	0.263214	0.0277266	0.232666	1.5571	0.633268
	All Targets	TMIGD2	-0.0241045	0.930931	0.966703	0.0310825	0.014707
	All Targets	XKR8	-0.202922	0.393369	0.629035	0.4052	0.201325
	All Targets	HMX3	0.976981	0.0774428	0.301818	1.11102	0.520255
	All Targets	PLAC9	0.0195146	0.43168	0.663341	0.364838	0.178263
	All Targets	POMZP3	0.147484	0.25307	0.505269	0.59676	0.296477
	All Targets	SGO1	-0.780473	0.199801	0.451996	0.699402	0.344865
	All Targets	CAMK2A	1.12845	0.0777431	0.301848	1.10934	0.520212
	All Targets	TRIQK	0.0409507	0.835317	0.919783	0.0781485	0.0363145
	All Targets	TFPT	0.0981078	0.621051	0.797568	0.206873	0.098232
	All Targets	COA8	0.142214	0.167384	0.41585	0.776286	0.381064
	All Targets	TASOR2	0.0391228	0.868809	0.935245	0.0610757	0.0290747
	All Targets	LYSMD2	0.4234	0.152262	0.399298	0.817408	0.398703
	All Targets	DIAPH2	-0.88391	0.0184008	0.220992	1.73516	0.655623
	All Targets	FANCI	-1.13222	0.0609384	0.277611	1.21511	0.556563
	All Targets	B3GNT9	0.270883	0.59501	0.781996	0.225476	0.106795
	All Targets	TMEM38B	-1.20732	0.010184	0.206116	1.99208	0.685887
	All Targets	TRIM46	-0.0871374	0.739105	0.865623	0.131294	0.0626713
	All Targets	APOE	-0.429371	0.23175	0.485788	0.63498	0.313553
	All Targets	C17orf49	0.0842969	0.510263	0.722493	0.292206	0.141166
	All Targets	SACM1L	-0.108447	0.314257	0.561356	0.502715	0.250762
	All Targets	EIF1AD	0.0013881	0.955871	0.978746	0.0196008	0.00932987
	All Targets	PCBD2	-0.0531027	0.899658	0.952079	0.0459227	0.0213268
	All Targets	CIB2	0.17988	0.282794	0.531798	0.54853	0.274253
	All Targets	PLTP	-0.416484	0.195869	0.447971	0.708034	0.34875
	All Targets	RPRD1A	0.0307523	0.612748	0.793072	0.212718	0.100687
	All Targets	PDE4DIP	1.54975	0.0196864	0.220992	1.70583	0.655623
	All Targets	MIX23	-0.159205	0.490404	0.708595	0.309446	0.149602
	All Targets	NSG1	1.88632	0.00808294	0.201582	2.09243	0.695548
	All Targets	INAFM1	0.294218	0.254303	0.506594	0.594648	0.29534
	All Targets	DKK1	-0.148381	0.481345	0.702444	0.317544	0.153388
	All Targets	SCRT2	1.19171	0.0399973	0.246503	1.39797	0.608178
	All Targets	TRIM45	-0.189624	0.74672	0.869716	0.126842	0.0606228
	All Targets	HSDL2	-0.480567	0.0553321	0.270208	1.25702	0.568301
	All Targets	CYREN	-0.34959	0.0156873	0.218205	1.80445	0.661135
	All Targets	DEGS1	-0.0798407	0.388263	0.624567	0.410874	0.204421
	All Targets	MGAT5	0.943876	0.0237932	0.225294	1.62355	0.647251
	All Targets	C1S	-0.152109	0.59143	0.779558	0.228096	0.108152
	All Targets	PM20D2	-0.0710675	0.454143	0.680229	0.342807	0.167345
	All Targets	GZMB	0.421616	0.071513	0.294588	1.14561	0.530785
	All Targets	PTP4A3	0.0700171	0.409775	0.643796	0.387454	0.191252
	All Targets	SYDE1	-0.30361	0.133089	0.376381	0.875859	0.424373
	All Targets	SMIM14	0.165094	0.105855	0.343589	0.97529	0.463961
	All Targets	CNN2	-0.454303	0.0648295	0.283156	1.18823	0.547974
	All Targets	NID1	-0.555832	0.128321	0.371089	0.891704	0.430522
	All Targets	WNT9B	0.182889	0.345232	0.591216	0.461889	0.228254
	All Targets	MIB2	0.226713	0.104337	0.341779	0.981561	0.466254
	All Targets	GRIA2	1.27374	0.0126154	0.214888	1.8991	0.667789
	All Targets	IGF2	-1.58789	0.0188605	0.220992	1.72445	0.655623
	All Targets	LRFN4	0.217758	0.127608	0.370997	0.894123	0.43063
	All Targets	RNGTT	0.131392	0.632962	0.804078	0.198623	0.094702
	All Targets	LRCH4	-0.203873	0.173826	0.423188	0.759885	0.373466
	All Targets	WBP11	-0.167427	0.0766473	0.301086	1.1155	0.52131
	All Targets	SPPL2A	-0.0748631	0.476341	0.697765	0.322082	0.156291
	All Targets	SRPRA	-0.158839	0.703073	0.843347	0.153	0.0739939
	All Targets	ARL5B	-0.0974095	0.281961	0.531382	0.549811	0.274593
	All Targets	SF3B4	-0.210402	0.0187241	0.220992	1.7276	0.655623
	All Targets	C18orf54	-0.613904	0.0747155	0.298286	1.12659	0.525367
	All Targets	EIF4EBP1	-0.404121	0.209572	0.463308	0.678667	0.33413
	All Targets	FYN	0.297525	0.0533938	0.26683	1.27251	0.573765
	All Targets	MARCHF9	0.798622	0.0469886	0.258684	1.32801	0.58723
	All Targets	EZH1	0.018903	0.849655	0.925839	0.0707572	0.0334646
	All Targets	ZBBX	0.245707	0.286491	0.53489	0.542889	0.271736
	All Targets	WARS2	-0.00414662	0.975642	0.987421	0.0107095	0.00549784
	All Targets	SDF2L1	-0.333636	0.097878	0.331959	1.00931	0.478916
	All Targets	IGFBP7	0.0436838	0.887983	0.946497	0.0515956	0.0238808
	All Targets	EVPLL	0.155036	0.73092	0.859627	0.13613	0.0656899
	All Targets	FKBPL	0.403788	0.167227	0.415777	0.776694	0.38114
	All Targets	SNRPD2	-0.26082	0.19423	0.446247	0.711684	0.350424
	All Targets	PFKL	-0.162929	0.176458	0.426172	0.75336	0.370415
	All Targets	ARSB	-0.1505	0.435359	0.665586	0.361153	0.176796
	All Targets	H2BC15	-0.678302	0.12056	0.36145	0.918796	0.441952
	All Targets	PSMA3	-0.206745	0.0929825	0.324522	1.0316	0.488755
	All Targets	ZNF146	-0.327069	0.0511152	0.264878	1.29145	0.576953
	All Targets	DRD4	0.24525	0.320386	0.566069	0.494327	0.24713
	All Targets	KRT28	0.186381	0.0241064	0.226553	1.61787	0.64483
	All Targets	LRFN3	0.427849	0.0248928	0.228112	1.60393	0.641851
	All Targets	VPS39	0.0312976	0.964493	0.982368	0.015701	0.00772587
	All Targets	GOT2	-0.0379202	0.897153	0.951674	0.0471333	0.0215117
	All Targets	MORC3	0.086618	0.325907	0.571697	0.486906	0.242834
	All Targets	SSH2	0.385673	0.0323807	0.236066	1.48971	0.626967
	All Targets	MFSD8	0.0156906	0.84998	0.92591	0.0705915	0.033431
	All Targets	SWT1	0.317205	0.13474	0.377954	0.870505	0.422561
	All Targets	ZNF382	0.615451	0.0551678	0.270208	1.25831	0.568301
	All Targets	TAS2R4	-0.272607	0.100035	0.33481	0.999848	0.475201
	All Targets	ADARB1	0.0678391	0.661722	0.821678	0.179324	0.0852981
	All Targets	RNF26	-0.482324	0.0935958	0.325481	1.02874	0.487474
	All Targets	ZNF177	6.55472e-05	0.99965	0.999798	0.000152189	8.76433e-05
	All Targets	ZNF607	-0.231948	0.225772	0.479628	0.646329	0.319095
	All Targets	E2F1	-0.967605	0.130416	0.37328	0.884668	0.427965
	All Targets	ZFYVE27	0.13656	0.530843	0.738331	0.275034	0.131749
	All Targets	TARS2	-0.181394	0.140028	0.384356	0.853784	0.415266
	All Targets	KCNQ4	-0.255646	0.567707	0.763063	0.245876	0.11744
	All Targets	REPIN1	-0.230902	0.218102	0.471748	0.661341	0.32629
	All Targets	VASH2	1.18225	0.0329304	0.237247	1.4824	0.624799
	All Targets	ABCB6	-0.294451	0.199073	0.450798	0.700988	0.346018
	All Targets	RASA4	0.298002	0.116686	0.356962	0.932982	0.447378
	All Targets	WDR5B	-0.0449259	0.67662	0.829171	0.169655	0.0813561
	All Targets	COX6C	0.0915155	0.316848	0.563444	0.499148	0.249149
	All Targets	TMEM255A	1.26997	0.134467	0.377877	0.871386	0.42265
	All Targets	SPECC1L	0.0474782	0.697012	0.839333	0.15676	0.0760656
	All Targets	KTN1	-0.0593554	0.595437	0.782252	0.225164	0.106653
	All Targets	EAF1	0.353648	0.000794213	0.160618	3.10006	0.794206
	All Targets	PITPNM3	0.748022	0.00671845	0.196779	2.17273	0.706022
	All Targets	ARHGAP33	0.565632	0.00586351	0.196779	2.23184	0.706022
	All Targets	PLEKHG3	-0.32785	0.21428	0.468146	0.669019	0.329619
	All Targets	PLEKHA2	-0.7259	0.00725864	0.196779	2.13914	0.706022
	All Targets	FAM228A	0.690966	0.0621188	0.27913	1.20678	0.554193
	All Targets	FOXD3	0.474668	0.0537376	0.267555	1.26972	0.572587
	All Targets	ZMYM5	0.0650162	0.604338	0.788044	0.21872	0.103449
	All Targets	EPHX1	-0.0923918	0.675499	0.828381	0.170375	0.0817699
	All Targets	GATB	0.120407	0.191915	0.443397	0.716892	0.353207
	All Targets	COPZ1	-0.140198	0.387723	0.62431	0.411478	0.2046
	All Targets	FOCAD	0.570129	0.00297562	0.176694	2.52642	0.752778
	All Targets	FAM171A2	0.226315	0.212127	0.465549	0.673405	0.332035
	All Targets	GTF2I	-0.0384997	0.365156	0.607439	0.437522	0.216497
	All Targets	TTC9	0.473396	0.0847488	0.312466	1.07187	0.505197
	All Targets	MIF4GD	-0.172552	0.445634	0.674314	0.351021	0.171138
	All Targets	SSPN	-0.0837113	0.781767	0.890404	0.106923	0.0504127
	All Targets	RB1CC1	0.208237	0.0748093	0.298483	1.12604	0.52508
	All Targets	ISCA1	0.692077	0.000136169	0.114536	3.86592	0.94106
	All Targets	SF3B6	-0.0561567	0.731787	0.860422	0.135615	0.0652887
	All Targets	ADGRB2	0.434574	0.0240504	0.226432	1.61888	0.645063
	All Targets	KANSL1L	0.424616	0.0275035	0.232666	1.56061	0.633268
	All Targets	NSUN4	-0.0199928	0.591115	0.779403	0.228328	0.108238
	All Targets	ZW10	-0.197448	0.374784	0.615177	0.426219	0.211
	All Targets	AEN	-1.13159	0.0410644	0.246937	1.38653	0.607414
	All Targets	METTL22	-0.0912727	0.551638	0.751715	0.258346	0.123947
	All Targets	SLC6A17	0.754118	0.0425191	0.249963	1.37142	0.602124
	All Targets	ULK2	0.379597	0.0081382	0.201724	2.08947	0.695243
	All Targets	MRPS23	0.0389529	0.771565	0.884108	0.112628	0.0534948
	All Targets	KLHL40	0.0336986	0.682173	0.831949	0.166105	0.0799032
	All Targets	PDCL	0.0384558	0.762464	0.879964	0.117781	0.0555352
	All Targets	ZBTB1	-0.126296	0.252865	0.505129	0.597112	0.296598
	All Targets	SLC17A6	0.633795	0.201462	0.454217	0.695806	0.342736
	All Targets	LRP1	0.0844423	0.827869	0.915638	0.0820384	0.0382762
	All Targets	RAB39A	0.382558	0.0691826	0.29136	1.16	0.53557
	All Targets	ATOH1	-0.00778523	0.807845	0.905546	0.0926717	0.0430895
	All Targets	RGMA	-0.298815	0.24198	0.495747	0.616221	0.30474
	All Targets	RNF31	0.0562711	0.565439	0.761967	0.247615	0.118064
	All Targets	SLC25A39	-0.0356418	0.703094	0.843347	0.152987	0.0739939
	All Targets	MAP4K5	0.194309	0.108961	0.348628	0.962731	0.457638
	All Targets	ATP6V0E1	-0.449968	0.0935554	0.325481	1.02893	0.487474
	All Targets	TAF1A	0.203394	0.199062	0.450798	0.701013	0.346018
	All Targets	CTNNA1	-0.592528	0.00175604	0.167925	2.75546	0.774884
	All Targets	LDHAL6A	-0.142478	0.351534	0.596166	0.454033	0.224633
	All Targets	SAE1	-0.462132	0.0570274	0.272637	1.24392	0.564414
	All Targets	MORN2	0.302773	0.103192	0.339633	0.986353	0.46899
	All Targets	SLC7A11	-1.11672	0.00173257	0.167925	2.76131	0.774884
	All Targets	PLEKHH3	0.132883	0.502998	0.717741	0.298434	0.144032
	All Targets	RFTN1	0.707526	0.0527582	0.266352	1.27771	0.574544
	All Targets	TSEN34	-0.27388	0.0363131	0.242858	1.43994	0.614647
	All Targets	TSPAN33	-0.627245	0.0200656	0.221014	1.69755	0.65558
	All Targets	ZBTB42	-0.0634179	0.882516	0.943532	0.0542773	0.0252436
	All Targets	GAS1	-1.09235	0.0772405	0.30167	1.11215	0.520468
	All Targets	CRIP1	-0.655345	0.144814	0.390756	0.83919	0.408095
	All Targets	CWC15	-0.143391	0.189647	0.44073	0.722054	0.355827
	All Targets	UNKL	0.0408123	0.809445	0.906509	0.0918125	0.042628
	All Targets	KIF2A	0.019397	0.842839	0.923368	0.0742552	0.034625
	All Targets	FADS2	-0.136035	0.513693	0.725336	0.289297	0.139461
	All Targets	SCUBE3	-0.956746	0.00865693	0.205629	2.06264	0.686916
	All Targets	PAQR7	-0.110153	0.332315	0.577815	0.47845	0.238211
	All Targets	OR6C70	0.035774	0.930455	0.966581	0.0313049	0.0147617
	All Targets	MYH9	-0.286122	0.206228	0.45996	0.685652	0.33728
	All Targets	CHODL	-0.015669	0.949223	0.975775	0.022632	0.0106504
	All Targets	MAP2K6	0.0342359	0.856484	0.928738	0.0672807	0.032107
	All Targets	SNHG32	-0.229476	0.164443	0.412608	0.783986	0.384462
	All Targets	HMBS	-0.141451	0.805744	0.903941	0.0938027	0.04386
	All Targets	DTWD1	-0.412824	0.0841598	0.311417	1.0749	0.506658
	All Targets	RAD51D	-0.51002	0.0478033	0.259273	1.32054	0.586243
	All Targets	NTHL1	-0.540631	0.0701666	0.292444	1.15387	0.533957
	All Targets	RBM14	-0.266782	0.0226262	0.224482	1.64539	0.648818
	All Targets	DPF2	-0.00134063	0.722671	0.854704	0.141059	0.0681842
	All Targets	ZNF346	0.0726198	0.232482	0.48651	0.63361	0.312908
	All Targets	SLC48A1	0.279487	0.208014	0.462154	0.681908	0.335213
	All Targets	CCDC107	-0.034769	0.679888	0.830528	0.167563	0.0806456
	All Targets	NR2F6	-0.0167483	0.707036	0.845954	0.150558	0.0726532
	All Targets	CARD9	-0.21741	0.13429	0.377776	0.871955	0.422766
	All Targets	KEAP1	0.064711	0.920494	0.961653	0.0359789	0.0169816
	All Targets	BGLAP	-0.0603975	0.598409	0.784183	0.223002	0.105583
	All Targets	RHOC	-1.18814	0.021024	0.222306	1.67728	0.653048
	All Targets	VWCE	-0.695675	0.0202983	0.221014	1.69254	0.65558
	All Targets	POP5	-0.149291	0.2987	0.546782	0.524765	0.262185
	All Targets	CCDC110	0.325947	0.0172081	0.21998	1.76427	0.657618
	All Targets	CHRND	0.222621	0.694651	0.837828	0.158233	0.0768451
	All Targets	FOXJ2	0.279647	0.0706353	0.292946	1.15098	0.533212
	All Targets	WBP4	-0.109862	0.296855	0.545336	0.527456	0.263336
	All Targets	TRIM2	0.291464	0.0819021	0.307116	1.0867	0.512698
	All Targets	OR10A2	0.417806	0.11225	0.352217	0.949814	0.45319
	All Targets	LENG8	-0.105044	0.489825	0.7083	0.309959	0.149783
	All Targets	RHOT2	-0.330929	0.0118654	0.21263	1.92572	0.672376
	All Targets	DCTPP1	-0.451078	0.0378453	0.244425	1.42199	0.611855
	All Targets	UVSSA	0.0177869	0.802264	0.902446	0.0956828	0.0445787
	All Targets	ACVR2B	0.341274	0.0687738	0.291056	1.16258	0.536024
	All Targets	SERBP1	-0.241589	0.247153	0.500543	0.607033	0.300558
	All Targets	TRPT1	-0.00062426	0.722568	0.854704	0.141121	0.0681842
	All Targets	LRP4	-0.838367	0.109049	0.348628	0.962377	0.457638
	All Targets	SIRPA	0.189425	0.763435	0.880781	0.117228	0.0551323
	All Targets	ATM	-0.274458	0.101426	0.337338	0.993851	0.471934
	All Targets	ANKRD45	0.485232	0.201302	0.454124	0.696153	0.342825
	All Targets	ZNF630	0.325923	0.156761	0.40371	0.804762	0.39393
	All Targets	VCPKMT	-0.0390686	0.824495	0.914233	0.0838121	0.0389429
	All Targets	EIF1B	0.280114	0.0670303	0.288025	1.17373	0.54057
	All Targets	MIGA2	-0.113858	0.829052	0.916195	0.0814183	0.0380123
	All Targets	AGO4	0.384983	0.13756	0.380766	0.861507	0.419342
	All Targets	KCNA3	0.995611	0.0173028	0.220513	1.76188	0.656566
	All Targets	ZNF564	-0.0227765	0.897678	0.951931	0.0468793	0.0213946
	All Targets	STH	0.534679	0.187355	0.438	0.727334	0.358525
	All Targets	HACL1	-0.338727	0.0163949	0.218762	1.78529	0.660029
	All Targets	ZNF678	0.156674	0.462416	0.686962	0.334968	0.163067
	All Targets	TRAPPC2B	0.201209	0.26825	0.519366	0.57146	0.284527
	All Targets	AASS	-1.19658	0.0231476	0.224817	1.63549	0.648171
	All Targets	JAZF1	0.532456	0.0424617	0.249869	1.372	0.602288
	All Targets	CMSS1	-0.0515073	0.743654	0.868231	0.128629	0.0613647
	All Targets	ELOVL1	-0.311988	0.169452	0.417902	0.770953	0.378925
	All Targets	PAOX	0.100548	0.568803	0.763868	0.245038	0.116982
	All Targets	SPAG1	-0.454709	0.193324	0.445049	0.713714	0.351592
	All Targets	C12orf66	-0.771117	0.00904739	0.205629	2.04348	0.686916
	All Targets	YEATS4	-0.255841	0.0784064	0.301848	1.10565	0.520212
	All Targets	HYOU1	-0.334421	0.199104	0.450798	0.70092	0.346018
	All Targets	ZNF605	0.474272	0.0133131	0.216912	1.87572	0.663716
	All Targets	NDUFB3	-0.0139387	0.944469	0.972956	0.0248125	0.0119068
	All Targets	INO80B	0.365948	0.00135702	0.167925	2.86741	0.774884
	All Targets	NBPF19	-0.320584	0.0973546	0.331096	1.01164	0.480046
	All Targets	CBWD2	-0.324298	0.0158508	0.218205	1.79995	0.661135
	All Targets	CRIP2	0.697106	0.00618833	0.196779	2.20843	0.706022
	All Targets	D2HGDH	0.0999211	0.707851	0.846252	0.150058	0.0725004
	All Targets	ST3GAL4	0.157519	0.537855	0.743092	0.269335	0.128958
	All Targets	PSG1	0.303173	0.178067	0.428073	0.749418	0.368482
	All Targets	MAMLD1	0.0300488	0.920903	0.961893	0.0357862	0.0168733
	All Targets	DEF6	-0.143287	0.621291	0.797761	0.206705	0.098127
	All Targets	HCFC1	0.0635054	0.677567	0.829576	0.169048	0.0811437
	All Targets	ZNF652	0.184931	0.197453	0.448796	0.704536	0.347951
	All Targets	ACAP2	-0.209273	0.0461594	0.257136	1.33574	0.589838
	All Targets	ALDH3A2	-0.0720113	0.450639	0.678303	0.346171	0.168576
	All Targets	CYTH3	0.131099	0.661819	0.821678	0.179261	0.0852981
	All Targets	CRISPLD1	-0.956533	0.0154574	0.218205	1.81086	0.661135
	All Targets	TMEM170A	-0.314662	0.0150306	0.218205	1.82302	0.661135
	All Targets	EPB41L3	-0.591517	0.0523192	0.266231	1.28134	0.574741
	All Targets	POMK	0.391806	0.00925721	0.205629	2.03352	0.686916
	All Targets	PAQR4	0.397918	0.178126	0.428076	0.749272	0.368479
	All Targets	TBCCD1	0.0395015	0.739373	0.865711	0.131136	0.062627
	All Targets	PRSS57	0.157893	0.22172	0.475346	0.654195	0.32299
	All Targets	NELFA	-0.154338	0.268753	0.519838	0.570646	0.284132
	All Targets	SFXN5	-0.548874	0.0115405	0.210735	1.93778	0.676262
	All Targets	ITPR3	0.527291	0.0716901	0.294777	1.14454	0.530506
	All Targets	KIF13A	-0.509915	0.0458206	0.256298	1.33894	0.591254
	All Targets	AP1S1	0.239947	0.31861	0.564947	0.49674	0.247992
	All Targets	HGD	0.346654	0.19853	0.450483	0.702174	0.346321
	All Targets	PIAS3	-0.299404	0.0931853	0.32466	1.03065	0.488571
	All Targets	CSNK2A2	-0.0174799	0.824574	0.914246	0.0837701	0.0389367
	All Targets	PKD2	-0.18911	0.104389	0.341779	0.981345	0.466254
	All Targets	COL13A1	0.746336	0.0168258	0.218762	1.77402	0.660029
	All Targets	FAM221A	0.0144099	0.682947	0.832226	0.165613	0.0797587
	All Targets	POU5F1	0.223721	0.0737092	0.297266	1.13248	0.526854
	All Targets	GFM2	-0.0460726	0.710135	0.847532	0.148659	0.0718438
	All Targets	TMEM245	-0.0726319	0.545245	0.74803	0.263408	0.126081
	All Targets	C6orf47	0.0189635	0.841778	0.92298	0.0748022	0.0348078
	All Targets	BOLA1	-0.00848662	0.943509	0.972709	0.0252538	0.0120169
	All Targets	VPS29	0.152207	0.247767	0.500594	0.605956	0.300515
	All Targets	GINS3	-0.594866	0.0338497	0.238807	1.47044	0.621952
	All Targets	KBTBD7	0.515317	0.0298973	0.234253	1.52437	0.630315
	All Targets	BAIAP2L1	0.148613	0.602682	0.787269	0.219912	0.103877
	All Targets	SLC25A47	0.532428	0.0624037	0.279482	1.20479	0.553647
	All Targets	NEUROD4	-0.182764	0.740254	0.866214	0.130619	0.0623746
	All Targets	EYA1	-0.145844	0.781735	0.890404	0.10694	0.0504127
	All Targets	GLYAT	0.309598	0.0719922	0.295208	1.14271	0.529872
	All Targets	MON1A	0.216041	0.237238	0.49074	0.624815	0.309149
	All Targets	SPARC	-1.34955	0.00995685	0.206116	2.00188	0.685887
	All Targets	LAMA5	-0.150557	0.696334	0.838967	0.157182	0.0762551
	All Targets	EIF3E	-0.126218	0.415572	0.649338	0.381354	0.187529
	All Targets	ARHGEF7	0.220087	0.0691921	0.29136	1.15994	0.53557
	All Targets	OPTN	0.565096	0.0931529	0.32466	1.0308	0.488571
	All Targets	MSH6	-0.534007	0.0169053	0.218762	1.77198	0.660029
	All Targets	H1-7	0.119428	0.290265	0.538715	0.537205	0.268641
	All Targets	POLR2G	-0.20135	0.21082	0.464573	0.676087	0.332946
	All Targets	IRX2	-0.688452	0.189477	0.440593	0.722443	0.355963
	All Targets	TUBB4A	1.22812	0.0734923	0.296837	1.13376	0.527482
	All Targets	C21orf62	0.725092	0.0282743	0.232666	1.54861	0.633268
	All Targets	YOD1	-0.219607	0.332021	0.577815	0.478835	0.238211
	All Targets	AMFR	-0.187255	0.238419	0.491971	0.622659	0.30806
	All Targets	GJC2	0.173361	0.44531	0.673975	0.351337	0.171356
	All Targets	SFSWAP	-0.134665	0.115658	0.356266	0.936824	0.448225
	All Targets	RSPO1	-0.696507	0.472541	0.694718	0.325561	0.158191
	All Targets	IGSF21	-0.0678699	0.50697	0.720464	0.295018	0.142388
	All Targets	KSR2	0.714373	0.023955	0.225761	1.6206	0.646352
	All Targets	PAWR	-0.757271	0.11275	0.352704	0.947882	0.452589
	All Targets	SSNA1	0.000303191	0.934583	0.967714	0.0293823	0.0142531
	All Targets	MAP3K2	0.14997	0.0352558	0.242356	1.45277	0.615547
	All Targets	CCDC191	0.00943783	0.771787	0.884108	0.112502	0.0534948
	All Targets	PABPN1	0.0406214	0.678929	0.830171	0.168175	0.0808324
	All Targets	SCNM1	-0.210145	0.144469	0.390406	0.840227	0.408483
	All Targets	POU3F3	-0.107211	0.598764	0.784364	0.222744	0.105482
	All Targets	RPN1	-0.211564	0.0784943	0.301908	1.10516	0.520125
	All Targets	CD79B	0.0865692	0.7393	0.865701	0.131179	0.0626321
	All Targets	CCDC68	0.75933	0.0451471	0.255075	1.34537	0.593331
	All Targets	TCEAL3	0.557439	0.011627	0.211168	1.93453	0.675372
	All Targets	ZNF280B	-0.259235	0.164538	0.412608	0.783734	0.384462
	All Targets	MPP2	0.604631	0.0152141	0.218205	1.81775	0.661135
	All Targets	TXNRD1	-0.464928	0.0518276	0.265896	1.28544	0.575288
	All Targets	PLEKHG4	0.0632588	0.622771	0.798361	0.205671	0.0978006
	All Targets	RGS9	0.445109	0.123893	0.366194	0.906953	0.436288
	All Targets	CLPB	0.0410844	0.470547	0.693302	0.327397	0.159078
	All Targets	FUS	-0.112505	0.437298	0.66749	0.359222	0.175555
	All Targets	PSME2	0.206743	0.234905	0.488164	0.629108	0.311434
	All Targets	PELI2	0.384137	0.0365005	0.242938	1.4377	0.614504
	All Targets	MAGI2	0.767473	0.0407861	0.246937	1.38949	0.607414
	All Targets	GDF7	-0.733229	0.0680077	0.289584	1.16744	0.538226
	All Targets	MECP2	0.223734	0.0381347	0.244753	1.41868	0.611273
	All Targets	LRP8	0.384414	0.129639	0.372557	0.887264	0.428807
	All Targets	GRM7	1.13535	0.0122698	0.214888	1.91116	0.667789
	All Targets	MICAL2	0.359976	0.263381	0.515165	0.579415	0.288054
	All Targets	SELENOW	0.163925	0.603479	0.787652	0.219338	0.103666
	All Targets	C1orf112	-0.257943	0.714761	0.849908	0.145839	0.0706283
	All Targets	SLC7A3	-1.07759	0.00614198	0.196779	2.21169	0.706022
	All Targets	ZNHIT3	0.204107	0.0555188	0.27041	1.25556	0.567978
	All Targets	MTA2	-0.0181561	0.773021	0.884566	0.111809	0.0532697
	All Targets	MAP1LC3A	0.659585	0.0272133	0.232666	1.56522	0.633268
	All Targets	RPS27	-0.0838033	0.676165	0.828915	0.169947	0.0814898
	All Targets	THAP7	0.0043949	0.991915	0.996283	0.00352551	0.00161737
	All Targets	APBB3	0.227559	0.348292	0.593932	0.458057	0.226263
	All Targets	C19orf53	0.0301678	0.845417	0.924191	0.0729289	0.0342381
	All Targets	EFCAB2	0.180787	0.368004	0.609475	0.434148	0.215044
	All Targets	MINAR1	0.802719	0.0434761	0.251135	1.36175	0.600093
	All Targets	RAB1B	-0.152633	0.161529	0.409082	0.791749	0.38819
	All Targets	ZNF675	0.329923	0.00988575	0.206116	2.00499	0.685887
	All Targets	CAMKMT	-0.361341	0.0727422	0.296015	1.13821	0.528686
	All Targets	ZFTA	0.208291	0.0873958	0.316469	1.05851	0.499669
	All Targets	SEC63	-0.0415348	0.610861	0.79169	0.214058	0.101445
	All Targets	NUP188	-0.162371	0.276458	0.525876	0.558371	0.279117
	All Targets	RUFY3	0.577904	0.0490226	0.260548	1.3096	0.584112
	All Targets	ZNF10	0.334269	0.13348	0.376671	0.874583	0.424037
	All Targets	DRG2	-0.232214	0.168903	0.417543	0.772362	0.379299
	All Targets	SLC4A4	-0.331929	0.0768789	0.301296	1.11419	0.521006
	All Targets	HDDC3	0.0104716	0.934674	0.967714	0.0293399	0.0142531
	All Targets	STAT6	-0.545659	0.133713	0.376861	0.873826	0.423819
	All Targets	CLC	-0.163163	0.500628	0.716482	0.300485	0.144794
	All Targets	DNAJC27	0.2568	0.124252	0.366696	0.905695	0.435694
	All Targets	TICAM2	-0.462092	0.317443	0.563906	0.498334	0.248793
	All Targets	SHMT2	-0.868771	0.0322838	0.236066	1.49102	0.626967
	All Targets	ALDH6A1	-0.388423	0.106515	0.344511	0.972591	0.462797
	All Targets	ADAM32	0.100711	0.802178	0.902425	0.0957291	0.0445887
	All Targets	FAT1	-0.774346	0.035852	0.242571	1.44549	0.61516
	All Targets	ZNF597	0.0376116	0.851374	0.926556	0.0698795	0.0331282
	All Targets	TBCE	-0.024908	0.710898	0.847907	0.148193	0.0716516
	All Targets	VASP	-0.504198	0.110642	0.350595	0.956079	0.455194
	All Targets	PIFO	0.374635	0.249131	0.501466	0.603572	0.299758
	All Targets	EIF2D	-0.134506	0.635007	0.805302	0.197221	0.0940411
	All Targets	SH3BGRL3	0.214753	0.340754	0.586095	0.467559	0.232032
	All Targets	KCNC2	0.347929	0.328425	0.574456	0.483564	0.240743
	All Targets	TLCD3A	-0.310192	0.0766371	0.301086	1.11556	0.52131
	All Targets	CLDN10	-0.598635	0.0497679	0.261574	1.30305	0.582405
	All Targets	SNX22	0.151804	0.406406	0.640581	0.39104	0.193426
	All Targets	GOLM2	0.0837264	0.556503	0.756197	0.254532	0.121365
	All Targets	CIZ1	0.196632	0.119833	0.360948	0.921423	0.442556
	All Targets	ANAPC13	0.251146	0.0127126	0.214888	1.89577	0.667789
	All Targets	ZNF45	-0.222759	0.244776	0.499044	0.611232	0.301861
	All Targets	CCDC77	-0.426331	0.037291	0.243034	1.4284	0.614333
	All Targets	TAOK2	0.191093	0.306594	0.554439	0.513437	0.256146
	All Targets	SESN3	-0.260238	0.157291	0.404238	0.803296	0.393362
	All Targets	MAPK8	0.533878	0.0322563	0.236066	1.49139	0.626967
	All Targets	NEU1	-0.124485	0.672006	0.826708	0.172627	0.0826477
	All Targets	SRSF11	-0.122384	0.110087	0.349835	0.958263	0.456136
	All Targets	TRMT1	-0.0851985	0.895488	0.950657	0.0479404	0.0219764
	All Targets	COL6A3	-0.283551	0.732878	0.861329	0.134968	0.0648311
	All Targets	TSPAN14	-0.567101	0.0382012	0.244753	1.41792	0.611273
	All Targets	PRELID3B	0.125127	0.11885	0.359435	0.925	0.444379
	All Targets	ASB13	0.114562	0.57753	0.769468	0.238426	0.11381
	All Targets	AQP4	0.54729	0.102227	0.338419	0.990432	0.470545
	All Targets	WAC	-0.0948758	0.0205	0.221065	1.68825	0.65548
	All Targets	COL5A1	-0.896211	0.0991851	0.333875	1.00355	0.476416
	All Targets	C12orf57	-0.0214473	0.861781	0.931799	0.0646031	0.0306779
	All Targets	BCR	0.519847	0.00289109	0.176694	2.53894	0.752778
	All Targets	ABHD5	0.413169	0.017482	0.220532	1.75741	0.656529
	All Targets	GOLGB1	-0.0486338	0.772355	0.884348	0.112183	0.0533769
	All Targets	TBC1D5	-0.131874	0.210542	0.464225	0.676661	0.333271
	All Targets	FABP7	-0.127693	0.294225	0.542645	0.531321	0.265484
	All Targets	VAV3	0.49649	0.0396356	0.246472	1.40191	0.608233
	All Targets	ZNF622	0.407125	0.000372123	0.137112	3.42931	0.862925
	All Targets	TSSK6	-0.115083	0.667696	0.825526	0.175421	0.0832694
	All Targets	CDK1	-1.2701	0.143989	0.39003	0.841671	0.408902
	All Targets	TMA16	-0.595528	0.151384	0.398539	0.819919	0.399529
	All Targets	BACE2	-0.55487	0.147612	0.393916	0.830877	0.404596
	All Targets	IL10RB	-0.137019	0.502803	0.717741	0.298602	0.144032
	All Targets	KLHL14	1.20449	0.156901	0.403974	0.804374	0.393646
	All Targets	LIMA1	-0.641517	0.0409615	0.246937	1.38762	0.607414
	All Targets	TMEM135	-0.321416	0.157721	0.404238	0.80211	0.393362
	All Targets	PHF19	-0.579663	0.322376	0.5675	0.491637	0.246034
	All Targets	CEP85	0.367155	0.147748	0.393916	0.830479	0.404596
	All Targets	ZWILCH	0.0232074	0.881811	0.943206	0.0546244	0.0253936
	All Targets	PSMA2	-0.00313366	0.886894	0.946086	0.052128	0.0240692
	All Targets	GLS	-0.157192	0.263554	0.515243	0.57913	0.287988
	All Targets	MAD2L2	0.0391858	0.720039	0.853416	0.142644	0.0688391
	All Targets	KCNH1	0.492475	0.165674	0.413739	0.780746	0.383273
	All Targets	ZNF507	-0.0425933	0.614273	0.793805	0.211638	0.100286
	All Targets	RHNO1	-0.0681823	0.487569	0.70669	0.311964	0.150771
	All Targets	NEDD9	-0.243252	0.302234	0.549882	0.519656	0.259731
	All Targets	PEX7	-0.175602	0.403627	0.637709	0.39402	0.195377
	All Targets	HAUS7	-0.0496422	0.749441	0.871133	0.125263	0.0599156
	All Targets	TMED4	-0.288726	0.0823959	0.307585	1.08409	0.512035
	All Targets	AKR1E2	0.152654	0.126303	0.368962	0.898587	0.433018
	All Targets	NUDT15	-0.393035	0.073159	0.296258	1.13573	0.52833
	All Targets	CHD1	-0.0736073	0.386862	0.624085	0.412444	0.204756
	All Targets	TAS2R46	-0.347044	0.0758817	0.299874	1.11986	0.523062
	All Targets	COA4	-0.0828871	0.434678	0.665442	0.361832	0.17689
	All Targets	RADX	0.385076	0.010104	0.206116	1.99551	0.685887
	All Targets	ITGA11	-0.264403	0.532726	0.739316	0.273496	0.13117
	All Targets	STARD7	-0.0833063	0.473616	0.69554	0.324573	0.157678
	All Targets	ZNF837	-0.0533838	0.79299	0.896334	0.100732	0.0475299
	All Targets	RNF14	0.0825532	0.640602	0.80856	0.193412	0.0922877
	All Targets	FAM216A	0.112002	0.625184	0.799892	0.203992	0.0969686
	All Targets	MMP15	0.017677	0.766119	0.882263	0.115704	0.0544018
	All Targets	TET2	0.521288	0.0459388	0.256746	1.33782	0.590496
	All Targets	PNPLA2	-0.121119	0.364868	0.607439	0.437864	0.216497
	All Targets	PTGIS	-0.192363	0.169821	0.418199	0.770007	0.378617
	All Targets	KCTD9	-0.263969	0.156998	0.40407	0.804106	0.393544
	All Targets	NEMF	0.110448	0.197015	0.448483	0.7055	0.348254
	All Targets	HNRNPH2	0.101514	0.17366	0.42316	0.760301	0.373495
	All Targets	ZFY	0.285177	0.209543	0.463308	0.678726	0.33413
	All Targets	ZNF226	0.246541	0.0276363	0.232666	1.55852	0.633268
	All Targets	LRRK1	-0.107925	0.657923	0.819087	0.181825	0.0866698
	All Targets	SCML2	-0.036292	0.675871	0.828705	0.170136	0.0815998
	All Targets	DIP2C	0.00709867	0.963817	0.981986	0.0160052	0.00789462
	All Targets	MAF1	-0.0246728	0.937963	0.969557	0.0278145	0.0134265
	All Targets	TSHZ3	0.754093	0.194942	0.447165	0.710096	0.349532
	All Targets	GALR3	0.122443	0.223253	0.476759	0.651204	0.321701
	All Targets	ZNF568	-0.119404	0.573723	0.767358	0.241298	0.115002
	All Targets	TICRR	-0.939228	0.0740024	0.297558	1.13075	0.526429
	All Targets	ALKBH6	0.155386	0.430392	0.662849	0.366136	0.178585
	All Targets	DHX34	0.172951	0.352075	0.596444	0.453364	0.224431
	All Targets	MTMR3	0.244335	0.105118	0.342538	0.978321	0.465291
	All Targets	MPP1	0.185878	0.415619	0.649338	0.381305	0.187529
	All Targets	ADCY9	0.273986	0.0920363	0.323123	1.03604	0.490632
	All Targets	TM4SF4	0.237079	0.388846	0.624717	0.410222	0.204317
	All Targets	ZSCAN23	-0.066486	0.451309	0.678665	0.345526	0.168344
	All Targets	C1QTNF12	-0.432721	0.452667	0.679379	0.344221	0.167888
	All Targets	CAMKV	0.792619	0.220474	0.474286	0.656643	0.323959
	All Targets	PCBD1	-0.389523	0.261253	0.51323	0.582939	0.289688
	All Targets	PCP4L1	1.37636	0.0530519	0.266596	1.2753	0.574147
	All Targets	GIPR	0.385283	0.0856874	0.31408	1.06708	0.50296
	All Targets	LNPK	-0.0605646	0.826772	0.915175	0.0826142	0.0384959
	All Targets	KIAA1841	0.290575	0.0456174	0.255782	1.34087	0.59213
	All Targets	MYL9	-0.440946	0.461525	0.686169	0.335805	0.163569
	All Targets	RMI1	-0.0780608	0.620427	0.797142	0.207309	0.0984643
	All Targets	MERTK	-0.222801	0.532695	0.739316	0.273521	0.13117
	All Targets	BCL6B	0.154788	0.711676	0.848042	0.147718	0.0715824
	All Targets	SLC39A13	0.0692516	0.623357	0.798361	0.205263	0.0978006
	All Targets	COMMD6	0.0887666	0.674622	0.828079	0.17094	0.0819283
	All Targets	RBMS1	-0.384623	0.314576	0.561629	0.502275	0.250551
	All Targets	CHN1	0.165563	0.212416	0.465586	0.672813	0.332
	All Targets	SEMA4D	0.157803	0.502701	0.717741	0.29869	0.144032
	All Targets	VIM	-1.35535	0.00697419	0.196779	2.15651	0.706022
	All Targets	ASAP3	-0.47707	0.0493279	0.260596	1.30691	0.584032
	All Targets	PPA2	-0.134187	0.361305	0.604329	0.442126	0.218727
	All Targets	MCUR1	-0.215125	0.30591	0.553872	0.514407	0.256591
	All Targets	RGS4	1.29417	0.074879	0.298592	1.12564	0.524921
	All Targets	TBKBP1	0.169758	0.272977	0.52293	0.563874	0.281557
	All Targets	B3GALNT1	0.819325	0.148579	0.395174	0.828042	0.403212
	All Targets	LIPK	0.478182	0.0872222	0.316313	1.05937	0.499883
	All Targets	SEC14L1	0.345867	0.0281433	0.232666	1.55063	0.633268
	All Targets	IRF2BPL	-0.049648	0.915909	0.959864	0.0381478	0.0177902
	All Targets	UBR1	0.0248149	0.803685	0.902973	0.0949141	0.0443254
	All Targets	PRR22	0.373169	0.148002	0.394254	0.829732	0.404224
	All Targets	MBD2	-0.0225986	0.960278	0.980539	0.0176029	0.00853503
	All Targets	CACNA1E	0.335643	0.692022	0.83654	0.15988	0.0775132
	All Targets	DDR2	-0.596229	0.248823	0.501444	0.60411	0.299777
	All Targets	FBXO28	-0.0362663	0.670099	0.826523	0.173861	0.0827451
	All Targets	POLG2	-0.417637	0.0261114	0.230013	1.58317	0.638248
	All Targets	RTL5	0.303996	0.179762	0.429607	0.745301	0.366928
	All Targets	HEXIM1	-0.219772	0.395669	0.630765	0.402668	0.200133
	All Targets	HEBP2	-0.386016	0.135125	0.378061	0.869264	0.422438
	All Targets	AGBL1	0.200092	0.680885	0.830997	0.166927	0.0804003
	All Targets	TMEM179B	-0.27332	0.0988686	0.333561	1.00494	0.476825
	All Targets	PROX1	-0.681219	0.00270692	0.176694	2.56752	0.752778
	All Targets	EPS8	-0.486849	0.173053	0.422524	0.76182	0.374149
	All Targets	SUPT5H	0.0985762	0.21805	0.471748	0.661444	0.32629
	All Targets	ZNF385D	0.602753	0.0801602	0.304724	1.09604	0.516093
	All Targets	CAPN5	0.728972	0.0475228	0.259142	1.3231	0.586462
	All Targets	RBM7	-0.184068	0.211179	0.464783	0.67535	0.332749
	All Targets	ARHGDIG	0.673107	0.00211238	0.174407	2.67523	0.758436
	All Targets	GCNT1	0.54304	0.220269	0.473922	0.657046	0.324293
	All Targets	ARMCX4	0.0682936	0.626357	0.800156	0.203178	0.0968253
	All Targets	TRPC4AP	-0.0285256	0.692369	0.83654	0.159663	0.0775132
	All Targets	C7orf61	0.179738	0.529248	0.737108	0.27634	0.132469
	All Targets	LARP7	-0.146627	0.289075	0.5377	0.53899	0.26946
	All Targets	TP53I11	0.36025	0.0326205	0.236279	1.48651	0.626575
	All Targets	SLC25A23	-0.0944642	0.361325	0.604329	0.442101	0.218727
	All Targets	GDPD1	0.27519	0.20695	0.460433	0.684134	0.336834
	All Targets	CDC42BPB	0.103345	0.264925	0.516195	0.576877	0.287186
	All Targets	TPPP	0.688709	0.0320383	0.235742	1.49433	0.627564
	All Targets	GPR12	1.37875	0.00461733	0.187923	2.33561	0.726021
	All Targets	APOC4	0.57567	0.0197646	0.221014	1.70411	0.65558
	All Targets	NOSIP	0.0158842	0.98911	0.994727	0.00475561	0.00229611
	All Targets	JUP	0.120983	0.34719	0.592947	0.459432	0.226984
	All Targets	PLPPR1	1.30194	0.00786427	0.198942	2.10434	0.701273
	All Targets	CACNA2D1	0.267978	0.298355	0.546592	0.525266	0.262337
	All Targets	RLIM	0.105243	0.256463	0.509108	0.590975	0.29319
	All Targets	ZNF558	-0.00588981	0.946585	0.974239	0.0238403	0.0113347
	All Targets	RPS5	-0.191807	0.377165	0.616477	0.423468	0.210083
	All Targets	DCHS1	0.145456	0.501343	0.716935	0.299865	0.14452
	All Targets	IFITM2	0.0621705	0.757282	0.876448	0.120742	0.0572739
	All Targets	JMJD6	0.200884	0.410239	0.644223	0.386963	0.190964
	All Targets	CLASRP	-0.0704728	0.573416	0.767329	0.24153	0.115018
	All Targets	ADD1	0.102577	0.282851	0.531799	0.548442	0.274253
	All Targets	LRRC1	-0.291745	0.227394	0.481524	0.64322	0.317382
	All Targets	SLC45A3	-0.739953	0.035361	0.242469	1.45147	0.615344
	All Targets	INTS3	-0.147736	0.260038	0.512836	0.584963	0.290022
	All Targets	SGSM1	0.224935	0.826634	0.915175	0.0826867	0.0384959
	All Targets	PABIR1	0.0800121	0.585169	0.775576	0.232719	0.110376
	All Targets	FAM210B	0.195373	0.150701	0.397751	0.821884	0.400388
	All Targets	FERMT2	-0.29842	0.203257	0.456894	0.691955	0.340184
	All Targets	RAD9A	-0.0497959	0.495869	0.713427	0.304633	0.14665
	All Targets	COL21A1	0.111771	0.891642	0.94848	0.0498095	0.0229718
	All Targets	DCTN2	0.167342	0.248385	0.501315	0.604875	0.299889
	All Targets	WDR26	0.151979	0.0983926	0.332918	1.00704	0.477662
	All Targets	ZNF689	0.027632	0.842991	0.923368	0.0741769	0.034625
	All Targets	MPV17L2	-0.0689412	0.801064	0.902119	0.0963326	0.0447363
	All Targets	AKAP9	0.402031	0.0775798	0.301818	1.11025	0.520255
	All Targets	FAM207A	-0.242565	0.134539	0.377894	0.871151	0.422629
	All Targets	ADSL	-0.271948	0.0724501	0.295493	1.13996	0.529453
	All Targets	CLDND2	-0.216527	0.249809	0.502081	0.602391	0.299226
	All Targets	CNR2	0.412395	0.448217	0.676548	0.348512	0.169702
	All Targets	AGTRAP	-0.747667	0.0148029	0.218205	1.82965	0.661135
	All Targets	ZNHIT6	0.00135312	0.74668	0.869716	0.126865	0.0606228
	All Targets	SAMD14	0.911367	0.0409724	0.246937	1.38751	0.607414
	All Targets	DCLK2	0.505613	0.0231687	0.224817	1.6351	0.648171
	All Targets	TNKS	0.366192	0.0177014	0.220532	1.75199	0.656529
	All Targets	CCNI	0.319974	0.134997	0.378061	0.869677	0.422438
	All Targets	TBC1D2B	-0.452485	0.0533642	0.26683	1.27275	0.573765
	All Targets	NUCB2	-0.0902535	0.575024	0.768227	0.240314	0.11451
	All Targets	EMC10	0.434831	0.0666599	0.286983	1.17614	0.542144
	All Targets	RIBC2	0.367033	0.15667	0.40371	0.805014	0.39393
	All Targets	HSF4	0.551296	0.225289	0.479161	0.647259	0.319519
	All Targets	CLPTM1L	-0.210638	0.0483547	0.259594	1.31556	0.585705
	All Targets	RAPGEFL1	0.112708	0.484788	0.705378	0.314448	0.151578
	All Targets	PRR5	0.00321091	0.684927	0.83378	0.164356	0.0789486
	All Targets	GRAP2	0.279486	0.0534993	0.266926	1.27165	0.573609
	All Targets	NBAS	-0.0127908	0.83145	0.917711	0.080164	0.0372941
	All Targets	PSME4	-0.315985	0.0375474	0.243605	1.42542	0.613314
	All Targets	RAN	-0.345063	0.155365	0.402716	0.808647	0.395001
	All Targets	CNTN6	1.18265	0.048266	0.259594	1.31636	0.585705
	All Targets	TPRG1	0.0821082	0.692308	0.83654	0.1597	0.0775132
	All Targets	DDX59	-0.163303	0.361525	0.604548	0.441862	0.218569
	All Targets	TNFAIP8	-0.439094	0.263387	0.515165	0.579405	0.288054
	All Targets	PHF21B	0.534503	0.101836	0.337789	0.992098	0.471355
	All Targets	TIMM23B	-0.025177	0.720258	0.853416	0.142512	0.0688391
	All Targets	P2RY6	0.0993821	0.679088	0.830229	0.168074	0.0808019
	All Targets	MTIF3	0.134094	0.310656	0.557887	0.50772	0.253453
	All Targets	UBL5	-0.039859	0.76458	0.88124	0.116577	0.054906
	All Targets	HDGFL2	-0.118853	0.345837	0.59164	0.461128	0.227943
	All Targets	MACROH2A2	0.178732	0.152594	0.39967	0.816461	0.398298
	All Targets	ZNF143	-0.0551928	0.76728	0.883035	0.115046	0.0540221
	All Targets	NOP16	-0.215357	0.368539	0.609782	0.433516	0.214825
	All Targets	RIMS1	0.649281	0.414055	0.647867	0.382942	0.188514
	All Targets	PTPRO	0.851135	0.0251166	0.228391	1.60004	0.641321
	All Targets	PCSK1	0.58252	0.302574	0.550053	0.519168	0.259596
	All Targets	ZNF429	-0.230211	0.141432	0.386167	0.849452	0.413225
	All Targets	RNF208	0.277287	0.0551597	0.270208	1.25838	0.568301
	All Targets	NCOR2	-0.425202	0.0532619	0.26683	1.27358	0.573765
	All Targets	ABCC6	-0.537394	0.199879	0.452095	0.699234	0.34477
	All Targets	SRGAP1	-0.0803547	0.512993	0.724696	0.289888	0.139844
	All Targets	NSD1	0.318383	0.00880509	0.205629	2.05527	0.686916
	All Targets	LARP4B	-0.105291	0.661487	0.821472	0.179479	0.0854072
	All Targets	TIAF1	0.421092	0.299172	0.546946	0.524079	0.262055
	All Targets	NME4	-0.479878	0.124716	0.367191	0.904077	0.435108
	All Targets	COA7	0.247291	0.21591	0.469228	0.665727	0.328616
	All Targets	ARHGAP26	-0.014482	0.904345	0.954421	0.0436658	0.0202601
	All Targets	DNAJB9	0.355605	0.07688	0.301296	1.11419	0.521006
	All Targets	POLR2A	-0.320283	0.0247505	0.228075	1.60642	0.641923
	All Targets	SNTB1	-0.130611	0.865651	0.933429	0.0626571	0.0299188
	All Targets	POT1	-0.590662	0.028216	0.232666	1.5495	0.633268
	All Targets	SMIM18	1.20716	0.0283975	0.232749	1.54672	0.633112
	All Targets	HSD11B2	-0.0195627	0.805876	0.903941	0.0937317	0.04386
	All Targets	GTF3C4	0.166195	0.143288	0.389019	0.843791	0.410029
	All Targets	GFPT2	-0.306682	0.163825	0.41195	0.78562	0.385156
	All Targets	DPH3	0.0701436	0.623445	0.798361	0.205202	0.0978006
	All Targets	SMG5	-0.0851781	0.362578	0.605631	0.440599	0.217792
	All Targets	PCNX3	-0.0702728	0.587157	0.77691	0.231246	0.109629
	All Targets	CAMK2N2	0.733373	0.0511788	0.264878	1.29091	0.576953
	All Targets	ZFR	-0.0328239	0.747059	0.869867	0.126645	0.060547
	All Targets	BMPR1B	-0.0879093	0.959317	0.980295	0.018038	0.00864328
	All Targets	C1orf74	0.563962	0.0106061	0.208565	1.97444	0.680759
	All Targets	RIT1	-0.318417	0.0236857	0.225137	1.62551	0.647553
	All Targets	SF3A3	-0.26042	0.0801382	0.304724	1.09616	0.516093
	All Targets	CYP7A1	0.834831	0.0728346	0.296015	1.13766	0.528686
	All Targets	TET3	0.166567	0.119055	0.359569	0.924253	0.444218
	All Targets	TNRC6A	0.131948	0.180768	0.430048	0.742877	0.366483
	All Targets	PLEKHF2	-0.344759	0.0784236	0.301848	1.10555	0.520212
	All Targets	GBGT1	-0.384584	0.212336	0.465549	0.672976	0.332035
	All Targets	SERPING1	-0.933243	0.0801978	0.304724	1.09584	0.516093
	All Targets	GTF2H1	-0.0349575	0.722986	0.854778	0.14087	0.0681466
	All Targets	TAPT1	0.374226	0.0136527	0.217937	1.86478	0.66167
	All Targets	PTPN14	-0.653575	0.0803262	0.304748	1.09514	0.516059
	All Targets	IQCB1	-0.659835	0.0226516	0.224482	1.6449	0.648818
	All Targets	LRRN1	-0.219081	0.541271	0.745057	0.266585	0.12781
	All Targets	RECQL	-0.521817	0.027807	0.232666	1.55585	0.633268
	All Targets	ENO2	0.374408	0.180982	0.430327	0.742365	0.366201
	All Targets	ZHX2	-0.360586	0.0130648	0.216316	1.8839	0.664911
	All Targets	EPHA6	1.3778	0.0304904	0.234253	1.51584	0.630315
	All Targets	FAM124A	0.792861	0.0186108	0.220992	1.73023	0.655623
	All Targets	ITGA8	0.0153369	0.964905	0.982449	0.0155155	0.00769004
	All Targets	VN1R1	0.249898	0.302074	0.549882	0.519886	0.259731
	All Targets	ADA	-0.672555	0.205438	0.4588	0.687319	0.338377
	All Targets	NKAIN4	-0.400328	0.3601	0.603497	0.443577	0.219325
	All Targets	ZNRF1	0.397958	0.0209347	0.222016	1.67913	0.653615
	All Targets	TANC2	0.838907	0.25443	0.506676	0.594432	0.295269
	All Targets	NPEPPS	0.275513	0.0455055	0.255782	1.34194	0.59213
	All Targets	RAP2A	0.171169	0.0321658	0.235769	1.49261	0.627514
	All Targets	NOL11	0.058018	0.734121	0.862263	0.134232	0.0643605
	All Targets	DMRTA2	-0.235571	0.398238	0.63306	0.399857	0.198555
	All Targets	RP9	-0.152359	0.266931	0.518004	0.573601	0.285667
	All Targets	HSPA1B	-0.0631865	0.730173	0.859275	0.136574	0.0658678
	All Targets	NFIX	-0.844822	0.131995	0.374293	0.879442	0.426789
	All Targets	PHLDB2	-0.574617	0.223078	0.476635	0.651543	0.321814
	All Targets	PCID2	-0.258394	0.100638	0.335826	0.997239	0.473886
	All Targets	DNM1L	0.0943186	0.387191	0.624092	0.412075	0.204752
	All Targets	CDS1	0.470959	0.226197	0.480009	0.645513	0.31875
	All Targets	DLGAP5	-1.30247	0.11312	0.353055	0.946459	0.452158
	All Targets	HOOK3	0.022385	0.704215	0.843974	0.152294	0.073671
	All Targets	BNIP3	-0.0891531	0.804821	0.903327	0.0943008	0.0441549
	All Targets	NFYA	-0.0171786	0.795841	0.898299	0.0991739	0.0465789
	All Targets	GNG2	0.583586	0.0599492	0.2763	1.22222	0.558619
	All Targets	GAK	0.0861463	0.370429	0.612057	0.431295	0.213208
	All Targets	INPP5F	0.30394	0.0553001	0.270208	1.25727	0.568301
	All Targets	SGMS1	-0.169225	0.462934	0.687125	0.334481	0.162964
	All Targets	UGCG	0.0675912	0.384806	0.62204	0.414759	0.206181
	All Targets	DBX1	-0.848468	0.197146	0.448628	0.705213	0.348114
	All Targets	TRAPPC9	0.113169	0.230005	0.4845	0.638262	0.314707
	All Targets	SLC36A4	-0.094396	0.435289	0.665586	0.361222	0.176796
	All Targets	PRUNE1	0.251259	0.0956812	0.328741	1.01917	0.483146
	All Targets	C1GALT1C1	0.0892558	0.637074	0.80656	0.19581	0.0933632
	All Targets	TAF2	-0.0747135	0.423215	0.656767	0.373439	0.182589
	All Targets	FNDC3A	-0.186008	0.0184892	0.220992	1.73308	0.655623
	All Targets	DHX57	0.0660866	0.770655	0.884108	0.11314	0.0534948
	All Targets	DPM2	-0.119999	0.455767	0.681357	0.341257	0.166625
	All Targets	ABCB7	0.107469	0.437928	0.668062	0.358597	0.175183
	All Targets	ELP5	-0.250877	0.138976	0.383031	0.85706	0.416766
	All Targets	TSR3	0.178151	0.00558813	0.196779	2.25273	0.706022
	All Targets	ELK4	-0.349674	0.0608304	0.277511	1.21588	0.556721
	All Targets	CEP44	-0.195025	0.383875	0.62131	0.41581	0.206691
	All Targets	TMEM116	-0.108701	0.577337	0.769288	0.23857	0.113911
	All Targets	NECAB2	-0.290209	0.967294	0.983585	0.0144415	0.00718812
	All Targets	LRIG2	0.15418	0.351895	0.596223	0.453587	0.224591
	All Targets	NUP88	-0.142555	0.27629	0.525778	0.558636	0.279197
	All Targets	SYT14	0.689932	0.0784255	0.301848	1.10554	0.520212
	All Targets	GTPBP6	-0.231728	0.165603	0.413739	0.780931	0.383273
	All Targets	MAP4K2	-0.0136966	0.812828	0.907955	0.0900012	0.0419357
	All Targets	ZNF207	-0.177604	0.00811635	0.201724	2.09064	0.695243
	All Targets	PDE9A	1.01138	0.000876806	0.160618	3.0571	0.794206
	All Targets	HEYL	-0.0511249	0.556559	0.756197	0.254489	0.121365
	All Targets	THOC2	0.0451332	0.822736	0.91315	0.0847397	0.0394577
	All Targets	SLC50A1	-0.102639	0.506864	0.720464	0.295108	0.142388
	All Targets	GPBP1L1	-0.509477	0.0101107	0.206116	1.99522	0.685887
	All Targets	FOXP2	-0.0590701	0.667354	0.825387	0.175644	0.0833425
	All Targets	ETV3	0.149867	0.0485056	0.259675	1.31421	0.585569
	All Targets	NPDC1	0.461341	0.0261253	0.230013	1.58294	0.638248
	All Targets	CEP85L	-0.0619237	0.535281	0.74121	0.271418	0.130059
	All Targets	CADPS2	0.160469	0.591514	0.779558	0.228035	0.108152
	All Targets	SUCLA2	0.134568	0.320877	0.56649	0.493662	0.246807
	All Targets	BEST1	0.207874	0.539598	0.744371	0.26793	0.12821
	All Targets	HPCAL1	0.614288	0.0145328	0.218205	1.83765	0.661135
	All Targets	TTBK1	0.898623	0.0176506	0.220532	1.75324	0.656529
	All Targets	TRAFD1	-0.196973	0.0906937	0.321453	1.04242	0.492883
	All Targets	MYT1	0.823226	0.0347058	0.240856	1.4596	0.618242
	All Targets	NRXN2	1.12819	0.0719573	0.295154	1.14293	0.529951
	All Targets	HES7	0.0451223	0.827997	0.915638	0.0819714	0.0382762
	All Targets	CBX3	-0.144989	0.0266727	0.231744	1.57393	0.634992
	All Targets	RPF2	-0.398819	0.116366	0.356869	0.934175	0.447491
	All Targets	SLC20A2	-0.315265	0.137235	0.380572	0.862535	0.419564
	All Targets	MNT	0.300336	0.0898075	0.320082	1.04669	0.494739
	All Targets	HS6ST1	0.0502571	0.794236	0.897316	0.10005	0.0470545
	All Targets	TAP1	0.608399	0.125738	0.368668	0.900533	0.433365
	All Targets	CPLANE1	0.218993	0.125159	0.367844	0.902539	0.434337
	All Targets	PSMD2	-0.0715737	0.524779	0.733459	0.280023	0.134624
	All Targets	SLITRK3	1.31472	0.0691463	0.29136	1.16023	0.53557
	All Targets	ATF7IP	0.0655473	0.350498	0.595372	0.455314	0.225212
	All Targets	UTP23	-0.231969	0.134126	0.377618	0.872488	0.422947
	All Targets	PDE2A	0.26474	0.37061	0.612135	0.431082	0.213153
	All Targets	FBXL7	-0.390216	0.234754	0.487926	0.629386	0.311646
	All Targets	LUM	-1.00787	0.273773	0.523581	0.562609	0.281016
	All Targets	DCTN4	0.263231	0.0163695	0.218762	1.78596	0.660029
	All Targets	TTC39C	0.180145	0.297437	0.545888	0.526605	0.262897
	All Targets	CBX2	-0.534624	0.00931243	0.205629	2.03094	0.686916
	All Targets	MYLK4	0.214438	0.112463	0.352394	0.948988	0.452971
	All Targets	RIPK2	-0.421434	0.0297329	0.234253	1.52676	0.630315
	All Targets	SLCO6A1	0.0474813	0.77706	0.887598	0.109545	0.0517839
	All Targets	CES3	0.256176	0.355752	0.599771	0.448852	0.222015
	All Targets	CCDC167	0.141488	0.587104	0.77691	0.231285	0.109629
	All Targets	RHOT1	0.148889	0.296177	0.544604	0.528448	0.263919
	All Targets	CNOT8	0.108042	0.0961609	0.329333	1.017	0.482365
	All Targets	EFNA5	-0.340041	0.244293	0.498286	0.61209	0.302522
	All Targets	ATXN2	-0.0765085	0.363014	0.606059	0.440077	0.217485
	All Targets	GXYLT2	-0.507929	0.350876	0.595772	0.454846	0.22492
	All Targets	EXOC7	0.232104	0.178403	0.428436	0.748597	0.368115
	All Targets	PODN	0.398132	0.265894	0.516811	0.575291	0.286668
	All Targets	VMP1	0.0591745	0.705713	0.845122	0.151372	0.0730805
	All Targets	MAU2	0.3079	0.0631961	0.280477	1.19931	0.552102
	All Targets	TARBP1	-0.127838	0.349238	0.594416	0.456879	0.22591
	All Targets	ELMOD3	0.361222	0.0514471	0.264915	1.28864	0.576893
	All Targets	GMEB2	-0.29611	0.0965457	0.329873	1.01527	0.481653
	All Targets	MTMR14	-0.291813	0.0782352	0.301848	1.1066	0.520212
	All Targets	DNM3	1.16266	0.120187	0.361231	0.920142	0.442215
	All Targets	MYBPC1	-0.867746	0.366738	0.608652	0.435644	0.215631
	All Targets	ACSL6	0.79936	0.0309734	0.234253	1.50901	0.630315
	All Targets	RUSC2	0.709306	0.0708165	0.293336	1.14987	0.532635
	All Targets	MAPRE1	-0.0138824	0.904247	0.954421	0.0437129	0.0202601
	All Targets	LBH	0.875837	0.0446882	0.25419	1.34981	0.594841
	All Targets	BAK1	-0.404379	0.000808406	0.160618	3.09237	0.794206
	All Targets	SSU72	0.0306104	0.661042	0.821223	0.179771	0.0855391
	All Targets	RRM2B	-0.443189	0.270442	0.521249	0.567925	0.282955
	All Targets	ARPIN	-0.0264429	0.777867	0.888142	0.109095	0.0515174
	All Targets	ACTR8	0.326467	0.0299049	0.234253	1.52426	0.630315
	All Targets	DSP	-0.74706	0.1409	0.385438	0.85109	0.414046
	All Targets	NEK6	-0.188428	0.544987	0.747953	0.263614	0.126125
	All Targets	PDIA4	-0.720509	0.026619	0.231744	1.57481	0.634992
	All Targets	SLF2	-0.360899	0.0418126	0.248457	1.37869	0.604749
	All Targets	MAGEC3	0.0400974	0.923509	0.963167	0.0345589	0.0162986
	All Targets	RER1	-0.0736369	0.526471	0.73485	0.278626	0.133801
	All Targets	SIN3A	-0.0549944	0.641452	0.808907	0.192836	0.0921012
	All Targets	RXRB	0.433059	0.00999	0.206116	2.00043	0.685887
	All Targets	ZNF583	0.764111	0.0230738	0.224817	1.63688	0.648171
	All Targets	ZNF266	-0.0428244	0.764684	0.88124	0.116518	0.054906
	All Targets	NHS	0.383917	0.0413122	0.246958	1.38392	0.607377
	All Targets	OR2T27	0.203694	0.668003	0.825648	0.175222	0.083205
	All Targets	GRM2	0.652224	0.109368	0.348805	0.961109	0.457418
	All Targets	C1orf54	-0.484484	0.124862	0.36746	0.903569	0.43479
	All Targets	USP20	0.115184	0.540329	0.744624	0.267341	0.128063
	All Targets	RGS10	0.0187798	0.933119	0.967228	0.0300631	0.0144713
	All Targets	TRIM37	-0.0909371	0.687809	0.834704	0.162532	0.0784678
	All Targets	BCCIP	-0.248986	0.176854	0.426464	0.752386	0.370117
	All Targets	PGAP1	0.22437	0.339905	0.585192	0.468642	0.232702
	All Targets	F3	0.143364	0.604493	0.788149	0.218609	0.103392
	All Targets	RUNDC1	0.256904	0.0402102	0.24654	1.39566	0.608112
	All Targets	PLCL2	0.166735	0.375787	0.615927	0.425058	0.210471
	All Targets	HOXA5	0.738669	0.153317	0.400727	0.814409	0.397151
	All Targets	ETV5	-0.602763	0.22968	0.483971	0.638878	0.31518
	All Targets	UCN	0.320765	0.377493	0.616691	0.423091	0.209932
	All Targets	WRNIP1	0.335202	0.0553828	0.270208	1.25663	0.568301
	All Targets	BUB1B	-1.13918	0.136763	0.380122	0.864033	0.420077
	All Targets	FLRT2	0.175394	0.849067	0.925542	0.071058	0.0336038
	All Targets	LTF	0.184334	0.151753	0.398952	0.818863	0.39908
	All Targets	MAGEA2	0.0688013	0.820866	0.912039	0.0857278	0.0399866
	All Targets	LGALS8	0.510256	0.0882941	0.317462	1.05407	0.498308
	All Targets	ZBTB11	0.234651	0.0248131	0.228112	1.60532	0.641851
	All Targets	ZNF668	0.46414	0.0770439	0.30142	1.11326	0.520828
	All Targets	MTIF2	-0.0432138	0.519029	0.729575	0.284808	0.13693
	All Targets	CPOX	-0.234107	0.219276	0.472787	0.65901	0.325335
	All Targets	FBLN1	-0.0139807	0.976024	0.987421	0.0105395	0.00549784
	All Targets	MTLN	0.135251	0.57447	0.767748	0.240733	0.114782
	All Targets	CENPB	0.254265	0.459588	0.6845	0.337631	0.164627
	All Targets	DOC2A	0.302117	0.150355	0.397462	0.822881	0.400705
	All Targets	ALG10B	0.136674	0.233637	0.487074	0.631458	0.312405
	All Targets	FOXP1	-0.287044	0.633453	0.804549	0.198286	0.0944473
	All Targets	PIP5K1B	-0.243721	0.308241	0.555486	0.511109	0.255327
	All Targets	TTK	-0.880675	0.183733	0.433576	0.735812	0.362935
	All Targets	CDON	-0.186968	0.708756	0.846732	0.149503	0.0722538
	All Targets	DMWD	-0.00136582	0.493379	0.710711	0.306819	0.148307
	All Targets	PRMT9	0.049159	0.908968	0.957073	0.0414515	0.0190548
	All Targets	XRCC1	0.0401805	0.472382	0.694561	0.325707	0.15829
	All Targets	EDC4	0.0749382	0.362357	0.605512	0.440863	0.217877
	All Targets	GNA15	0.094613	0.491742	0.709691	0.308262	0.148931
	All Targets	MAGOHB	-0.36348	0.0727828	0.296015	1.13797	0.528686
	All Targets	NGF	0.23226	0.406671	0.640766	0.390757	0.1933
	All Targets	PRKCB	1.82791	0.0418304	0.248457	1.37851	0.604749
	All Targets	SBSN	0.288383	0.13003	0.3729	0.885955	0.428408
	All Targets	TSHZ2	1.03882	0.0631486	0.280477	1.19964	0.552102
	All Targets	TMCO3	-0.0168898	0.877075	0.941056	0.0569635	0.0263844
	All Targets	SKIDA1	-0.112303	0.82444	0.914233	0.0838411	0.0389429
	All Targets	SPANXA1	0.0971804	0.26862	0.519783	0.570861	0.284178
	All Targets	ATP2B1	0.0756036	0.812178	0.907832	0.0903486	0.0419946
	All Targets	KHDC1	-0.124174	0.701151	0.842282	0.154189	0.0745424
	All Targets	ACER3	0.0792832	0.490669	0.70875	0.309211	0.149507
	All Targets	CDC34	-0.196191	0.052576	0.266352	1.27921	0.574544
	All Targets	PARP4	-0.977873	0.0178874	0.220532	1.74745	0.656529
	All Targets	ZNF559	0.100556	0.463005	0.687155	0.334414	0.162945
	All Targets	USP17L3	0.354914	0.137417	0.380572	0.861959	0.419564
	All Targets	LIPT1	-0.310195	0.278497	0.527517	0.55518	0.277764
	All Targets	TULP2	0.564868	0.112591	0.352465	0.948497	0.452883
	All Targets	DYNLRB1	0.214329	0.0143682	0.218205	1.8426	0.661135
	All Targets	TSPAN5	0.630056	0.0494685	0.26077	1.30567	0.583742
	All Targets	ATXN7L3	0.397938	0.00720433	0.196779	2.14241	0.706022
	All Targets	FAHD1	0.346898	0.219043	0.472644	0.659471	0.325466
	All Targets	POLR1D	0.0741598	0.583889	0.774872	0.23367	0.11077
	All Targets	DGKE	0.334256	0.240736	0.49463	0.618459	0.30572
	All Targets	UQCRB	0.0956748	0.393006	0.62853	0.405601	0.201674
	All Targets	TCTN2	-0.0615926	0.885815	0.94546	0.0526569	0.024357
	All Targets	NDRG3	0.340048	0.0865911	0.315252	1.06253	0.501342
	All Targets	TRMU	0.0250431	0.815381	0.908697	0.0886396	0.0415807
	All Targets	CCDC3	0.230332	0.487439	0.70669	0.31208	0.150771
	All Targets	WASL	-0.234169	0.0740779	0.297582	1.13031	0.526394
	All Targets	PAQR8	-0.489982	0.0237497	0.225246	1.62434	0.647343
	All Targets	ABCA1	0.252912	0.319094	0.56525	0.496081	0.247759
	All Targets	DUS1L	-0.334381	1.95309e-05	0.0365828	4.70928	1.43672
	All Targets	PARM1	-0.642862	0.0519	0.265896	1.28483	0.575288
	All Targets	NANOS3	0.635128	0.146214	0.392295	0.83501	0.406387
	All Targets	SFRP4	-0.120699	0.565502	0.761967	0.247566	0.118064
	All Targets	EXOSC6	-0.149505	0.0539529	0.268329	1.26799	0.571332
	All Targets	ARRDC3	-0.240455	0.22759	0.481711	0.642848	0.317213
	All Targets	KLHDC3	0.278627	0.000469542	0.137112	3.32833	0.862925
	All Targets	IGFBP2	-0.337982	0.271266	0.521442	0.566605	0.282794
	All Targets	NLGN3	0.485404	0.0315574	0.2349	1.5009	0.629116
	All Targets	SDHAF1	-0.00556555	0.965559	0.982719	0.0152213	0.00757076
	All Targets	CCDC59	-0.420291	0.101894	0.337789	0.991853	0.471355
	All Targets	ZSWIM9	0.459631	0.021273	0.22238	1.67217	0.652904
	All Targets	LEPR	-0.161994	0.456874	0.682305	0.340203	0.166021
	All Targets	PHC3	0.076912	0.856447	0.928738	0.0672995	0.032107
	All Targets	MFGE8	-1.48891	0.00473982	0.187923	2.32424	0.726021
	All Targets	EML3	-0.525009	0.102245	0.338419	0.990356	0.470545
	All Targets	SV2C	0.965439	0.209661	0.463308	0.678482	0.33413
	All Targets	TMEM120B	-0.131891	0.554485	0.754374	0.25611	0.122414
	All Targets	TUBGCP2	-0.00441561	0.953968	0.97746	0.020466	0.00990091
	All Targets	PRMT5	-0.361246	0.0834386	0.30977	1.07863	0.508961
	All Targets	RASD1	-0.255769	0.520495	0.730429	0.283584	0.136422
	All Targets	IL7	-0.118298	0.639839	0.80834	0.193929	0.0924058
	All Targets	ACLY	0.0486142	0.643064	0.809496	0.191746	0.0917853
	All Targets	PABPC1L2A	1.18875	0.0124151	0.214888	1.90605	0.667789
	All Targets	HRH3	0.450138	0.116053	0.35666	0.935342	0.447746
	All Targets	NSL1	-0.110205	0.337877	0.583543	0.471242	0.233927
	All Targets	CHP1	-0.104346	0.382786	0.620538	0.417044	0.207232
	All Targets	NDUFAF8	-0.0998294	0.335997	0.58144	0.473665	0.235495
	All Targets	KIAA0753	-0.11431	0.619545	0.796736	0.207927	0.0986856
	All Targets	CSNK1A1L	-0.150361	0.14367	0.389621	0.842635	0.409358
	All Targets	CCDC85A	0.888993	0.122699	0.36428	0.91116	0.438565
	All Targets	MAST2	0.0932205	0.609243	0.790818	0.215209	0.101924
	All Targets	PBK	-1.03334	0.178921	0.428698	0.74734	0.367849
	All Targets	AHNAK2	0.151663	0.574878	0.768216	0.240424	0.114516
	All Targets	RBM23	0.082982	0.486532	0.70649	0.312888	0.150894
	All Targets	PEF1	-0.259564	0.0849666	0.312475	1.07075	0.505185
	All Targets	PROCA1	0.26076	0.311028	0.558333	0.5072	0.253107
	All Targets	GSTO2	-0.361094	0.113606	0.353952	0.944598	0.451056
	All Targets	SLC38A2	-0.122589	0.638909	0.807765	0.194561	0.0927147
	All Targets	UBE2Q2	0.0705228	0.322878	0.567938	0.490961	0.245699
	All Targets	MCL1	-0.1533	0.367991	0.609475	0.434163	0.215044
	All Targets	GUCY1A1	0.317671	0.283408	0.532103	0.547588	0.274004
	All Targets	PSMC3	-0.173018	0.129119	0.37185	0.889009	0.429632
	All Targets	GAREM2	-0.0852908	0.6492	0.813384	0.187622	0.0897046
	All Targets	ARHGAP12	0.558275	0.279985	0.52914	0.552866	0.27643
	All Targets	CEP72	-0.0597422	0.809658	0.906671	0.0916985	0.0425502
	All Targets	LRRTM4	1.02525	0.010151	0.206116	1.99349	0.685887
	All Targets	LTC4S	-0.060747	0.904641	0.9545	0.0435239	0.0202238
	All Targets	PSKH2	0.711699	0.05547	0.270379	1.25594	0.568028
	All Targets	KRBOX4	0.357211	0.0432715	0.251135	1.3638	0.600093
	All Targets	VPS26B	0.510775	0.0550237	0.270208	1.25945	0.568301
	All Targets	RTN2	0.707151	0.116734	0.356962	0.932801	0.447378
	All Targets	NDC80	-1.21986	0.0477629	0.259273	1.32091	0.586243
	All Targets	CACYBP	-0.15431	0.218075	0.471748	0.661395	0.32629
	All Targets	GGCX	-0.28018	0.180812	0.430075	0.742774	0.366456
	All Targets	OGDH	0.0362798	0.829717	0.916475	0.0810701	0.0378795
	All Targets	PARL	-0.0856245	0.431728	0.663341	0.364789	0.178263
	All Targets	BTF3	-0.153139	0.341995	0.587608	0.465981	0.230913
	All Targets	QRSL1	-0.167819	0.440961	0.670863	0.3556	0.173366
	All Targets	TUT7	0.118688	0.27595	0.525503	0.55917	0.279425
	All Targets	SCUBE1	0.202467	0.636838	0.80656	0.195971	0.0933632
	All Targets	HYAL1	0.0947787	0.676713	0.829209	0.169595	0.0813358
	All Targets	KIF3C	0.960399	0.00583483	0.196779	2.23397	0.706022
	All Targets	MEF2B	-0.10372	0.607572	0.789714	0.216402	0.10253
	All Targets	ESRP2	0.641721	0.0601737	0.276577	1.22059	0.558184
	All Targets	FEZ2	-0.0256619	0.84254	0.923368	0.0744096	0.034625
	All Targets	DPPA2	-0.0155393	0.932368	0.967078	0.0304128	0.0145386
	All Targets	ZNF674	0.111718	0.542755	0.746181	0.265397	0.127156
	All Targets	KLHL20	-0.0516715	0.637021	0.80656	0.195846	0.0933632
	All Targets	FUT3	-0.488655	0.121363	0.362152	0.915913	0.441109
	All Targets	MLXIPL	-0.361321	0.198378	0.450443	0.702506	0.34636
	All Targets	LIME1	0.37331	0.166176	0.414377	0.779432	0.382604
	All Targets	TTC21A	0.308829	0.312731	0.560308	0.504829	0.251574
	All Targets	CHRNA7	1.13428	0.136002	0.379026	0.866455	0.421331
	All Targets	TMEM26	0.0343317	0.891787	0.948524	0.0497389	0.0229519
	All Targets	THAP5	-0.128945	0.266422	0.517465	0.574429	0.286119
	All Targets	MLXIP	0.0310264	0.998255	0.999356	0.000758635	0.00027968
	All Targets	SERTAD2	-0.592541	0.061993	0.278938	1.20766	0.554493
	All Targets	BCAP31	-0.185355	0.241739	0.495556	0.616653	0.304907
	All Targets	PDGFD	0.0501578	0.905544	0.954904	0.0430903	0.0200403
	All Targets	TTLL9	-0.0191933	0.942625	0.972245	0.025661	0.0122244
	All Targets	PRR14L	0.00672717	0.945729	0.973797	0.0242331	0.0115316
	All Targets	DARS2	-0.0477817	0.841928	0.922993	0.0747252	0.0348015
	All Targets	DPH5	-0.434988	0.0159519	0.218205	1.79719	0.661135
	All Targets	RTL8C	0.099294	0.252399	0.504831	0.597912	0.296854
	All Targets	FOXP4	-0.964091	1.91206e-08	0.000257326	7.7185	3.58952
	All Targets	STARD3	-0.305982	0.0165609	0.218762	1.78092	0.660029
	All Targets	IDS	0.737067	0.0142355	0.218205	1.84663	0.661135
	All Targets	ZNF772	0.501348	0.00929339	0.205629	2.03183	0.686916
	All Targets	TTC3	0.625865	0.0227111	0.224482	1.64376	0.648818
	All Targets	SH3GL3	0.859749	0.140275	0.384383	0.853019	0.415236
	All Targets	GTPBP4	-0.376346	0.0775868	0.301818	1.11021	0.520255
	All Targets	ERCC8	-0.0281915	0.856717	0.928798	0.0671627	0.0320788
	All Targets	ZNF747	0.493407	0.0207958	0.221778	1.68202	0.654081
	All Targets	TGDS	-0.554496	0.144154	0.390233	0.841174	0.408676
	All Targets	FURIN	-0.261679	0.128991	0.371795	0.889442	0.429697
	All Targets	EBLN2	-0.259794	0.13666	0.380004	0.864359	0.420212
	All Targets	PJA2	0.114675	0.370947	0.612315	0.430688	0.213025
	All Targets	WDR36	-0.339719	0.0576554	0.27331	1.23916	0.563345
	All Targets	ARRB1	0.945871	0.0798281	0.304448	1.09784	0.516487
	All Targets	TAF11	0.10022	0.373928	0.614925	0.427212	0.211178
	All Targets	TBX18	-0.0991406	0.810185	0.90696	0.0914156	0.0424118
	All Targets	NEK2	-1.2336	0.0757134	0.299744	1.12083	0.52325
	All Targets	SHC4	0.133486	0.687833	0.834704	0.162517	0.0784678
	All Targets	CTSB	0.0149206	0.897504	0.951896	0.0469636	0.0214104
	All Targets	COL4A6	-0.656202	0.0227067	0.224482	1.64385	0.648818
	All Targets	TMX3	-0.337249	0.0280548	0.232666	1.55199	0.633268
	All Targets	SMOC1	-0.521494	0.0604729	0.27724	1.21844	0.557144
	All Targets	PRPF4B	-0.175398	0.0695105	0.291646	1.15795	0.535143
	All Targets	PITPNA	0.481427	0.0020589	0.173179	2.68637	0.761505
	All Targets	ARFGAP3	-0.187719	0.290128	0.538631	0.53741	0.268708
	All Targets	F8A2	0.023456	0.93129	0.96685	0.030915	0.014641
	All Targets	SSPOP	-0.165082	0.37072	0.612209	0.430954	0.2131
	All Targets	TMEM67	-0.166341	0.390321	0.625452	0.408579	0.203806
	All Targets	GTF2H3	-0.169946	0.347368	0.593108	0.45921	0.226866
	All Targets	MOB1A	-0.632605	0.07504	0.298592	1.12471	0.524921
	All Targets	BTD	0.174988	0.348049	0.59369	0.45836	0.22644
	All Targets	YKT6	0.14748	0.118917	0.359463	0.924758	0.444345
	All Targets	ZNF367	-0.291664	0.272307	0.522335	0.564942	0.282051
	All Targets	EGLN3	-0.236131	0.859993	0.930473	0.0655052	0.0312961
	All Targets	SYS1	0.0721241	0.552137	0.752091	0.257953	0.12373
	All Targets	JPT1	0.37798	0.0560737	0.271161	1.25124	0.566773
	All Targets	MED10	-0.0821435	0.641848	0.809045	0.192568	0.0920274
	All Targets	BPNT2	-0.141154	0.286049	0.53489	0.543559	0.271736
	All Targets	ZNF746	0.126607	0.320779	0.566393	0.493794	0.246882
	All Targets	TRIM59	-0.931867	0.100745	0.335932	0.996778	0.473748
	All Targets	C1orf21	0.284997	0.11652	0.356869	0.9336	0.447491
	All Targets	ZNF76	0.235662	0.159355	0.406481	0.797635	0.390959
	All Targets	CPNE3	-0.527239	0.0231622	0.224817	1.63522	0.648171
	All Targets	OR2AE1	-0.242572	0.587061	0.77691	0.231317	0.109629
	All Targets	FSTL5	1.30058	0.0218949	0.224122	1.65966	0.649516
	All Targets	DYNLT1	0.0700793	0.298587	0.546727	0.524929	0.262229
	All Targets	FBXO42	0.0199768	0.792029	0.896177	0.101259	0.0476061
	All Targets	NXN	-0.500912	0.0260159	0.230013	1.58476	0.638248
	All Targets	ENPP4	-0.39552	0.102885	0.339187	0.987647	0.469561
	All Targets	PRKCSH	-0.162842	0.189271	0.440544	0.722917	0.35601
	All Targets	ANKHD1	-0.337235	0.0356059	0.242469	1.44848	0.615344
	All Targets	CEL	-0.0485151	0.910368	0.957073	0.0407828	0.0190548
	All Targets	SLC13A3	-0.165801	0.474586	0.696584	0.323685	0.157027
	All Targets	MFAP1	0.0238631	0.821367	0.912269	0.0854625	0.0398771
	All Targets	RNF149	-0.608269	1.40508e-05	0.0315159	4.8523	1.50147
	All Targets	KRBA1	0.050183	0.610648	0.79162	0.214209	0.101483
	All Targets	CIDEA	0.195333	0.25338	0.505633	0.596228	0.296165
	All Targets	PPP1R3D	0.111333	0.621498	0.797873	0.20656	0.0980665
	All Targets	S100A13	-0.0789241	0.701861	0.842609	0.153749	0.0743741
	All Targets	C16orf70	0.0590929	0.551434	0.75159	0.258506	0.124019
	All Targets	HECTD4	0.462364	0.0277265	0.232666	1.5571	0.633268
	All Targets	CPED1	-0.290633	0.377958	0.617095	0.422557	0.209648
	All Targets	C5orf38	-0.378407	0.402969	0.637344	0.394728	0.195626
	All Targets	LZIC	0.123422	0.166579	0.415075	0.77838	0.381873
	All Targets	MEIS2	0.403686	0.0146919	0.218205	1.83292	0.661135
	All Targets	PPHLN1	-0.0403892	0.64685	0.811888	0.189197	0.0905036
	All Targets	KCNAB3	0.191265	0.0953665	0.328246	1.0206	0.4838
	All Targets	PASK	0.117058	0.29483	0.543165	0.530428	0.265068
	All Targets	ZNF234	0.10128	0.260801	0.51323	0.58369	0.289688
	All Targets	B3GALT1	0.427808	0.313858	0.560881	0.503267	0.25113
	All Targets	KCNMB4	-0.215573	0.256944	0.509346	0.590162	0.292987
	All Targets	FAM162A	-0.492162	0.397592	0.632457	0.400563	0.198969
[truncated: 11,464 more rows]

## Sheet: PAX6+ Control vs KO
#Analysis Name	M-1026 WTA 12/1/23
#Dataset Name	PAX6+NES+
Statistical test summary
Group by	Segment
#Filtered Dataset	false
Target tag	Target group membership/s	Target name	Log2	Pvalue	Adjusted pvalue	-log10 pvalue	-log10 adjusted pvalue
	All Targets	MPLKIP	0.218912	0.0566558	0.89456	1.24676	0.0483908
	All Targets	SYT4	-0.379649	0.598969	0.927593	0.222595	0.0326427
	All Targets	CLN5	0.105944	0.48755	0.900892	0.311981	0.0453272
	All Targets	KRT16	0.227642	0.396184	0.89456	0.402103	0.0483908
	All Targets	DDX56	-0.0318332	0.837651	0.977356	0.0769369	0.00994742
	All Targets	ZBTB47	-0.139407	0.183011	0.89456	0.737524	0.0483908
	All Targets	CASP6	0.148449	0.371803	0.89456	0.429687	0.0483908
	All Targets	CCDC117	-0.108035	0.342966	0.89456	0.464749	0.0483908
	All Targets	ABCF3	0.0405526	0.618264	0.929845	0.208826	0.0315895
	All Targets	ESCO2	0.266147	0.332845	0.89456	0.477757	0.0483908
	All Targets	ETFDH	0.11589	0.472227	0.900892	0.325849	0.0453272
	All Targets	TXLNG	-0.0546048	0.960856	0.99601	0.0173417	0.00173619
	All Targets	DDX10	0.207218	0.0817149	0.89456	1.0877	0.0483908
	All Targets	KHDRBS1	0.163747	0.257142	0.89456	0.589827	0.0483908
	All Targets	DNAAF4	0.0665815	0.618422	0.929845	0.208715	0.0315895
	All Targets	TEDC2	0.149083	0.0815939	0.89456	1.08834	0.0483908
	All Targets	PEPD	0.143909	0.469389	0.899845	0.328467	0.0458322
	All Targets	TMEM119	-0.25464	0.314395	0.89456	0.502525	0.0483908
	All Targets	IRX3	0.954552	0.21289	0.89456	0.671845	0.0483908
	All Targets	SRP68	-0.103392	0.326279	0.89456	0.486411	0.0483908
	All Targets	ZNF333	-0.264346	0.0468101	0.89456	1.32966	0.0483908
	All Targets	PLEKHA8	-0.112368	0.272159	0.89456	0.565177	0.0483908
	All Targets	RALB	0.0362495	0.988519	0.998855	0.00501486	0.000497376
	All Targets	NWD1	-0.387026	0.219418	0.89456	0.658727	0.0483908
	All Targets	REST	-0.00797735	0.775115	0.964119	0.110634	0.0158696
	All Targets	SSH1	0.184623	0.465053	0.899	0.332498	0.0462403
	All Targets	ANGPT1	0.967539	0.173019	0.89456	0.761906	0.0483908
	All Targets	ATG4D	-0.0677102	0.579498	0.922726	0.236948	0.0349274
	All Targets	PIK3R3	0.453573	0.242468	0.89456	0.615345	0.0483908
	All Targets	IRF7	-0.283152	0.246051	0.89456	0.608975	0.0483908
	All Targets	MYL3	-0.113744	0.798514	0.96882	0.0977173	0.013757
	All Targets	DERL2	-0.00460813	0.966606	0.996958	0.0147505	0.00132297
	All Targets	PSMD1	0.0592032	0.425459	0.896843	0.371142	0.0472837
	All Targets	CXorf38	0.0108666	0.933369	0.993345	0.0299468	0.00289988
	All Targets	LAMA2	-0.762056	0.0676397	0.89456	1.1698	0.0483908
	All Targets	WDR44	-0.206163	0.347868	0.89456	0.458586	0.0483908
	All Targets	DLG3	-0.0235963	0.88114	0.984763	0.054955	0.00666822
	All Targets	MAML3	-0.182293	0.451829	0.899	0.345026	0.0462403
	All Targets	SYMPK	0.130096	0.112568	0.89456	0.948586	0.0483908
	All Targets	DYM	0.045476	0.324382	0.89456	0.488943	0.0483908
	All Targets	TMBIM4	-0.224524	0.236118	0.89456	0.626872	0.0483908
	All Targets	RNF215	0.14112	0.438133	0.898039	0.358394	0.046705
	All Targets	HOXA2	1.12396	0.216573	0.89456	0.664396	0.0483908
	All Targets	TNS4	0.145875	0.436007	0.897644	0.360507	0.046896
	All Targets	ESYT1	-0.13075	0.560207	0.918659	0.251651	0.0368458
	All Targets	G3BP2	-0.114102	0.229627	0.89456	0.638976	0.0483908
	All Targets	MATN2	-0.51411	0.0324626	0.89456	1.48862	0.0483908
	All Targets	KLF7	-0.123658	0.638786	0.933219	0.194645	0.0300166
	All Targets	TMEM132B	0.593964	0.264095	0.89456	0.578239	0.0483908
	All Targets	TPR	0.0499291	0.463885	0.899	0.33359	0.0462403
	All Targets	RAB20	0.139155	0.461518	0.899	0.335812	0.0462403
	All Targets	RGS20	0.381819	0.291362	0.89456	0.535566	0.0483908
	All Targets	MLC1	0.483358	0.221193	0.89456	0.655229	0.0483908
	All Targets	RPS6KA5	0.0915418	0.463489	0.899	0.333961	0.0462403
	All Targets	PEAR1	-0.816193	0.0421832	0.89456	1.37486	0.0483908
	All Targets	TMEM236	-0.225485	0.427855	0.897413	0.368704	0.0470078
	All Targets	SKIL	-0.257346	0.27945	0.89456	0.553696	0.0483908
	All Targets	MIEF2	-0.238839	0.216259	0.89456	0.665027	0.0483908
	All Targets	CXXC5	-0.0439507	0.519664	0.908663	0.284277	0.0415972
	All Targets	LRRC29	0.253906	0.382628	0.89456	0.417224	0.0483908
	All Targets	NYAP1	0.0422678	0.912152	0.988805	0.0399329	0.00488922
	All Targets	DPM3	0.10437	0.28684	0.89456	0.54236	0.0483908
	All Targets	XKR6	0.0953834	0.616611	0.929395	0.209988	0.0317996
	All Targets	RNF40	-0.0640053	0.216587	0.89456	0.664368	0.0483908
	All Targets	CCDC103	0.134032	0.531676	0.91144	0.274353	0.0402718
	All Targets	LRRC27	0.165882	0.254786	0.89456	0.593824	0.0483908
	All Targets	RPS6KB1	0.013224	0.839498	0.97784	0.0759806	0.0097324
	All Targets	CCNYL1	0.076908	0.369007	0.89456	0.432966	0.0483908
	All Targets	PRELID3A	0.140029	0.52939	0.910582	0.276225	0.0406809
	All Targets	MYOZ3	0.0757397	0.842753	0.979333	0.0742998	0.00906957
	All Targets	TMEM250	-0.0208864	0.79948	0.968939	0.0971926	0.0137038
	All Targets	TST	0.202891	0.205537	0.89456	0.687109	0.0483908
	All Targets	PEMT	0.301099	0.146021	0.89456	0.835584	0.0483908
	All Targets	MED29	-0.188299	0.0901542	0.89456	1.04501	0.0483908
	All Targets	PDK1	0.471392	0.145484	0.89456	0.837184	0.0483908
	All Targets	NEXN	0.116916	0.666748	0.941093	0.176038	0.0263677
[truncated: 13,382 more rows]
